# Supplementary material for: The variable prevalence of bovine tuberculosis among dairy herds in Central Ethiopia provides opportunities for targeted intervention
Source: PLoS One. 2021 Jul 2;16(7):e0254091. doi: 10.1371/journal.pone.0254091 (PMC8253440; doi:10.1371/journal.pone.0254091)
Supplement: S1 Dataset — (CSV) [file pone.0254091.s007.csv]

S/N	Site	ETHICOBOTS Farm ID	Herd size	Animal ID (by Farm)	Animal ID (by ETHICO)	Test Date	Reading Date	Sex	Age (yrs)	Breed	Stages of lactation (m)	A1(mm)	B1(mm)	A2(mm)	B2(mm)	delta A(mm)	deltaB(mm)	deltaB-deltaA(mm)	Result	Herd prev	Source	Ventilation	farm age(yrs)	Farm btb history before 3 years	contact	Stocking rate (no. cows/m2)	House type	cow layout	Hygiene of the farm	bio-security measure	sharing of equipments	viral disease outbreaks	neigbour herds	calf feeding methods	feeding/watering trough	BucketSuckling	Regular deworming
1	Addis Ababa	1F001	136	1508	1A0001	2.12.2016	5.12.2016	1	7.25	1	0.73	4.54	4.64	6.44	21.43	1.9	16.79	14.89	TRUE	0.8443	0	NA	30	0	1	less	loose	face to face	satisfactory	present	1	1	1	1	1	NA	1
2	Addis Ababa	1F001	136	1560	1A0002	2.12.2016	5.12.2016	1	4.5	1	12	3.04	2.89	4.56	8.09	1.52	5.2	3.68	FALSE	0.8443	0	NA	30	0	1	less	loose	face to face	satisfactory	present	1	1	1	1	1	NA	1
3	Addis Ababa	1F001	136	1539	1A0003	2.12.2016	5.12.2016	1	5.58	1	0.5	3.59	3.65	5.94	16.76	2.35	13.11	10.76	TRUE	0.8443	0	NA	30	0	1	less	loose	face to face	satisfactory	present	1	1	1	1	1	NA	1
4	Addis Ababa	1F001	136	1548	1A0004	2.12.2016	5.12.2016	1	4.09	1	0.25	4	4.87	6.22	8.37	2.22	3.5	1.28	FALSE	0.8443	0	NA	30	0	1	less	loose	face to face	satisfactory	present	1	1	1	1	1	NA	1
5	Addis Ababa	1F001	136	1439	1A0005	2.12.2016	5.12.2016	1	11.33	1	3	3.65	3.85	9.42	25.18	5.77	21.33	15.56	TRUE	0.8443	0	NA	30	0	1	less	loose	face to face	satisfactory	present	1	1	1	1	1	NA	1
6	Addis Ababa	1F001	136	1498	1A0006	2.12.2016	5.12.2016	1	6.58	1	3	3.28	3.68	7.68	10.6	4.4	6.92	2.52	FALSE	0.8443	0	NA	30	0	1	less	loose	face to face	satisfactory	present	1	1	1	1	1	NA	1
7	Addis Ababa	1F001	136	1525	1A0007	2.12.2016	5.12.2016	1	7.25	1	11	3.56	3.62	5.02	9.77	1.46	6.15	4.69	TRUE	0.8443	0	NA	30	0	1	less	loose	face to face	satisfactory	present	1	1	1	1	1	NA	1
8	Addis Ababa	1F001	136	1546	1A0008	2.12.2016	5.12.2016	1	NA	1	3	4.61	3.34	9.05	13.78	4.44	10.44	6	TRUE	0.8443	0	NA	30	0	1	less	loose	face to face	satisfactory	present	1	1	1	1	1	NA	1
9	Addis Ababa	1F001	136	1511	1A0009	2.12.2016	5.12.2016	1	6.58	1	NA	3.12	3.93	6.23	13.11	3.11	9.18	6.07	TRUE	0.8443	0	NA	30	0	1	less	loose	face to face	satisfactory	present	1	1	1	1	1	NA	1
10	Addis Ababa	1F001	136	1555	1A0010	2.12.2016	5.12.2016	1	4.75	1	NA	4.87	4.84	8.61	12.93	3.74	8.09	4.35	TRUE	0.8443	0	NA	30	0	1	less	loose	face to face	satisfactory	present	1	1	1	1	1	NA	1
11	Addis Ababa	1F001	136	1571	1A0011	2.12.2016	5.12.2016	1	2.91	1	3	5.46	4.39	10.6	18.41	5.14	14.02	8.88	TRUE	0.8443	0	NA	30	0	1	less	loose	face to face	satisfactory	present	1	1	1	1	1	NA	1
12	Addis Ababa	1F001	136	1551	1A0012	2.12.2016	5.12.2016	1	4.08	1	2	4.43	4.51	9.77	12.38	5.34	7.87	2.53	FALSE	0.8443	0	NA	30	0	1	less	loose	face to face	satisfactory	present	1	1	1	1	1	NA	1
13	Addis Ababa	1F001	136	1542	1A0013	2.12.2016	5.12.2016	1	5.2	1	2	3.42	2.57	4.17	17.18	0.75	14.61	13.86	TRUE	0.8443	0	NA	30	0	1	less	loose	face to face	satisfactory	present	1	1	1	1	1	NA	1
14	Addis Ababa	1F001	136	1442	1A0014	2.12.2016	5.12.2016	1	7	1	8	4.69	4.82	6.79	19.2	2.1	14.38	12.28	TRUE	0.8443	0	NA	30	0	1	less	loose	face to face	satisfactory	present	1	1	1	1	1	NA	1
15	Addis Ababa	1F001	136	1453	1A0015	2.12.2016	5.12.2016	1	NA	1	NA	5	4.68	7.18	8.9	2.18	4.22	2.04	FALSE	0.8443	0	NA	30	0	1	less	loose	face to face	satisfactory	present	1	1	1	1	1	NA	1
16	Addis Ababa	1F001	136	1494	1A0016	2.12.2016	5.12.2016	1	9.25	1	NA	3.94	3.86	9.79	23.85	5.85	19.99	14.14	TRUE	0.8443	0	NA	30	0	1	less	loose	face to face	satisfactory	present	1	1	1	1	1	NA	1
17	Addis Ababa	1F001	136	1520	1A0017	2.12.2016	5.12.2016	1	7.41	1	NA	4.57	3.95	12.83	37.5	8.26	33.55	25.29	TRUE	0.8443	0	NA	30	0	1	less	loose	face to face	satisfactory	present	1	1	1	1	1	NA	1
18	Addis Ababa	1F001	136	1527	1A0018	2.12.2016	5.12.2016	1	8.66	1	NA	4.59	4.21	8.56	16.28	3.97	12.07	8.1	TRUE	0.8443	0	NA	30	0	1	less	loose	face to face	satisfactory	present	1	1	1	1	1	NA	1
19	Addis Ababa	1F001	136	1504	1A0019	2.12.2016	5.12.2016	1	6.5	1	6	5.89	5.15	10.89	21.31	5	16.16	11.16	TRUE	0.8443	0	NA	30	0	1	less	loose	face to face	satisfactory	present	1	1	1	1	1	NA	1
20	Addis Ababa	1F001	136	1534	1A0020	2.12.2016	5.12.2016	1	0.91	1	11	3.88	3.3	9.18	14.06	5.3	10.76	5.46	TRUE	0.8443	0	NA	30	0	1	less	loose	face to face	satisfactory	present	1	1	1	1	1	1	1
21	Addis Ababa	1F001	136	1545	1A0021	2.12.2016	5.12.2016	1	5.25	1	6	4.8	4.27	7.44	23.35	2.64	19.08	16.44	TRUE	0.8443	0	NA	30	0	1	less	loose	face to face	satisfactory	present	1	1	1	1	1	NA	1
22	Addis Ababa	1F001	136	1565	1A0022	2.12.2016	5.12.2016	1	3.2	1	NA	3.58	2.95	8.45	18.1	4.87	15.15	10.28	TRUE	0.8443	0	NA	30	0	1	less	loose	face to face	satisfactory	present	1	1	1	1	1	NA	1
23	Addis Ababa	1F001	136	1579	1A0023	2.12.2016	5.12.2016	1	2.25	1	NA	5.03	4.48	12.94	27.92	7.91	23.44	15.53	TRUE	0.8443	0	NA	30	0	1	less	loose	face to face	satisfactory	present	1	1	1	1	1	NA	1
24	Addis Ababa	1F001	136	1452	1A0024	2.12.2016	5.12.2016	1	8.41	1	NA	6.04	4.51	10.31	15.15	4.27	10.64	6.37	TRUE	0.8443	0	NA	30	0	1	less	loose	face to face	satisfactory	present	1	1	1	1	1	NA	1
25	Addis Ababa	1F001	136	1561	1A0025	2.12.2016	5.12.2016	1	4.5	1	NA	6.95	6.36	10.22	13.21	3.27	6.85	3.58	FALSE	0.8443	0	NA	30	0	1	less	loose	face to face	satisfactory	present	1	1	1	1	1	NA	1
26	Addis Ababa	1F001	136	1573	1A0026	2.12.2016	5.12.2016	1	2.58	1	NA	5.69	5.67	13.26	24.89	7.57	19.22	11.65	TRUE	0.8443	0	NA	30	0	1	less	loose	face to face	satisfactory	present	1	1	1	1	1	NA	1
27	Addis Ababa	1F001	136	1558	1A0027	2.12.2016	5.12.2016	1	4.58	1	NA	4.63	4.99	13.83	28.64	9.2	23.65	14.45	TRUE	0.8443	0	NA	30	0	1	less	loose	face to face	satisfactory	present	1	1	1	1	1	NA	1
28	Addis Ababa	1F001	136	1549	1A0028	2.12.2016	5.12.2016	1	NA	1	NA	5.21	4.53	7.2	17.76	1.99	13.23	11.24	TRUE	0.8443	0	NA	30	0	1	less	loose	face to face	satisfactory	present	1	1	1	1	1	NA	1
29	Addis Ababa	1F001	136	1547	1A0029	2.12.2016	5.12.2016	1	4.08	1	NA	5.01	5.67	12.64	23.42	7.63	17.75	10.12	TRUE	0.8443	0	NA	30	0	1	less	loose	face to face	satisfactory	present	1	1	1	1	1	NA	1
30	Addis Ababa	1F001	136	1544	1A0030	2.12.2016	5.12.2016	1	4.08	1	NA	4.31	4.64	6.91	19.08	2.6	14.44	11.84	TRUE	0.8443	0	NA	30	0	1	less	loose	face to face	satisfactory	present	1	1	1	1	1	NA	1
31	Addis Ababa	1F001	136	1563	1A0031	2.12.2016	5.12.2016	1	3.25	1	NA	2.96	3.73	10.9	25.14	7.94	21.41	13.47	TRUE	0.8443	0	NA	30	0	1	less	loose	face to face	satisfactory	present	1	1	1	1	1	NA	1
32	Addis Ababa	1F001	136	1522	1A0032	2.12.2016	5.12.2016	1	7.25	1	NA	4.48	3.84	8.63	29.03	4.15	25.19	21.04	TRUE	0.8443	0	NA	30	0	1	less	loose	face to face	satisfactory	present	1	1	1	1	1	NA	1
33	Addis Ababa	1F001	136	1512	1A0033	2.12.2016	5.12.2016	1	6.66	1	NA	3.26	3.11	4.75	14.59	1.49	11.48	9.99	TRUE	0.8443	0	NA	30	0	1	less	loose	face to face	satisfactory	present	1	1	1	1	1	NA	1
34	Addis Ababa	1F001	136	1501	1A0034	2.12.2016	5.12.2016	1	6.5	1	13	4.84	4.49	6.81	16.57	1.97	12.08	10.11	TRUE	0.8443	0	NA	30	0	1	less	loose	face to face	satisfactory	present	1	1	1	1	1	NA	1
35	Addis Ababa	1F001	136	1430	1A0035	2.12.2016	5.12.2016	1	8.41	1	NA	3.67	3.61	15.05	65.19	11.38	61.58	50.2	TRUE	0.8443	0	NA	30	0	1	less	loose	face to face	satisfactory	present	1	1	1	1	1	NA	1
36	Addis Ababa	1F001	136	1554	1A0036	2.12.2016	5.12.2016	1	3.83	1	16	5.75	5.41	11.97	20.52	6.22	15.11	8.89	TRUE	0.8443	0	NA	30	0	1	less	loose	face to face	satisfactory	present	1	1	1	1	1	NA	1
37	Addis Ababa	1F001	136	1506	1A0037	2.12.2016	5.12.2016	1	7.16	1	12	3.1	3.2	10.06	27	6.96	23.8	16.84	TRUE	0.8443	0	NA	30	0	1	less	loose	face to face	satisfactory	present	1	1	1	1	1	NA	1
38	Addis Ababa	1F001	136	1532	1A0038	2.12.2016	5.12.2016	1	8.66	1	11	4.15	3.18	9.27	22.14	5.12	18.96	13.84	TRUE	0.8443	0	NA	30	0	1	less	loose	face to face	satisfactory	present	1	1	1	1	1	NA	1
39	Addis Ababa	1F001	136	1510	1A0039	2.12.2016	5.12.2016	1	6.83	1	NA	4.24	4.3	10.48	22.02	6.24	17.72	11.48	TRUE	0.8443	0	NA	30	0	1	less	loose	face to face	satisfactory	present	1	1	1	1	1	NA	1
40	Addis Ababa	1F001	136	1427	1A0040	2.12.2016	5.12.2016	1	10.5	1	18	3.78	3.47	5.86	15.13	2.08	11.66	9.58	TRUE	0.8443	0	NA	30	0	1	less	loose	face to face	satisfactory	present	1	1	1	1	1	NA	1
41	Addis Ababa	1F001	136	1533	1A0041	2.12.2016	5.12.2016	1	5.16	1	18	4.84	4.45	6.95	12.38	2.11	7.93	5.82	TRUE	0.8443	0	NA	30	0	1	less	loose	face to face	satisfactory	present	1	1	1	1	1	NA	1
42	Addis Ababa	1F001	136	1462	1A0042	2.12.2016	5.12.2016	1	7.16	1	5	4.19	3.96	6.67	19.05	2.48	15.09	12.61	TRUE	0.8443	0	NA	30	0	1	less	loose	face to face	satisfactory	present	1	1	1	1	1	NA	1
43	Addis Ababa	1F001	136	1472	1A0043	2.12.2016	5.12.2016	1	10.91	1	1	4.14	4.78	7.08	18.71	2.94	13.93	10.99	TRUE	0.8443	0	NA	30	0	1	less	loose	face to face	satisfactory	present	1	1	1	1	1	NA	1
44	Addis Ababa	1F001	136	1516	1A0044	2.12.2016	5.12.2016	1	7.25	1	11	5.31	4.15	12.88	27.26	7.57	23.11	15.54	TRUE	0.8443	0	NA	30	0	1	less	loose	face to face	satisfactory	present	1	1	1	1	1	NA	1
45	Addis Ababa	1F001	136	1531	1A0045	2.12.2016	5.12.2016	1	5	1	11	2.76	3.14	5.84	13.7	3.08	10.56	7.48	TRUE	0.8443	0	NA	30	0	1	less	loose	face to face	satisfactory	present	1	1	1	1	1	NA	1
46	Addis Ababa	1F001	136	1559	1A0046	2.12.2016	5.12.2016	1	4.58	1	12	4.76	5.13	9	19.27	4.24	14.14	9.9	TRUE	0.8443	0	NA	30	0	1	less	loose	face to face	satisfactory	present	1	1	1	1	1	NA	1
47	Addis Ababa	1F001	136	1465	1A0047	2.12.2016	5.12.2016	1	7.58	1	NA	4.89	5.62	11.98	22.16	7.09	16.54	9.45	TRUE	0.8443	0	NA	30	0	1	less	loose	face to face	satisfactory	present	1	1	1	1	1	NA	1
48	Addis Ababa	1F001	136	1535	1A0048	2.12.2016	5.12.2016	1	5.33	1	0.5	5.5	4.51	9.38	15.46	3.88	10.95	7.07	TRUE	0.8443	0	NA	30	0	1	less	loose	face to face	satisfactory	present	1	1	1	1	1	NA	1
49	Addis Ababa	1F001	136	1528	1A0049	2.12.2016	5.12.2016	1	5.08	1	16	5.51	5.04	13.09	18.32	7.58	13.28	5.7	TRUE	0.8443	0	NA	30	0	1	less	loose	face to face	satisfactory	present	1	1	1	1	1	NA	1
50	Addis Ababa	1F001	136	1543	1A0050	2.12.2016	5.12.2016	1	5.7	1	11	3.74	4.09	4.95	12.43	1.21	8.34	7.13	TRUE	0.8443	0	NA	30	0	1	less	loose	face to face	satisfactory	present	1	1	1	1	1	NA	1
51	Addis Ababa	1F001	136	1505	1A0051	2.12.2016	5.12.2016	1	6.25	1	12	4	3.85	7.09	28.25	3.09	24.4	21.31	TRUE	0.8443	0	NA	30	0	1	less	loose	face to face	satisfactory	present	1	1	1	1	1	NA	1
52	Addis Ababa	1F001	136	1456	1A0052	2.12.2016	5.12.2016	1	NA	1	NA	4.46	3.92	5.7	15.21	1.24	11.29	10.05	TRUE	0.8443	0	NA	30	0	1	less	loose	face to face	satisfactory	present	1	1	1	1	1	NA	1
53	Addis Ababa	1F001	136	1481	1A0053	2.12.2016	5.12.2016	1	9.25	1	2	3.5	3.34	5.4	49.15	1.9	45.81	43.91	TRUE	0.8443	0	NA	30	0	1	less	loose	face to face	satisfactory	present	1	1	1	1	1	NA	1
54	Addis Ababa	1F001	136	1507	1A0054	2.12.2016	5.12.2016	1	6.25	1	NA	5.03	4.37	9.73	19.26	4.7	14.89	10.19	TRUE	0.8443	0	NA	30	0	1	less	loose	face to face	satisfactory	present	1	1	1	1	1	NA	1
55	Addis Ababa	1F001	136	1519	1A0055	2.12.2016	5.12.2016	1	7.25	1	13	4.84	3.24	10.04	20.54	5.2	17.3	12.1	TRUE	0.8443	0	NA	30	0	1	less	loose	face to face	satisfactory	present	1	1	1	1	1	NA	1
56	Addis Ababa	1F001	136	1556	1A0056	2.12.2016	5.12.2016	1	4.75	1	15	4.12	3.84	5.14	13.64	1.02	9.8	8.78	TRUE	0.8443	0	NA	30	0	1	less	loose	face to face	satisfactory	present	1	1	1	1	1	NA	1
57	Addis Ababa	1F001	136	1552	1A0057	2.12.2016	5.12.2016	1	3.58	1	14	4.66	5	12.56	18.04	7.9	13.04	5.14	TRUE	0.8443	0	NA	30	0	1	less	loose	face to face	satisfactory	present	1	1	1	1	1	NA	1
58	Addis Ababa	1F001	136	1521	1A0058	2.12.2016	5.12.2016	1	5.91	1	NA	4.42	4.74	12.35	22.38	7.93	17.64	9.71	TRUE	0.8443	0	NA	30	0	1	less	loose	face to face	satisfactory	present	1	1	1	1	1	NA	1
59	Addis Ababa	1F001	136	1432	1A0059	2.12.2016	5.12.2016	1	9.83	1	7	5.35	4.27	15.65	69.91	10.3	65.64	55.34	TRUE	0.8443	0	NA	30	0	1	less	loose	face to face	satisfactory	present	1	1	1	1	1	NA	1
60	Addis Ababa	1F001	136	1541	1A0060	2.12.2016	5.12.2016	1	5.5	1	NA	5.14	4.16	9.38	14.86	4.24	10.7	6.46	TRUE	0.8443	0	NA	30	0	1	less	loose	face to face	satisfactory	present	1	1	1	1	1	NA	1
61	Addis Ababa	1F001	136	1568	1A0061	2.12.2016	5.12.2016	1	2.91	1	NA	4	4.38	8.97	16.13	4.97	11.75	6.78	TRUE	0.8443	0	NA	30	0	1	less	loose	face to face	satisfactory	present	1	1	1	1	1	NA	1
62	Addis Ababa	1F001	136	1581	1A0062	2.12.2016	5.12.2016	1	2.2	1	NA	4.59	5.14	9.19	16.8	4.6	11.66	7.06	TRUE	0.8443	0	NA	30	0	1	less	loose	face to face	satisfactory	present	1	1	1	1	1	NA	1
63	Addis Ababa	1F001	136	1574	1A0063	2.12.2016	5.12.2016	1	2.5	1	NA	4.64	3.68	8.15	13.2	3.51	9.52	6.01	TRUE	0.8443	0	NA	30	0	1	less	loose	face to face	satisfactory	present	1	1	1	1	1	NA	1
64	Addis Ababa	1F001	136	2002	1A0064	2.12.2016	5.12.2016	1	1.58	1	NA	4.95	5.2	9.4	12.1	4.45	6.9	2.45	FALSE	0.8443	0	NA	30	0	1	less	loose	face to face	satisfactory	present	1	1	1	1	1	NA	1
65	Addis Ababa	1F001	136	2005	1A0065	2.12.2016	5.12.2016	1	1.41	1	NA	2.07	3.13	11.74	33.05	9.67	29.92	20.25	TRUE	0.8443	0	NA	30	0	1	less	loose	face to face	satisfactory	present	1	1	1	1	1	NA	1
66	Addis Ababa	1F001	136	1584	1A0066	2.12.2016	5.12.2016	1	1.91	1	NA	7.02	6.41	9.87	15.78	2.85	9.37	6.52	TRUE	0.8443	0	NA	30	0	1	less	loose	face to face	satisfactory	present	1	1	1	1	1	NA	1
67	Addis Ababa	1F001	136	2015	1A0067	2.12.2016	5.12.2016	1	1.25	1	NA	2.92	3.26	5.94	11.63	3.02	8.37	5.35	TRUE	0.8443	0	NA	30	0	1	less	loose	face to face	satisfactory	present	1	1	1	1	1	NA	1
68	Addis Ababa	1F001	136	1564	1A0068	2.12.2016	5.12.2016	1	3.2	1	NA	5.7	5.45	12.35	25.86	6.65	20.41	13.76	TRUE	0.8443	0	NA	30	0	1	less	loose	face to face	satisfactory	present	1	1	1	1	1	NA	1
69	Addis Ababa	1F001	136	1585	1A0069	2.12.2016	5.12.2016	1	1.75	1	NA	2.45	2.17	4.26	16.68	1.81	14.51	12.7	TRUE	0.8443	0	NA	30	0	1	less	loose	face to face	satisfactory	present	1	1	1	1	1	NA	1
70	Addis Ababa	1F001	136	2006	1A0070	2.12.2016	5.12.2016	1	1.4	1	NA	3.68	4	5.63	24.04	1.95	20.04	18.09	TRUE	0.8443	0	NA	30	0	1	less	loose	face to face	satisfactory	present	1	1	1	1	1	NA	1
71	Addis Ababa	1F001	136	1583	1A0071	2.12.2016	5.12.2016	1	1.91	1	NA	2.19	2	8.13	18.65	5.94	16.65	10.71	TRUE	0.8443	0	NA	30	0	1	less	loose	face to face	satisfactory	present	1	1	1	1	1	NA	1
72	Addis Ababa	1F001	136	2017	1A0072	2.12.2016	5.12.2016	1	1.25	1	NA	2.64	2.55	6.15	15.12	3.51	12.57	9.06	TRUE	0.8443	0	NA	30	0	1	less	loose	face to face	satisfactory	present	1	1	1	1	1	NA	1
73	Addis Ababa	1F001	136	2020	1A0073	2.12.2016	5.12.2016	1	1	1	NA	2.15	2.17	7.95	20.3	5.8	18.13	12.33	TRUE	0.8443	0	NA	30	0	1	less	loose	face to face	satisfactory	present	1	1	1	1	1	1	1
74	Addis Ababa	1F001	136	2007	1A0074	2.12.2016	5.12.2016	1	1.4	1	NA	3.33	3.49	8.46	11.42	5.13	7.93	2.8	FALSE	0.8443	0	NA	30	0	1	less	loose	face to face	satisfactory	present	1	1	1	1	1	NA	1
75	Addis Ababa	1F001	136	2174	1A0075	2.12.2016	5.12.2016	1	0.91	1	NA	2.76	2.68	4.18	16.96	1.42	14.28	12.86	TRUE	0.8443	0	NA	30	0	1	less	loose	face to face	satisfactory	present	1	1	1	1	1	1	1
76	Addis Ababa	1F001	136	2173	1A0076	2.12.2016	5.12.2016	1	0.91	1	NA	2.38	2.16	5.74	22.08	3.36	19.92	16.56	TRUE	0.8443	0	NA	30	0	1	less	loose	face to face	satisfactory	present	1	1	1	1	1	1	1
77	Addis Ababa	1F001	136	1582	1A0077	2.12.2016	5.12.2016	1	1.91	1	NA	2.65	2.83	4.93	17.26	2.28	14.43	12.15	TRUE	0.8443	0	NA	30	0	1	less	loose	face to face	satisfactory	present	1	1	1	1	1	NA	1
78	Addis Ababa	1F001	136	2170	1A0078	2.12.2016	5.12.2016	1	0.91	1	NA	2.99	3.34	8.85	21.26	5.86	17.92	12.06	TRUE	0.8443	0	NA	30	0	1	less	loose	face to face	satisfactory	present	1	1	1	1	1	1	1
79	Addis Ababa	1F001	136	1588	1A0079	2.12.2016	5.12.2016	1	1.67	1	NA	3.04	3.44	8.54	16.05	5.5	12.61	7.11	TRUE	0.8443	0	NA	30	0	1	less	loose	face to face	satisfactory	present	1	1	1	1	1	NA	1
80	Addis Ababa	1F001	136	2169	1A0080	2.12.2016	5.12.2016	1	1	1	NA	1.57	2.94	5.81	17.6	4.24	14.66	10.42	TRUE	0.8443	0	NA	30	0	1	less	loose	face to face	satisfactory	present	1	1	1	1	1	1	1
81	Addis Ababa	1F001	136	2001	1A0081	2.12.2016	5.12.2016	1	1.58	1	NA	4.25	4.2	9.77	13.22	5.52	9.02	3.5	FALSE	0.8443	0	NA	30	0	1	less	loose	face to face	satisfactory	present	1	1	1	1	1	NA	1
82	Addis Ababa	1F001	136	2008	1A0082	2.12.2016	5.12.2016	1	1.4	1	NA	4.12	3.23	6.88	13.35	2.76	10.12	7.36	TRUE	0.8443	0	NA	30	0	1	less	loose	face to face	satisfactory	present	1	1	1	1	1	NA	1
83	Addis Ababa	1F001	136	2012	1A0083	2.12.2016	5.12.2016	1	1.33	1	NA	3.54	2.68	8.61	10.65	5.07	7.97	2.9	FALSE	0.8443	0	NA	30	0	1	less	loose	face to face	satisfactory	present	1	1	1	1	1	NA	1
84	Addis Ababa	1F001	136	BD-01	1A0084	2.12.2016	5.12.2016	0	NA	1	NA	3	2.9	5.36	8.7	2.36	5.8	3.44	FALSE	0.8443	0	NA	30	0	1	less	loose	face to face	satisfactory	present	1	1	1	1	1	NA	1
85	Addis Ababa	1F001	136	1576	1A0085	2.12.2016	5.12.2016	1	2.41	1	NA	4.94	3.47	14.15	23.88	9.21	20.41	11.2	TRUE	0.8443	0	NA	30	0	1	less	loose	face to face	satisfactory	present	1	1	1	1	1	NA	1
86	Addis Ababa	1F001	136	2003	1A0086	2.12.2016	5.12.2016	1	1.58	1	NA	2.91	3.04	6.22	15.56	3.31	12.52	9.21	TRUE	0.8443	0	NA	30	0	1	less	loose	face to face	satisfactory	present	1	1	1	1	1	NA	1
87	Addis Ababa	1F001	136	DI-1525	1A0087	2.12.2016	5.12.2016	0	NA	1	NA	4.3	4.84	8.46	14.46	4.16	9.62	5.46	TRUE	0.8443	0	NA	30	0	1	less	loose	face to face	satisfactory	present	1	1	1	1	1	NA	1
88	Addis Ababa	1F001	136	DI-1539	1A0088	2.12.2016	5.12.2016	0	NA	1	NA	8.45	12.68	17.01	46.75	8.56	34.07	25.51	TRUE	0.8443	0	NA	30	0	1	less	loose	face to face	satisfactory	present	1	1	1	1	1	NA	1
89	Addis Ababa	1F001	136	DI-1535	1A0089	2.12.2016	5.12.2016	0	NA	1	NA	4.23	5.06	9.38	15.46	5.15	10.4	5.25	TRUE	0.8443	0	NA	30	0	1	less	loose	face to face	satisfactory	present	1	1	1	1	1	NA	1
90	Addis Ababa	1F001	136	DI-1527	1A0090	2.12.2016	5.12.2016	0	NA	1	NA	3.88	4	6.63	10.53	2.75	6.53	3.78	FALSE	0.8443	0	NA	30	0	1	less	loose	face to face	satisfactory	present	1	1	1	1	1	NA	1
91	Addis Ababa	1F001	136	DI-1464	1A0091	2.12.2016	5.12.2016	0	NA	1	NA	4.84	5.2	8.66	18.55	3.82	13.35	9.53	TRUE	0.8443	0	NA	30	0	1	less	loose	face to face	satisfactory	present	1	1	1	1	1	NA	1
92	Addis Ababa	1F001	136	DI-1512	1A0092	2.12.2016	5.12.2016	0	NA	1	NA	5.61	8.14	11.98	20.48	6.37	12.34	5.97	TRUE	0.8443	0	NA	30	0	1	less	loose	face to face	satisfactory	present	1	1	1	1	1	NA	1
93	Addis Ababa	1F001	136	DI-1475	1A0093	2.12.2016	5.12.2016	0	NA	1	NA	5.26	6.21	11.39	14.89	6.13	8.68	2.55	FALSE	0.8443	0	NA	30	0	1	less	loose	face to face	satisfactory	present	1	1	1	1	1	NA	1
94	Addis Ababa	1F001	136	DI-1499	1A0094	2.12.2016	5.12.2016	0	NA	1	NA	2.33	2.52	5.23	15.59	2.9	13.07	10.17	TRUE	0.8443	0	NA	30	0	1	less	loose	face to face	satisfactory	present	1	1	1	1	1	NA	1
95	Addis Ababa	1F001	136	DI-1474	1A0095	2.12.2016	5.12.2016	0	NA	1	NA	3.37	3.31	8.24	7.3	4.87	3.99	-0.88	FALSE	0.8443	0	NA	30	0	1	less	loose	face to face	satisfactory	present	1	1	1	1	1	NA	1
96	Addis Ababa	1F001	136	DI-1439	1A0096	2.12.2016	5.12.2016	0	NA	1	NA	3.08	3.57	6.88	22.88	3.8	19.31	15.51	TRUE	0.8443	0	NA	30	0	1	less	loose	face to face	satisfactory	present	1	1	1	1	1	NA	1
97	Addis Ababa	1F001	136	DI-1456	1A0097	2.12.2016	5.12.2016	0	NA	1	NA	3	3.64	7.17	18.74	4.17	15.1	10.93	TRUE	0.8443	0	NA	30	0	1	less	loose	face to face	satisfactory	present	1	1	1	1	1	NA	1
98	Addis Ababa	1F001	136	DI-1522	1A0098	2.12.2016	5.12.2016	0	NA	1	NA	5.72	6.01	8.81	12.7	3.09	6.69	3.6	FALSE	0.8443	0	NA	30	0	1	less	loose	face to face	satisfactory	present	1	1	1	1	1	NA	1
99	Addis Ababa	1F001	136	DI-1473	1A0099	2.12.2016	5.12.2016	0	NA	1	NA	3.05	3.81	10.68	22.27	7.63	18.46	10.83	TRUE	0.8443	0	NA	30	0	1	less	loose	face to face	satisfactory	present	1	1	1	1	1	NA	1
100	Addis Ababa	1F001	136	DI-1533	1A0100	2.12.2016	5.12.2016	0	NA	1	NA	3.05	3.49	7.64	16.45	4.59	12.96	8.37	TRUE	0.8443	0	NA	30	0	1	less	loose	face to face	satisfactory	present	1	1	1	1	1	NA	1
101	Addis Ababa	1F001	136	DI-1427	1A0101	2.12.2016	5.12.2016	0	NA	1	NA	3	3.42	8.73	26.86	5.73	23.44	17.71	TRUE	0.8443	0	NA	30	0	1	less	loose	face to face	satisfactory	present	1	1	1	1	1	NA	1
102	Addis Ababa	1F001	136	DI-1477	1A0102	2.12.2016	5.12.2016	0	NA	1	NA	3.02	3.16	7.74	18.14	4.72	14.98	10.26	TRUE	0.8443	0	NA	30	0	1	less	loose	face to face	satisfactory	present	1	1	1	1	1	NA	1
103	Addis Ababa	1F001	136	DI-1460(B-95)	1A0103	2.12.2016	5.12.2016	0	NA	1	NA	3.77	3.24	8.87	17.34	5.1	14.1	9	TRUE	0.8443	0	NA	30	0	1	less	loose	face to face	satisfactory	present	1	1	1	1	1	NA	1
104	Addis Ababa	1F001	136	B-100	1A0104	2.12.2016	5.12.2016	0	NA	1	NA	2.67	2.23	4.16	15.71	1.49	13.48	11.99	TRUE	0.8443	0	NA	30	0	1	less	loose	face to face	satisfactory	present	1	1	1	1	1	NA	1
105	Addis Ababa	1F001	136	DM-1521	1A0105	2.12.2016	5.12.2016	0	NA	1	NA	3.16	3.32	7.71	24.05	4.55	20.73	16.18	TRUE	0.8443	0	NA	30	0	1	less	loose	face to face	satisfactory	present	1	1	1	1	1	NA	1
106	Addis Ababa	1F001	136	1437	1A0106	2.12.2016	5.12.2016	1	NA	1	NA	2.74	2.97	4.76	13.35	2.02	10.38	8.36	TRUE	0.8443	0	NA	30	0	1	less	loose	face to face	satisfactory	present	1	1	1	1	1	NA	1
107	Addis Ababa	1F001	136	DI-1428	1A0107	2.12.2016	5.12.2016	0	NA	1	NA	3.3	2.81	9.28	9.42	5.98	6.61	0.63	FALSE	0.8443	0	NA	30	0	1	less	loose	face to face	satisfactory	present	1	1	1	1	1	NA	1
108	Addis Ababa	1F001	136	DI-1481	1A0108	2.12.2016	5.12.2016	0	NA	1	NA	2.98	2.73	6.89	22.01	3.91	19.28	15.37	TRUE	0.8443	0	NA	30	0	1	less	loose	face to face	satisfactory	present	1	1	1	1	1	NA	1
109	Addis Ababa	1F001	136	DM-1454	1A0109	2.12.2016	5.12.2016	0	NA	1	NA	2.59	1.99	5.43	13.61	2.84	11.62	8.78	TRUE	0.8443	0	NA	30	0	1	less	loose	face to face	satisfactory	present	1	1	1	1	1	NA	1
110	Addis Ababa	1F001	136	DI-1461	1A0110	2.12.2016	5.12.2016	0	NA	1	NA	3.48	3.55	9.94	27.19	6.46	23.64	17.18	TRUE	0.8443	0	NA	30	0	1	less	loose	face to face	satisfactory	present	1	1	1	1	1	NA	1
111	Addis Ababa	1F001	136	DM-1432	1A0111	2.12.2016	5.12.2016	0	NA	1	NA	2.62	2.9	10.62	26.45	8	23.55	15.55	TRUE	0.8443	0	NA	30	0	1	less	loose	face to face	satisfactory	present	1	1	1	1	1	NA	1
112	Addis Ababa	1F001	136	DI-1545	1A0112	2.12.2016	5.12.2016	0	NA	1	NA	3.61	3.28	7.01	22.79	3.4	19.51	16.11	TRUE	0.8443	0	NA	30	0	1	less	loose	face to face	satisfactory	present	1	1	1	1	1	NA	1
113	Addis Ababa	1F001	136	DI-1444	1A0113	2.12.2016	5.12.2016	0	NA	1	NA	3.58	3.35	6.11	27.48	2.53	24.13	21.6	TRUE	0.8443	0	NA	30	0	1	less	loose	face to face	satisfactory	present	1	1	1	1	1	NA	1
114	Addis Ababa	1F001	136	2182	1A0114	2.12.2016	5.12.2016	1	0.41	1	NA	2.91	2.97	7.83	18.9	4.92	15.93	11.01	TRUE	0.8443	0	NA	30	0	1	less	loose	face to face	satisfactory	present	1	1	1	1	1	1	1
115	Addis Ababa	1F001	136	2179	1A0115	2.12.2016	5.12.2016	1	0.41	1	NA	3.36	3.41	6.89	9.95	3.53	6.54	3.01	FALSE	0.8443	0	NA	30	0	1	less	loose	face to face	satisfactory	present	1	1	1	1	1	1	1
116	Addis Ababa	1F001	136	1546	1A0116	2.12.2016	5.12.2016	1	4.08	1	NA	3.6	3.06	5.05	7.56	1.45	4.5	3.05	FALSE	0.8443	0	NA	30	0	1	less	loose	face to face	satisfactory	present	1	1	1	1	1	NA	1
117	Addis Ababa	1F001	136	1491	1A0117	2.12.2016	5.12.2016	1	NA	1	NA	3.48	3.45	8.49	4.55	5.01	1.1	-3.91	FALSE	0.8443	0	NA	30	0	1	less	loose	face to face	satisfactory	present	1	1	1	1	1	NA	1
118	Addis Ababa	1F001	136	1490	1A0118	2.12.2016	5.12.2016	1	NA	1	NA	4.72	5.27	9.19	13.91	4.47	8.64	4.17	TRUE	0.8443	0	NA	30	0	1	less	loose	face to face	satisfactory	present	1	1	1	1	1	NA	1
119	Addis Ababa	1F001	136	2177	1A0119	2.12.2016	5.12.2016	1	0.5	1	NA	3.64	3.24	7.2	17.75	3.56	14.51	10.95	TRUE	0.8443	0	NA	30	0	1	less	loose	face to face	satisfactory	present	1	1	1	1	1	1	1
120	Addis Ababa	1F001	136	2175	1A0120	2.12.2016	5.12.2016	1	0.58	1	NA	4.25	3.96	8.94	17.44	4.69	13.48	8.79	TRUE	0.8443	0	NA	30	0	1	less	loose	face to face	satisfactory	present	1	1	1	1	1	1	1
121	Addis Ababa	1F001	136	2180	1A0121	2.12.2016	5.12.2016	1	0.41	1	NA	3.36	4.2	11.89	24.22	8.53	20.02	11.49	TRUE	0.8443	0	NA	30	0	1	less	loose	face to face	satisfactory	present	1	1	1	1	1	1	1
122	Addis Ababa	1F001	136	2178	1A0122	2.12.2016	5.12.2016	1	0.5	1	NA	4.37	4.21	12.17	17.21	7.8	13	5.2	TRUE	0.8443	0	NA	30	0	1	less	loose	face to face	satisfactory	present	1	1	1	1	1	1	1
1	Addis Ababa	1F002	35	1996	1A0123	3.12.2016	6.12.2016	1	4	1	7	4.23	3.89	5.47	6.04	1.24	2.15	0.91	FALSE	0.0571	NA	verygood	22	0	NA	less	loose	tail to tail	satisfactory	present	0	0	1	0	0	NA	1
2	Addis Ababa	1F002	35	1969	1A0124	3.12.2016	6.12.2016	1	5	1	8	3.36	3.62	7.43	7.11	4.07	3.49	-0.58	FALSE	0.0571	0	verygood	22	0	NA	less	loose	tail to tail	satisfactory	present	0	0	1	0	0	NA	1
3	Addis Ababa	1F002	35	1956	1A0125	3.12.2016	6.12.2016	1	8	1	7	4.21	3.02	6.22	6.5	2.01	3.48	1.47	FALSE	0.0571	0	verygood	22	0	NA	less	loose	tail to tail	satisfactory	present	0	0	1	0	0	NA	1
4	Addis Ababa	1F002	35	1960	1A0126	3.12.2016	6.12.2016	1	8	1	1	3.16	3.85	5.67	5.81	2.51	1.96	-0.55	FALSE	0.0571	0	verygood	22	0	NA	less	loose	tail to tail	satisfactory	present	0	0	1	0	0	NA	1
5	Addis Ababa	1F002	35	1954	1A0127	3.12.2016	6.12.2016	1	8	1	5	4.31	3.4	7.03	8.79	2.72	5.39	2.67	FALSE	0.0571	0	verygood	22	0	NA	less	loose	tail to tail	satisfactory	present	0	0	1	0	0	NA	1
6	Addis Ababa	1F002	35	1959	1A0128	3.12.2016	6.12.2016	1	9	1	7	3.92	3.31	6.93	6.59	3.01	3.28	0.27	FALSE	0.0571	0	verygood	22	0	NA	less	loose	tail to tail	satisfactory	present	0	0	1	0	0	NA	1
7	Addis Ababa	1F002	35	1947	1A0129	3.12.2016	6.12.2016	1	9	1	7	3.75	3.45	5.02	5.21	1.27	1.76	0.49	FALSE	0.0571	0	verygood	22	0	NA	less	loose	tail to tail	satisfactory	present	0	0	1	0	0	NA	1
8	Addis Ababa	1F002	35	1942	1A0130	3.12.2016	6.12.2016	1	15	1	6	3.53	3.85	6.14	5.66	2.61	1.81	-0.8	FALSE	0.0571	0	verygood	22	0	NA	less	loose	tail to tail	satisfactory	present	0	0	1	0	0	NA	1
9	Addis Ababa	1F002	35	1962	1A0131	3.12.2016	6.12.2016	1	6	1	2	4.01	3.69	8.21	7.29	4.2	3.6	-0.6	FALSE	0.0571	0	verygood	22	0	NA	less	loose	tail to tail	satisfactory	present	0	0	1	0	0	NA	1
10	Addis Ababa	1F002	35	1995	1A0132	3.12.2016	6.12.2016	1	4	1	8	5.04	5.06	6.4	7.4	1.36	2.34	0.98	FALSE	0.0571	0	verygood	22	0	NA	less	loose	tail to tail	satisfactory	present	0	0	1	0	0	NA	1
11	Addis Ababa	1F002	35	1963	1A0133	3.12.2016	6.12.2016	1	8	1	2	4.92	3.42	6.05	6.02	1.13	2.6	1.47	FALSE	0.0571	0	verygood	22	0	NA	less	loose	tail to tail	satisfactory	present	0	0	1	0	0	NA	1
12	Addis Ababa	1F002	35	1961	1A0134	3.12.2016	6.12.2016	1	7	1	8	5.4	4.98	6.66	6.47	1.26	1.49	0.23	FALSE	0.0571	0	verygood	22	0	NA	less	loose	tail to tail	satisfactory	present	0	0	1	0	0	NA	1
13	Addis Ababa	1F002	35	1967	1A0135	3.12.2016	6.12.2016	1	7	1	11	4.7	4.95	6.87	7.05	2.17	2.1	-0.07	FALSE	0.0571	0	verygood	22	0	NA	less	loose	tail to tail	satisfactory	present	0	0	1	0	0	NA	1
14	Addis Ababa	1F002	35	1952	1A0136	3.12.2016	6.12.2016	1	8	1	8	4.34	4.36	5.29	5.65	0.95	1.29	0.34	FALSE	0.0571	0	verygood	22	0	NA	less	loose	tail to tail	satisfactory	present	0	0	1	0	0	NA	1
15	Addis Ababa	1F002	35	1970	1A0137	3.12.2016	6.12.2016	1	3	1	2	4.15	4.56	6.95	7.8	2.8	3.24	0.44	FALSE	0.0571	0	verygood	22	0	NA	less	loose	tail to tail	satisfactory	present	0	0	1	0	0	NA	1
16	Addis Ababa	1F002	35	1955	1A0138	3.12.2016	6.12.2016	1	8	1	3	5.16	4.97	11.4	20	6.24	15.03	8.79	TRUE	0.0571	0	verygood	22	0	NA	less	loose	tail to tail	satisfactory	present	0	0	1	0	0	NA	1
17	Addis Ababa	1F002	35	1965	1A0139	3.12.2016	6.12.2016	1	4	1	7	5.61	5.81	6.42	6.2	0.81	0.39	-0.42	FALSE	0.0571	0	verygood	22	0	NA	less	loose	tail to tail	satisfactory	present	0	0	1	0	0	NA	1
18	Addis Ababa	1F002	35	1997	1A0140	3.12.2016	6.12.2016	1	3	1	3	4.15	4.6	5.3	5.33	1.15	0.73	-0.42	FALSE	0.0571	1	verygood	22	0	NA	less	loose	tail to tail	satisfactory	present	0	0	1	0	0	NA	1
19	Addis Ababa	1F002	35	1991	1A0141	3.12.2016	6.12.2016	1	3	1	NA	5.72	5.16	10.66	8.02	4.94	2.86	-2.08	FALSE	0.0571	0	verygood	22	0	NA	less	loose	tail to tail	satisfactory	present	0	0	1	0	0	NA	1
20	Addis Ababa	1F002	35	1620	1A0142	3.12.2016	6.12.2016	1	NA	1	NA	4.15	3.59	10.83	9.58	6.68	5.99	-0.69	FALSE	0.0571	1	verygood	22	0	NA	less	loose	tail to tail	satisfactory	present	0	0	1	0	0	NA	1
21	Addis Ababa	1F002	35	2001	1A0143	3.12.2016	6.12.2016	0	0.33	1	NA	2.63	3.23	4.69	5.01	2.06	1.78	-0.28	FALSE	0.0571	0	verygood	22	0	NA	less	loose	tail to tail	satisfactory	present	0	0	1	0	0	0	1
22	Addis Ababa	1F002	35	1973	1A0144	3.12.2016	6.12.2016	1	3	1	NA	4.32	3.78	9.55	6.77	5.23	2.99	-2.24	FALSE	0.0571	0	verygood	22	0	NA	less	loose	tail to tail	satisfactory	present	0	0	1	0	0	NA	1
23	Addis Ababa	1F002	35	1998	1A0145	3.12.2016	6.12.2016	1	3	1	2	6.75	6.21	9.66	7.45	2.91	1.24	-1.67	FALSE	0.0571	0	verygood	22	0	NA	less	loose	tail to tail	satisfactory	present	0	0	1	0	0	NA	1
24	Addis Ababa	1F002	35	1968	1A0146	3.12.2016	6.12.2016	1	4	1	NA	6.04	5.22	12.92	13.89	6.88	8.67	1.79	FALSE	0.0571	0	verygood	22	0	NA	less	loose	tail to tail	satisfactory	present	0	0	1	0	0	NA	1
25	Addis Ababa	1F002	35	1971	1A0147	3.12.2016	6.12.2016	1	3	1	NA	3.41	3.25	5.46	5.22	2.05	1.97	-0.08	FALSE	0.0571	0	verygood	22	0	NA	less	loose	tail to tail	satisfactory	present	0	0	1	0	0	NA	1
26	Addis Ababa	1F002	35	2000	1A0148	3.12.2016	6.12.2016	1	0.25	1	NA	3.15	3.56	4.68	4.81	1.53	1.25	-0.28	FALSE	0.0571	0	verygood	22	0	NA	less	loose	tail to tail	satisfactory	present	0	0	1	0	0	0	1
27	Addis Ababa	1F002	35	1972	1A0149	3.12.2016	6.12.2016	1	3	1	NA	6.22	5.77	14.56	13.24	8.34	7.47	-0.87	FALSE	0.0571	0	verygood	22	0	NA	less	loose	tail to tail	satisfactory	present	0	0	1	0	0	NA	1
28	Addis Ababa	1F002	35	1999	1A0150	3.12.2016	6.12.2016	1	0.33	1	NA	3	3.08	3.04	4	0.04	0.92	0.88	FALSE	0.0571	0	verygood	22	0	NA	less	loose	tail to tail	satisfactory	present	0	0	1	0	0	0	1
29	Addis Ababa	1F002	35	1946	1A0151	3.12.2016	6.12.2016	1	14	1	NA	4.16	4.96	5.66	4.97	1.5	0.01	-1.49	FALSE	0.0571	0	verygood	22	0	NA	less	loose	tail to tail	satisfactory	present	0	0	1	0	0	NA	1
30	Addis Ababa	1F002	35	1992	1A0152	3.12.2016	6.12.2016	1	3	1	NA	5.4	4.88	9.37	9.38	3.97	4.5	0.53	FALSE	0.0571	0	verygood	22	0	NA	less	loose	tail to tail	satisfactory	present	0	0	1	0	0	NA	1
31	Addis Ababa	1F002	35	1945	1A0153	3.12.2016	6.12.2016	1	10	1	NA	4.07	3.05	7.07	11.74	3	8.69	5.69	TRUE	0.0571	0	verygood	22	0	NA	less	loose	tail to tail	satisfactory	present	0	0	1	0	0	NA	1
32	Addis Ababa	1F002	35	9993	1A0154	3.12.2016	6.12.2016	1	3	1	NA	5.24	5.44	6.04	6.28	0.8	0.84	0.04	FALSE	0.0571	0	verygood	22	0	NA	less	loose	tail to tail	satisfactory	present	0	0	1	0	0	NA	1
33	Addis Ababa	1F002	35	1950	1A0155	3.12.2016	6.12.2016	1	8	1	NA	4.06	3.81	4.7	4.95	0.64	1.14	0.5	FALSE	0.0571	0	verygood	22	0	NA	less	loose	tail to tail	satisfactory	present	0	0	1	0	0	NA	1
34	Addis Ababa	1F002	35	1993	1A0156	3.12.2016	6.12.2016	1	3	1	NA	4.99	5.32	9.94	8.83	4.95	3.51	-1.44	FALSE	0.0571	0	verygood	22	0	NA	less	loose	tail to tail	satisfactory	present	0	0	1	0	0	NA	1
35	Addis Ababa	1F002	35	1994	1A0157	3.12.2016	6.12.2016	1	3	1	NA	3.73	3.85	5.76	5.12	2.03	1.27	-0.76	FALSE	0.0571	0	verygood	22	0	NA	less	loose	tail to tail	satisfactory	present	0	0	1	0	0	NA	1
1	Addis Ababa	1F003	57	1681	1A0158	5.12.2016	8.12.2016	1	4	1	NA	5.42	5.13	9.04	9.42	3.62	4.29	0.67	FALSE	0.1404	0	satisfactory	51	NA	NA	less	loose	NA	satisfactory	absent	1	1	1	0	1	NA	1
2	Addis Ababa	1F003	57	1686	1A0159	5.12.2016	8.12.2016	1	4	1	NA	3.95	4.01	9.86	14.04	5.91	10.03	4.12	TRUE	0.1404	0	satisfactory	51	NA	NA	less	loose	NA	satisfactory	absent	1	1	1	0	1	NA	1
3	Addis Ababa	1F003	57	1687	1A0160	5.12.2016	8.12.2016	1	NA	1	NA	4.02	3.07	12.38	31.12	8.36	28.05	19.69	TRUE	0.1404	0	satisfactory	51	NA	NA	less	loose	NA	satisfactory	absent	1	1	1	0	1	NA	1
4	Addis Ababa	1F003	57	1690	1A0161	5.12.2016	8.12.2016	1	NA	1	NA	4.64	4.31	15.12	15.34	10.48	11.03	0.55	FALSE	0.1404	0	satisfactory	51	NA	NA	less	loose	NA	satisfactory	absent	1	1	1	0	1	NA	1
5	Addis Ababa	1F003	57	1688	1A0162	5.12.2016	8.12.2016	1	3.5	1	NA	5.96	6.11	16.25	15.88	10.29	9.77	-0.52	FALSE	0.1404	0	satisfactory	51	NA	NA	less	loose	NA	satisfactory	absent	1	1	1	0	1	NA	1
6	Addis Ababa	1F003	57	1697	1A0163	5.12.2016	8.12.2016	1	2	1	NA	3.98	4.59	9.13	11.74	5.15	7.15	2	FALSE	0.1404	0	satisfactory	51	NA	NA	less	loose	NA	satisfactory	absent	1	1	1	0	1	NA	1
7	Addis Ababa	1F003	57	1698	1A0164	5.12.2016	8.12.2016	1	2	1	NA	2.41	2.93	10.23	26.5	7.82	23.57	15.75	TRUE	0.1404	0	satisfactory	51	NA	NA	less	loose	NA	satisfactory	absent	1	1	1	0	1	NA	1
8	Addis Ababa	1F003	57	1691	1A0165	5.12.2016	8.12.2016	1	NA	1	NA	5.46	4.5	12.04	10.42	6.58	5.92	-0.66	FALSE	0.1404	0	satisfactory	51	NA	NA	less	loose	NA	satisfactory	absent	1	1	1	0	1	NA	1
9	Addis Ababa	1F003	57	1920	1A0166	5.12.2016	8.12.2016	1	1	1	NA	3.54	2.99	6.55	6	3.01	3.01	0	FALSE	0.1404	0	satisfactory	51	NA	NA	less	loose	NA	satisfactory	absent	1	1	1	0	1	0	1
10	Addis Ababa	1F003	57	1923	1A0167	5.12.2016	8.12.2016	1	1	1	NA	4.11	4.67	7.62	6.21	3.51	1.54	-1.97	FALSE	0.1404	0	satisfactory	51	NA	NA	less	loose	NA	satisfactory	absent	1	1	1	0	1	0	1
11	Addis Ababa	1F003	57	1689	1A0168	5.12.2016	8.12.2016	1	NA	1	NA	4.28	4.25	5.58	6.52	1.3	2.27	0.97	FALSE	0.1404	0	satisfactory	51	NA	NA	less	loose	NA	satisfactory	absent	1	1	1	0	1	NA	1
12	Addis Ababa	1F003	57	1694	1A0169	5.12.2016	8.12.2016	1	NA	1	NA	5.55	6.16	8.71	8.2	3.16	2.04	-1.12	FALSE	0.1404	0	satisfactory	51	NA	NA	less	loose	NA	satisfactory	absent	1	1	1	0	1	NA	1
13	Addis Ababa	1F003	57	1919	1A0170	5.12.2016	8.12.2016	1	1.5	1	NA	2.76	2.81	6.42	3.91	3.66	1.1	-2.56	FALSE	0.1404	0	satisfactory	51	NA	NA	less	loose	NA	satisfactory	absent	1	1	1	0	1	NA	1
14	Addis Ababa	1F003	57	1917	1A0171	5.12.2016	8.12.2016	1	1	1	NA	3.25	3.21	15.74	5.87	12.49	2.66	-9.83	FALSE	0.1404	0	satisfactory	51	NA	NA	less	loose	NA	satisfactory	absent	1	1	1	0	1	0	1
15	Addis Ababa	1F003	57	1914	1A0172	5.12.2016	8.12.2016	1	2	1	NA	4.02	3.68	10.55	8.65	6.53	4.97	-1.56	FALSE	0.1404	0	satisfactory	51	NA	NA	less	loose	NA	satisfactory	absent	1	1	1	0	1	NA	1
16	Addis Ababa	1F003	57	1699	1A0173	5.12.2016	8.12.2016	1	2	1	NA	3.76	3.31	7.19	13.3	3.43	9.99	6.56	TRUE	0.1404	0	satisfactory	51	NA	NA	less	loose	NA	satisfactory	absent	1	1	1	0	1	NA	1
17	Addis Ababa	1F003	57	1921	1A0174	5.12.2016	8.12.2016	1	1	1	NA	3.06	3.46	10.39	13.44	7.33	9.98	2.65	FALSE	0.1404	0	satisfactory	51	NA	NA	less	loose	NA	satisfactory	absent	1	1	1	0	1	0	1
18	Addis Ababa	1F003	57	1918	1A0175	5.12.2016	8.12.2016	1	1	1	NA	3.73	2.94	5.39	5.44	1.66	2.5	0.84	FALSE	0.1404	0	satisfactory	51	NA	NA	less	loose	NA	satisfactory	absent	1	1	1	0	1	0	1
19	Addis Ababa	1F003	57	1922	1A0176	5.12.2016	8.12.2016	1	NA	1	NA	3.58	3.94	8.94	12.26	5.36	8.32	2.96	FALSE	0.1404	0	satisfactory	51	NA	NA	less	loose	NA	satisfactory	absent	1	1	1	0	1	NA	1
20	Addis Ababa	1F003	57	1700	1A0177	5.12.2016	8.12.2016	1	2	1	NA	5.34	5.5	6.28	7.62	0.94	2.12	1.18	FALSE	0.1404	0	satisfactory	51	NA	NA	less	loose	NA	satisfactory	absent	1	1	1	0	1	NA	1
21	Addis Ababa	1F003	57	1916	1A0178	5.12.2016	8.12.2016	1	1	1	NA	3.53	3.98	4.19	3.99	0.66	0.01	-0.65	FALSE	0.1404	0	satisfactory	51	NA	NA	less	loose	NA	satisfactory	absent	1	1	1	0	1	0	1
22	Addis Ababa	1F003	57	1696	1A0179	5.12.2016	8.12.2016	1	NA	1	NA	3.76	2.99	5.13	4.87	1.37	1.88	0.51	FALSE	0.1404	0	satisfactory	51	NA	NA	less	loose	NA	satisfactory	absent	1	1	1	0	1	NA	1
23	Addis Ababa	1F003	57	1645	1A0180	5.12.2016	8.12.2016	1	NA	1	12	6.26	5.75	9.52	10.28	3.26	4.53	1.27	FALSE	0.1404	0	satisfactory	51	NA	NA	less	loose	NA	satisfactory	absent	1	1	1	0	1	NA	1
24	Addis Ababa	1F003	57	1657	1A0181	5.12.2016	8.12.2016	1	NA	1	12	4.74	4.88	5.12	6.76	0.38	1.88	1.5	FALSE	0.1404	0	satisfactory	51	NA	NA	less	loose	NA	satisfactory	absent	1	1	1	0	1	NA	1
25	Addis Ababa	1F003	57	1650	1A0182	5.12.2016	8.12.2016	1	8	1	12	4.99	4.7	8.64	9.37	3.65	4.67	1.02	FALSE	0.1404	0	satisfactory	51	NA	NA	less	loose	NA	satisfactory	absent	1	1	1	0	1	NA	1
26	Addis Ababa	1F003	57	1684	1A0183	5.12.2016	8.12.2016	1	4	1	12	5.2	7.66	6.05	8.52	0.85	0.86	0.01	FALSE	0.1404	0	satisfactory	51	NA	NA	less	loose	NA	satisfactory	absent	1	1	1	0	1	NA	1
27	Addis Ababa	1F003	57	1655	1A0184	5.12.2016	8.12.2016	1	NA	1	0.5	4.93	5.01	7.26	6.34	2.33	1.33	-1	FALSE	0.1404	0	satisfactory	51	NA	NA	less	loose	NA	satisfactory	absent	1	1	1	0	1	NA	1
28	Addis Ababa	1F003	57	1661	1A0185	5.12.2016	8.12.2016	1	7.5	1	1	4.51	4.92	5.61	5.12	1.1	0.2	-0.9	FALSE	0.1404	0	satisfactory	51	NA	NA	less	loose	NA	satisfactory	absent	1	1	1	0	1	NA	1
29	Addis Ababa	1F003	57	1669	1A0186	5.12.2016	8.12.2016	1	NA	1	2	4.89	4.63	7.07	10.14	2.18	5.51	3.33	FALSE	0.1404	0	satisfactory	51	NA	NA	less	loose	NA	satisfactory	absent	1	1	1	0	1	NA	1
30	Addis Ababa	1F003	57	1682	1A0187	5.12.2016	8.12.2016	1	4.5	1	3	5.87	5.72	13.08	13.62	7.21	7.9	0.69	FALSE	0.1404	0	satisfactory	51	NA	NA	less	loose	NA	satisfactory	absent	1	1	1	0	1	NA	1
31	Addis Ababa	1F003	57	1678	1A0188	5.12.2016	8.12.2016	1	5	1	3	3.69	4.43	6.13	6.12	2.44	1.69	-0.75	FALSE	0.1404	0	satisfactory	51	NA	NA	less	loose	NA	satisfactory	absent	1	1	1	0	1	NA	1
32	Addis Ababa	1F003	57	1659	1A0189	5.12.2016	8.12.2016	1	6	1	3	5.83	5.9	6.71	6.34	0.88	0.44	-0.44	FALSE	0.1404	0	satisfactory	51	NA	NA	less	loose	NA	satisfactory	absent	1	1	1	0	1	NA	1
33	Addis Ababa	1F003	57	1662	1A0190	5.12.2016	8.12.2016	1	6	1	3	5.78	4.82	8.13	7.42	2.35	2.6	0.25	FALSE	0.1404	0	satisfactory	51	NA	NA	less	loose	NA	satisfactory	absent	1	1	1	0	1	NA	1
34	Addis Ababa	1F003	57	1668	1A0191	5.12.2016	8.12.2016	1	4	1	3	4.11	4.43	8.54	27.95	4.43	23.52	19.09	TRUE	0.1404	0	satisfactory	51	NA	NA	less	loose	NA	satisfactory	absent	1	1	1	0	1	NA	1
35	Addis Ababa	1F003	57	1674	1A0192	5.12.2016	8.12.2016	1	4	1	4	4.54	4.22	8	6.42	3.46	2.2	-1.26	FALSE	0.1404	0	satisfactory	51	NA	NA	less	loose	NA	satisfactory	absent	1	1	1	0	1	NA	1
36	Addis Ababa	1F003	57	1679	1A0193	5.12.2016	8.12.2016	1	4.5	1	3	6.66	6.07	13.47	12.31	6.81	6.24	-0.57	FALSE	0.1404	0	satisfactory	51	NA	NA	less	loose	NA	satisfactory	absent	1	1	1	0	1	NA	1
37	Addis Ababa	1F003	57	1656	1A0194	5.12.2016	8.12.2016	1	NA	1	2	3.4	2.87	4.68	5.11	1.28	2.24	0.96	FALSE	0.1404	0	satisfactory	51	NA	NA	less	loose	NA	satisfactory	absent	1	1	1	0	1	NA	1
38	Addis Ababa	1F003	57	1667	1A0195	5.12.2016	8.12.2016	1	NA	1	12	5.68	4.35	7.6	6.49	1.92	2.14	0.22	FALSE	0.1404	0	satisfactory	51	NA	NA	less	loose	NA	satisfactory	absent	1	1	1	0	1	NA	1
39	Addis Ababa	1F003	57	1666	1A0196	5.12.2016	8.12.2016	1	NA	1	12	5.52	5.22	10.58	8.8	5.06	3.58	-1.48	FALSE	0.1404	0	satisfactory	51	NA	NA	less	loose	NA	satisfactory	absent	1	1	1	0	1	NA	1
40	Addis Ababa	1F003	57	1671	1A0197	5.12.2016	8.12.2016	1	NA	1	9	3.78	4.51	8.46	5.86	4.68	1.35	-3.33	FALSE	0.1404	0	satisfactory	51	NA	NA	less	loose	NA	satisfactory	absent	1	1	1	0	1	NA	1
41	Addis Ababa	1F003	57	1660	1A0198	5.12.2016	8.12.2016	1	NA	1	NA	4.75	4.46	9.15	20.95	4.4	16.49	12.09	TRUE	0.1404	0	satisfactory	51	NA	NA	less	loose	NA	satisfactory	absent	1	1	1	0	1	NA	1
42	Addis Ababa	1F003	57	1683	1A0199	5.12.2016	8.12.2016	1	4	1	9	6.76	5.96	8.65	8.09	1.89	2.13	0.24	FALSE	0.1404	0	satisfactory	51	NA	NA	less	loose	NA	satisfactory	absent	1	1	1	0	1	NA	1
43	Addis Ababa	1F003	57	1685	1A0200	5.12.2016	8.12.2016	1	4	1	9	5.43	5.05	8.37	7.79	2.94	2.74	-0.2	FALSE	0.1404	0	satisfactory	51	NA	NA	less	loose	NA	satisfactory	absent	1	1	1	0	1	NA	1
44	Addis Ababa	1F003	57	1675	1A0201	5.12.2016	8.12.2016	1	5	1	8	5.17	5	8.92	8.5	3.75	3.5	-0.25	FALSE	0.1404	0	satisfactory	51	NA	NA	less	loose	NA	satisfactory	absent	1	1	1	0	1	NA	1
45	Addis Ababa	1F003	57	1680	1A0202	5.12.2016	8.12.2016	1	NA	1	12	5.33	4.46	10.74	28.14	5.41	23.68	18.27	TRUE	0.1404	0	satisfactory	51	NA	NA	less	loose	NA	satisfactory	absent	1	1	1	0	1	NA	1
46	Addis Ababa	1F003	57	1663	1A0203	5.12.2016	8.12.2016	1	NA	1	12	5.13	4.31	8.42	7.5	3.29	3.19	-0.1	FALSE	0.1404	0	satisfactory	51	NA	NA	less	loose	NA	satisfactory	absent	1	1	1	0	1	NA	1
47	Addis Ababa	1F003	57	1670	1A0204	5.12.2016	8.12.2016	1	NA	1	10	4.71	4.3	5.81	6.05	1.1	1.75	0.65	FALSE	0.1404	0	satisfactory	51	NA	NA	less	loose	NA	satisfactory	absent	1	1	1	0	1	NA	1
48	Addis Ababa	1F003	57	1641	1A0205	5.12.2016	8.12.2016	1	NA	1	16	3.17	2.8	8.36	20.59	5.19	17.79	12.6	TRUE	0.1404	0	satisfactory	51	NA	NA	less	loose	NA	satisfactory	absent	1	1	1	0	1	NA	1
49	Addis Ababa	1F003	57	ET-01	1A0206	5.12.2016	8.12.2016	0	NA	1	NA	3.58	3.83	7.55	5.4	3.97	1.57	-2.4	FALSE	0.1404	0	satisfactory	51	NA	NA	less	loose	NA	satisfactory	absent	1	1	1	0	1	NA	1
50	Addis Ababa	1F003	57	ET-02	1A0207	5.12.2016	8.12.2016	0	NA	1	NA	3.78	3.01	8.44	6.2	4.66	3.19	-1.47	FALSE	0.1404	0	satisfactory	51	NA	NA	less	loose	NA	satisfactory	absent	1	1	1	0	1	NA	1
51	Addis Ababa	1F003	57	ET-03	1A0208	5.12.2016	8.12.2016	0	NA	1	NA	3.47	2.69	4.95	3.45	1.48	0.76	-0.72	FALSE	0.1404	0	satisfactory	51	NA	NA	less	loose	NA	satisfactory	absent	1	1	1	0	1	NA	1
52	Addis Ababa	1F003	57	ET-04	1A0209	5.12.2016	8.12.2016	0	5	1	NA	7.42	8.31	10.12	14.64	2.7	6.33	3.63	FALSE	0.1404	0	satisfactory	51	NA	NA	less	loose	NA	satisfactory	absent	1	1	1	0	1	NA	1
53	Addis Ababa	1F003	57	ET-05	1A0210	5.12.2016	8.12.2016	0	0.3	1	NA	3.11	3.23	4.16	4.48	1.05	1.25	0.2	FALSE	0.1404	0	satisfactory	51	NA	NA	less	loose	NA	satisfactory	absent	1	1	1	0	1	0	1
54	Addis Ababa	1F003	57	ET-06	1A0211	5.12.2016	8.12.2016	0	0.25	1	NA	3.11	2.71	4.77	5.12	1.66	2.41	0.75	FALSE	0.1404	0	satisfactory	51	NA	NA	less	loose	NA	satisfactory	absent	1	1	1	0	1	0	1
55	Addis Ababa	1F003	57	1911	1A0212	5.12.2016	8.12.2016	1	0.3	1	NA	3.27	4.52	4.9	4.68	1.63	0.16	-1.47	FALSE	0.1404	0	satisfactory	51	NA	NA	less	loose	NA	satisfactory	absent	1	1	1	0	1	0	1
56	Addis Ababa	1F003	57	ET-07	1A0213	5.12.2016	8.12.2016	0	0.16	1	NA	3.02	2.07	3.71	3.7	0.69	1.63	0.94	FALSE	0.1404	0	satisfactory	51	NA	NA	less	loose	NA	satisfactory	absent	1	1	1	0	1	0	1
57	Addis Ababa	1F003	57	1692	1A0214	5.12.2016	8.12.2016	1	3	1	NA	6.24	8.17	7.36	8.72	1.12	0.55	-0.57	FALSE	0.1404	0	satisfactory	51	NA	NA	less	loose	NA	satisfactory	absent	1	1	1	0	1	NA	1
1	Addis Ababa	1F004	31	1591	1A0215	6.12.2016	9.12.2016	1	13	1	3	5.15	5.32	10.02	32.95	4.87	27.63	22.76	TRUE	0.3507	0	verygood	33	0	0	less	loose	face to face	neat	present	1	1	1	0	1	NA	1
2	Addis Ababa	1F004	31	1604	1A0216	6.12.2016	9.12.2016	1	10	1	NA	5.03	4.84	5.99	6.32	0.96	1.48	0.52	FALSE	0.3507	0	verygood	33	0	0	less	loose	face to face	neat	present	1	1	1	0	1	NA	1
3	Addis Ababa	1F004	31	1593	1A0217	6.12.2016	9.12.2016	1	10	1	NA	4.99	4.84	5.96	6.09	0.97	1.25	0.28	FALSE	0.3507	0	verygood	33	0	0	less	loose	face to face	neat	present	1	1	1	0	1	NA	1
4	Addis Ababa	1F004	31	1603	1A0218	6.12.2016	9.12.2016	1	8	1	NA	5.25	5.54	5.71	6.64	0.46	1.1	0.64	FALSE	0.3507	0	verygood	33	0	0	less	loose	face to face	neat	present	1	1	1	0	1	NA	1
5	Addis Ababa	1F004	31	1615	1A0219	6.12.2016	9.12.2016	1	3	1	NA	4.98	5.2	10.79	17.12	5.81	11.92	6.11	TRUE	0.3507	0	verygood	33	0	0	less	loose	face to face	neat	present	1	1	1	0	1	NA	1
6	Addis Ababa	1F004	31	1619	1A0220	6.12.2016	9.12.2016	1	3	1	NA	4.25	4.68	7.19	7.67	2.94	2.99	0.05	FALSE	0.3507	0	verygood	33	0	0	less	loose	face to face	neat	present	1	1	1	0	1	NA	1
7	Addis Ababa	1F004	31	1592	1A0221	6.12.2016	9.12.2016	1	12	1	NA	4.39	3.95	6.28	27.33	1.89	23.38	21.49	TRUE	0.3507	0	verygood	33	0	0	less	loose	face to face	neat	present	1	1	1	0	1	NA	1
8	Addis Ababa	1F004	31	W-01	1A0222	6.12.2016	9.12.2016	1	8	1	NA	5.49	5.36	8.27	7.54	2.78	2.18	-0.6	FALSE	0.3507	0	verygood	33	0	0	less	loose	face to face	neat	present	1	1	1	0	1	NA	1
9	Addis Ababa	1F004	31	1621	1A0223	6.12.2016	9.12.2016	1	2.5	1	NA	4.91	4.22	7.88	5.45	2.97	1.23	-1.74	FALSE	0.3507	0	verygood	33	0	0	less	loose	face to face	neat	present	1	1	1	0	1	NA	1
10	Addis Ababa	1F004	31	w-02	1A0224	6.12.2016	9.12.2016	1	3	1	NA	4.35	3.57	10.44	34.25	6.09	30.68	24.59	TRUE	0.3507	0	verygood	33	0	0	less	loose	face to face	neat	present	1	1	1	0	1	NA	1
11	Addis Ababa	1F004	31	1617	1A0225	6.12.2016	9.12.2016	1	3.5	1	NA	3.12	3.78	6.87	13.87	3.75	10.09	6.34	TRUE	0.3507	0	verygood	33	0	0	less	loose	face to face	neat	present	1	1	1	0	1	NA	1
12	Addis Ababa	1F004	31	1614	1A0226	6.12.2016	9.12.2016	1	5	1	NA	4.26	3.64	8.06	23.61	3.8	19.97	16.17	TRUE	0.3507	0	verygood	33	0	0	less	loose	face to face	neat	present	1	1	1	0	1	NA	1
13	Addis Ababa	1F004	31	1616	1A0227	6.12.2016	9.12.2016	1	3	1	NA	7.63	6.89	8.35	17.13	0.72	10.24	9.52	TRUE	0.3507	0	verygood	33	0	0	less	loose	face to face	neat	present	1	1	1	0	1	NA	1
14	Addis Ababa	1F004	31	w-03	1A0228	6.12.2016	9.12.2016	1	8	1	NA	3.56	4.21	4.93	5.21	1.37	1	-0.37	FALSE	0.3507	0	verygood	33	0	0	less	loose	face to face	neat	present	1	1	1	0	1	NA	1
15	Addis Ababa	1F004	31	w-04	1A0229	6.12.2016	9.12.2016	1	10	1	NA	5.02	5.09	6.89	6.12	1.87	1.03	-0.84	FALSE	0.3507	0	verygood	33	0	0	less	loose	face to face	neat	present	1	1	1	0	1	NA	1
16	Addis Ababa	1F004	31	w-05	1A0230	6.12.2016	9.12.2016	1	9	1	NA	5.11	4.04	5.96	4.58	0.85	0.54	-0.31	FALSE	0.3507	0	verygood	33	0	0	less	loose	face to face	neat	present	1	1	1	0	1	NA	1
17	Addis Ababa	1F004	31	1601	1A0231	6.12.2016	9.12.2016	1	10	1	NA	7.47	7.44	18.96	29.85	11.49	22.41	10.92	TRUE	0.3507	0	verygood	33	0	0	less	loose	face to face	neat	present	1	1	1	0	1	NA	1
18	Addis Ababa	1F004	31	w-06	1A0232	6.12.2016	9.12.2016	1	3	1	3	4.98	8.91	11.69	35.01	6.71	26.1	19.39	TRUE	0.3507	0	verygood	33	0	0	less	loose	face to face	neat	present	1	1	1	0	1	NA	1
19	Addis Ababa	1F004	31	1618	1A0233	6.12.2016	9.12.2016	1	3	1	NA	4.72	4.62	12.43	38.2	7.71	33.58	25.87	TRUE	0.3507	0	verygood	33	0	0	less	loose	face to face	neat	present	1	1	1	0	1	NA	1
20	Addis Ababa	1F004	31	w-07	1A0234	6.12.2016	9.12.2016	1	3	1	NA	4.73	3.84	5.14	4.97	0.41	1.13	0.72	FALSE	0.3507	0	verygood	33	0	0	less	loose	face to face	neat	present	1	1	1	0	1	NA	1
21	Addis Ababa	1F004	31	1622	1A0235	6.12.2016	9.12.2016	1	1	1	NA	4.13	4.4	6.06	5.9	1.93	1.5	-0.43	FALSE	0.3507	0	verygood	33	0	0	less	loose	face to face	neat	present	1	1	1	0	1	0	1
22	Addis Ababa	1F004	31	1408	1A0236	6.12.2016	9.12.2016	1	3	1	NA	4.88	3.05	5.59	5.97	0.71	2.92	2.21	FALSE	0.3507	0	verygood	33	0	0	less	loose	face to face	neat	present	1	1	1	0	1	NA	1
23	Addis Ababa	1F004	31	1610	1A0237	6.12.2016	9.12.2016	1	8	1	NA	3.84	4.48	5.64	5.25	1.8	0.77	-1.03	FALSE	0.3507	0	verygood	33	0	0	less	loose	face to face	neat	present	1	1	1	0	1	NA	1
24	Addis Ababa	1F004	31	1623	1A0238	6.12.2016	9.12.2016	1	1	1	NA	2.76	1.96	4.73	3.69	1.97	1.73	-0.24	FALSE	0.3507	0	verygood	33	0	0	less	loose	face to face	neat	present	1	1	1	0	1	0	1
25	Addis Ababa	1F004	31	1625	1A0239	6.12.2016	9.12.2016	1	1	1	NA	4.14	4.85	5.56	5.04	1.42	0.19	-1.23	FALSE	0.3507	0	verygood	33	0	0	less	loose	face to face	neat	present	1	1	1	0	1	0	1
26	Addis Ababa	1F004	31	1624	1A0240	6.12.2016	9.12.2016	1	1	1	NA	3.56	3.91	3.57	3.92	0.01	0.01	0	FALSE	0.3507	0	verygood	33	0	0	less	loose	face to face	neat	present	1	1	1	0	1	0	1
27	Addis Ababa	1F004	31	1626	1A0241	6.12.2016	9.12.2016	1	0.9	1	NA	3.83	3.97	5.35	4.67	1.52	0.7	-0.82	FALSE	0.3507	0	verygood	33	0	0	less	loose	face to face	neat	present	1	1	1	0	1	0	1
28	Addis Ababa	1F004	31	1627	1A0242	6.12.2016	9.12.2016	1	0.6	1	NA	4.6	4.69	7.23	5.58	2.63	0.89	-1.74	FALSE	0.3507	0	verygood	33	0	0	less	loose	face to face	neat	present	1	1	1	0	1	0	1
1	Addis Ababa	1F005	14	3201	1A0243	6.12.2016	9.12.2016	1	12	1	NA	3.82	3.95	6.61	5.19	2.79	1.24	-1.55	FALSE	0	1	poor	18	NA	1	less	loose	one row	satisfactory	present	1	1	1	0	1	NA	0
2	Addis Ababa	1F005	14	3216	1A0244	6.12.2016	9.12.2016	1	0.3	1	NA	3.08	3.14	4.58	3.19	1.5	0.05	-1.45	FALSE	0	0	poor	18	NA	1	less	loose	one row	satisfactory	present	1	1	1	0	1	0	0
3	Addis Ababa	1F005	14	3215	1A0245	6.12.2016	9.12.2016	1	1	1	NA	4.87	4.2	5.65	6.03	0.78	1.83	1.05	FALSE	0	0	poor	18	NA	1	less	loose	one row	satisfactory	present	1	1	1	0	1	0	0
4	Addis Ababa	1F005	14	3214	1A0246	6.12.2016	9.12.2016	1	1.16	1	NA	5.32	4.47	11.2	6.92	5.88	2.45	-3.43	FALSE	0	0	poor	18	NA	1	less	loose	one row	satisfactory	present	1	1	1	0	1	NA	0
5	Addis Ababa	1F005	14	3213	1A0247	6.12.2016	9.12.2016	1	1.25	1	NA	4.06	4.37	7.89	5.36	3.83	0.99	-2.84	FALSE	0	0	poor	18	NA	1	less	loose	one row	satisfactory	present	1	1	1	0	1	NA	0
6	Addis Ababa	1F005	14	3205	1A0248	6.12.2016	9.12.2016	1	5	1	7	6.3	5.22	8.28	8.74	1.98	3.52	1.54	FALSE	0	0	poor	18	NA	1	less	loose	one row	satisfactory	present	1	1	1	0	1	NA	0
7	Addis Ababa	1F005	14	3204	1A0249	6.12.2016	9.12.2016	1	6.5	1	6	3.67	3.82	5.59	6.39	1.92	2.57	0.65	FALSE	0	0	poor	18	NA	1	less	loose	one row	satisfactory	present	1	1	1	0	1	NA	0
8	Addis Ababa	1F005	14	3210	1A0250	6.12.2016	9.12.2016	1	2.8	1	4	6.94	6.2	10.24	8.15	3.3	1.95	-1.35	FALSE	0	0	poor	18	NA	1	less	loose	one row	satisfactory	present	1	1	1	0	1	NA	0
9	Addis Ababa	1F005	14	3202	1A0251	6.12.2016	9.12.2016	1	7.5	1	5	5.49	4.11	7.56	6.8	2.07	2.69	0.62	FALSE	0	0	poor	18	NA	1	less	loose	one row	satisfactory	present	1	1	1	0	1	NA	0
10	Addis Ababa	1F005	14	3206	1A0252	6.12.2016	9.12.2016	1	7	1	2	4.98	5.56	6.04	7.24	1.06	1.68	0.62	FALSE	0	0	poor	18	NA	1	less	loose	one row	satisfactory	present	1	1	1	0	1	NA	0
11	Addis Ababa	1F005	14	3209	1A0253	6.12.2016	9.12.2016	1	4	1	1.8	4.24	4.7	7.54	7.64	3.3	2.94	-0.36	FALSE	0	0	poor	18	NA	1	less	loose	one row	satisfactory	present	1	1	1	0	1	NA	0
12	Addis Ababa	1F005	14	3207	1A0254	6.12.2016	9.12.2016	1	4.5	1	7	5.3	4.83	7.6	7.85	2.3	3.02	0.72	FALSE	0	0	poor	18	NA	1	less	loose	one row	satisfactory	present	1	1	1	0	1	NA	0
13	Addis Ababa	1F005	14	3217	1A0255	6.12.2016	9.12.2016	1	0.25	1	NA	2.65	3.37	5.35	4.83	2.7	1.46	-1.24	FALSE	0	0	poor	18	NA	1	less	loose	one row	satisfactory	present	1	1	1	0	1	0	0
1	Addis Ababa	1F006	71	1054	1A0256	7.12.2016	10.12.2016	1	7.5	1	8	4.89	4.55	10.3	15.55	5.41	11	5.59	TRUE	0.5848	0	satisfactory	41	1	1	less	loose	tail to tail	satisfactory	present	0	1	1	0	0	NA	1
2	Addis Ababa	1F006	71	1081	1A0257	7.12.2016	10.12.2016	1	8.25	1	11	6.01	5.87	7.57	7.87	1.56	2	0.44	FALSE	0.5848	0	satisfactory	41	1	1	less	loose	tail to tail	satisfactory	present	0	1	1	0	0	NA	1
3	Addis Ababa	1F006	71	1049	1A0258	7.12.2016	10.12.2016	1	7.5	1	0.7	6.06	6.92	14	39.41	7.94	32.49	24.55	TRUE	0.5848	0	satisfactory	41	1	1	less	loose	tail to tail	satisfactory	present	0	1	1	0	0	NA	1
4	Addis Ababa	1F006	71	1109	1A0259	7.12.2016	10.12.2016	1	5.25	1	NA	6.69	7.67	13.15	25.72	6.46	18.05	11.59	TRUE	0.5848	0	satisfactory	41	1	1	less	loose	tail to tail	satisfactory	present	0	1	1	0	0	NA	1
5	Addis Ababa	1F006	71	1087	1A0260	7.12.2016	10.12.2016	1	6.5	1	7	4.99	5.23	9.02	23.79	4.03	18.56	14.53	TRUE	0.5848	0	satisfactory	41	1	1	less	loose	tail to tail	satisfactory	present	0	1	1	0	0	NA	1
6	Addis Ababa	1F006	71	1078	1A0261	7.12.2016	10.12.2016	1	7	1	0.7	5.69	6.14	9.89	22.26	4.2	16.12	11.92	TRUE	0.5848	0	satisfactory	41	1	1	less	loose	tail to tail	satisfactory	present	0	1	1	0	0	NA	1
7	Addis Ababa	1F006	71	1100	1A0262	7.12.2016	10.12.2016	1	5.25	1	3	6.43	5.03	12.39	21.33	5.96	16.3	10.34	TRUE	0.5848	0	satisfactory	41	1	1	less	loose	tail to tail	satisfactory	present	0	1	1	0	0	NA	1
8	Addis Ababa	1F006	71	1126	1A0263	7.12.2016	10.12.2016	1	4.25	1	9	7.14	6.65	7.78	7.97	0.64	1.32	0.68	FALSE	0.5848	0	satisfactory	41	1	1	less	loose	tail to tail	satisfactory	present	0	1	1	0	0	NA	1
9	Addis Ababa	1F006	71	1086	1A0264	7.12.2016	10.12.2016	1	NA	1	NA	5.71	7.48	12.69	22.64	6.98	15.16	8.18	TRUE	0.5848	0	satisfactory	41	1	1	less	loose	tail to tail	satisfactory	present	0	1	1	0	0	NA	1
10	Addis Ababa	1F006	71	1070	1A0265	7.12.2016	10.12.2016	1	7.5	1	1	5.74	6.26	8.9	15.82	3.16	9.56	6.4	TRUE	0.5848	0	satisfactory	41	1	1	less	loose	tail to tail	satisfactory	present	0	1	1	0	0	NA	1
11	Addis Ababa	1F006	71	1133	1A0266	7.12.2016	10.12.2016	1	3.6	1	NA	8.58	10.11	11.45	15.34	2.87	5.23	2.36	FALSE	0.5848	0	satisfactory	41	1	1	less	loose	tail to tail	satisfactory	present	0	1	1	0	0	NA	1
12	Addis Ababa	1F006	71	1047	1A0267	7.12.2016	10.12.2016	1	8	1	8	5.2	5.12	6.99	12.88	1.79	7.76	5.97	TRUE	0.5848	0	satisfactory	41	1	1	less	loose	tail to tail	satisfactory	present	0	1	1	0	0	NA	1
13	Addis Ababa	1F006	71	1144	1A0268	7.12.2016	10.12.2016	1	2.58	1	2	5.64	4.62	12.09	18.43	6.45	13.81	7.36	TRUE	0.5848	0	satisfactory	41	1	1	less	loose	tail to tail	satisfactory	present	0	1	1	0	0	NA	1
14	Addis Ababa	1F006	71	1147	1A0269	7.12.2016	10.12.2016	1	2.5	1	0.5	6.49	5.82	11.89	21.95	5.4	16.13	10.73	TRUE	0.5848	0	satisfactory	41	1	1	less	loose	tail to tail	satisfactory	present	0	1	1	0	0	NA	1
15	Addis Ababa	1F006	71	1175	1A0270	7.12.2016	10.12.2016	1	0.9	1	NA	3.6	3.23	6.95	4.77	3.35	1.54	-1.81	FALSE	0.5848	0	satisfactory	41	1	1	less	loose	tail to tail	satisfactory	present	0	1	1	0	0	0	1
16	Addis Ababa	1F006	71	1178	1A0271	7.12.2016	10.12.2016	1	0.67	1	NA	3.35	2.77	4.78	4.92	1.43	2.15	0.72	FALSE	0.5848	0	satisfactory	41	1	1	less	loose	tail to tail	satisfactory	present	0	1	1	0	0	0	1
17	Addis Ababa	1F006	71	1177	1A0272	7.12.2016	10.12.2016	1	0.67	1	NA	3.75	3.43	10.32	6.82	6.57	3.39	-3.18	FALSE	0.5848	0	satisfactory	41	1	1	less	loose	tail to tail	satisfactory	present	0	1	1	0	0	0	1
18	Addis Ababa	1F006	71	1172	1A0273	7.12.2016	10.12.2016	1	1	1	NA	5.08	4.45	7.93	5.74	2.85	1.29	-1.56	FALSE	0.5848	0	satisfactory	41	1	1	less	loose	tail to tail	satisfactory	present	0	1	1	0	0	0	1
19	Addis Ababa	1F006	71	1171	1A0274	7.12.2016	10.12.2016	1	1.25	1	NA	3.79	3.37	5.76	5.38	1.97	2.01	0.04	FALSE	0.5848	0	satisfactory	41	1	1	less	loose	tail to tail	satisfactory	present	0	1	1	0	0	NA	1
20	Addis Ababa	1F006	71	1102	1A0275	7.12.2016	10.12.2016	1	5.25	1	7	4.19	4.44	11.94	32.18	7.75	27.74	19.99	TRUE	0.5848	0	satisfactory	41	1	1	less	loose	tail to tail	satisfactory	present	0	1	1	0	0	NA	1
21	Addis Ababa	1F006	71	1052	1A0276	7.12.2016	10.12.2016	1	8	1	12	3.2	2.89	11.93	37.51	8.73	34.62	25.89	TRUE	0.5848	0	satisfactory	41	1	1	less	loose	tail to tail	satisfactory	present	0	1	1	0	0	NA	1
22	Addis Ababa	1F006	71	1130	1A0277	7.12.2016	10.12.2016	1	3.91	1	12	5.97	5.88	12.02	14.03	6.05	8.15	2.1	FALSE	0.5848	0	satisfactory	41	1	1	less	loose	tail to tail	satisfactory	present	0	1	1	0	0	NA	1
23	Addis Ababa	1F006	71	1129	1A0278	7.12.2016	10.12.2016	1	4	1	12	6.35	6.12	13.22	23.85	6.87	17.73	10.86	TRUE	0.5848	0	satisfactory	41	1	1	less	loose	tail to tail	satisfactory	present	0	1	1	0	0	NA	1
24	Addis Ababa	1F006	71	1182	1A0279	7.12.2016	10.12.2016	1	NA	1	NA	3.33	3.06	4.2	4.03	0.87	0.97	0.1	FALSE	0.5848	0	satisfactory	41	1	1	less	loose	tail to tail	satisfactory	present	0	1	1	0	0	NA	1
25	Addis Ababa	1F006	71	1181	1A0280	7.12.2016	10.12.2016	1	0.33	1	NA	3.7	3.22	5.51	4.58	1.81	1.36	-0.45	FALSE	0.5848	0	satisfactory	41	1	1	less	loose	tail to tail	satisfactory	present	0	1	1	0	0	0	1
26	Addis Ababa	1F006	71	1179	1A0281	7.12.2016	10.12.2016	1	0.59	1	NA	2.51	3.39	4.85	4.55	2.34	1.16	-1.18	FALSE	0.5848	0	satisfactory	41	1	1	less	loose	tail to tail	satisfactory	present	0	1	1	0	0	0	1
27	Addis Ababa	1F006	71	1166	1A0282	7.12.2016	10.12.2016	1	1.41	1	NA	4.21	4.27	7.21	17.56	3	13.29	10.29	TRUE	0.5848	0	satisfactory	41	1	1	less	loose	tail to tail	satisfactory	present	0	1	1	0	0	NA	1
28	Addis Ababa	1F006	71	1174	1A0283	7.12.2016	10.12.2016	1	0.91	1	NA	2.93	2.99	5.21	5.46	2.28	2.47	0.19	FALSE	0.5848	0	satisfactory	41	1	1	less	loose	tail to tail	satisfactory	present	0	1	1	0	0	0	1
29	Addis Ababa	1F006	71	1173	1A0284	7.12.2016	10.12.2016	1	1	1	NA	2.76	3.12	5.45	4.44	2.69	1.32	-1.37	FALSE	0.5848	0	satisfactory	41	1	1	less	loose	tail to tail	satisfactory	present	0	1	1	0	0	0	1
30	Addis Ababa	1F006	71	1180	1A0285	7.12.2016	10.12.2016	1	0.58	1	NA	2.98	2.46	9.04	5.08	6.06	2.62	-3.44	FALSE	0.5848	0	satisfactory	41	1	1	less	loose	tail to tail	satisfactory	present	0	1	1	0	0	0	1
31	Addis Ababa	1F006	71	1116	1A0286	7.12.2016	10.12.2016	1	5	1	9	5.73	7.38	8.23	10.03	2.5	2.65	0.15	FALSE	0.5848	0	satisfactory	41	1	1	less	loose	tail to tail	satisfactory	present	0	1	1	0	0	NA	1
32	Addis Ababa	1F006	71	1092	1A0287	7.12.2016	10.12.2016	1	5	1	14	6.77	7.32	7.22	13.12	0.45	5.8	5.35	TRUE	0.5848	0	satisfactory	41	1	1	less	loose	tail to tail	satisfactory	present	0	1	1	0	0	NA	1
33	Addis Ababa	1F006	71	1043	1A0288	7.12.2016	10.12.2016	1	7.5	1	NA	5.76	5.29	12.49	31.9	6.73	26.61	19.88	TRUE	0.5848	0	satisfactory	41	1	1	less	loose	tail to tail	satisfactory	present	0	1	1	0	0	NA	1
34	Addis Ababa	1F006	71	1101	1A0289	7.12.2016	10.12.2016	1	6.67	1	NA	4.71	4.97	13.01	41.38	8.3	36.41	28.11	TRUE	0.5848	0	satisfactory	41	1	1	less	loose	tail to tail	satisfactory	present	0	1	1	0	0	NA	1
35	Addis Ababa	1F006	71	1091	1A0290	7.12.2016	10.12.2016	1	6	1	NA	7.32	7.22	12.95	26.05	5.63	18.83	13.2	TRUE	0.5848	0	satisfactory	41	1	1	less	loose	tail to tail	satisfactory	present	0	1	1	0	0	NA	1
36	Addis Ababa	1F006	71	1132	1A0291	7.12.2016	10.12.2016	1	3.9	1	NA	5.45	5.76	8.25	16.09	2.8	10.33	7.53	TRUE	0.5848	0	satisfactory	41	1	1	less	loose	tail to tail	satisfactory	present	0	1	1	0	0	NA	1
37	Addis Ababa	1F006	71	1048	1A0292	7.12.2016	10.12.2016	1	7	1	NA	5.22	5.35	15.52	27.65	10.3	22.3	12	TRUE	0.5848	0	satisfactory	41	1	1	less	loose	tail to tail	satisfactory	present	0	1	1	0	0	NA	1
38	Addis Ababa	1F006	71	1153	1A0293	7.12.2016	10.12.2016	1	1.9	1	NA	8.56	8.34	13.56	22	5	13.66	8.66	TRUE	0.5848	0	satisfactory	41	1	1	less	loose	tail to tail	satisfactory	present	0	1	1	0	0	NA	1
39	Addis Ababa	1F006	71	1150	1A0294	7.12.2016	10.12.2016	1	2.08	1	NA	9.01	8	15.46	25.95	6.45	17.95	11.5	TRUE	0.5848	0	satisfactory	41	1	1	less	loose	tail to tail	satisfactory	present	0	1	1	0	0	NA	1
40	Addis Ababa	1F006	71	1096	1A0295	7.12.2016	10.12.2016	1	6	1	10	5.94	4.4	10.76	13.17	4.82	8.77	3.95	FALSE	0.5848	0	satisfactory	41	1	1	less	loose	tail to tail	satisfactory	present	0	1	1	0	0	NA	1
41	Addis Ababa	1F006	71	1128	1A0296	7.12.2016	10.12.2016	1	4	1	12	6.3	6.49	12.82	17.44	6.52	10.95	4.43	TRUE	0.5848	0	satisfactory	41	1	1	less	loose	tail to tail	satisfactory	present	0	1	1	0	0	NA	1
42	Addis Ababa	1F006	71	1145	1A0297	7.12.2016	10.12.2016	1	2.5	1	NA	5.63	4.68	12.15	14.1	6.52	9.42	2.9	FALSE	0.5848	0	satisfactory	41	1	1	less	loose	tail to tail	satisfactory	present	0	1	1	0	0	NA	1
43	Addis Ababa	1F006	71	1090	1A0298	7.12.2016	10.12.2016	1	5.58	1	2	7.01	6.72	9.45	24.19	2.44	17.47	15.03	TRUE	0.5848	0	satisfactory	41	1	1	less	loose	tail to tail	satisfactory	present	0	1	1	0	0	NA	1
44	Addis Ababa	1F006	71	1106	1A0299	7.12.2016	10.12.2016	1	5.25	1	18	5.99	6.17	8.8	23.46	2.81	17.29	14.48	TRUE	0.5848	0	satisfactory	41	1	1	less	loose	tail to tail	satisfactory	present	0	1	1	0	0	NA	1
45	Addis Ababa	1F006	71	1143	1A0300	7.12.2016	10.12.2016	1	2.75	1	NA	6.74	7.33	11.68	21.63	4.94	14.3	9.36	TRUE	0.5848	0	satisfactory	41	1	1	less	loose	tail to tail	satisfactory	present	0	1	1	0	0	NA	1
46	Addis Ababa	1F006	71	1168	1A0301	7.12.2016	10.12.2016	1	1.33	1	NA	6.18	6.21	8.33	38.36	2.15	32.15	30	TRUE	0.5848	0	satisfactory	41	1	1	less	loose	tail to tail	satisfactory	present	0	1	1	0	0	NA	1
47	Addis Ababa	1F006	71	1158	1A0302	7.12.2016	10.12.2016	1	1.58	1	NA	6.52	5.48	11.6	10.9	5.08	5.42	0.34	FALSE	0.5848	0	satisfactory	41	1	1	less	loose	tail to tail	satisfactory	present	0	1	1	0	0	NA	1
48	Addis Ababa	1F006	71	1162	1A0303	7.12.2016	10.12.2016	1	1.58	1	NA	6.02	6.15	12.96	33.25	6.94	27.1	20.16	TRUE	0.5848	0	satisfactory	41	1	1	less	loose	tail to tail	satisfactory	present	0	1	1	0	0	NA	1
49	Addis Ababa	1F006	71	1148	1A0304	7.12.2016	10.12.2016	1	2.33	1	NA	7.2	9.46	11.67	20.5	4.47	11.04	6.57	TRUE	0.5848	0	satisfactory	41	1	1	less	loose	tail to tail	satisfactory	present	0	1	1	0	0	NA	1
50	Addis Ababa	1F006	71	1140	1A0305	7.12.2016	10.12.2016	1	2.67	1	NA	7.23	5.92	9.34	20.1	2.11	14.18	12.07	TRUE	0.5848	0	satisfactory	41	1	1	less	loose	tail to tail	satisfactory	present	0	1	1	0	0	NA	1
51	Addis Ababa	1F006	71	1157	1A0306	7.12.2016	10.12.2016	1	1.58	1	NA	7.73	7.39	12.98	30.42	5.25	23.03	17.78	TRUE	0.5848	0	satisfactory	41	1	1	less	loose	tail to tail	satisfactory	present	0	1	1	0	0	NA	1
52	Addis Ababa	1F006	71	1161	1A0307	7.12.2016	10.12.2016	1	1.58	1	NA	6.53	6.67	10.42	10	3.89	3.33	-0.56	FALSE	0.5848	0	satisfactory	41	1	1	less	loose	tail to tail	satisfactory	present	0	1	1	0	0	NA	1
53	Addis Ababa	1F006	71	1154	1A0308	7.12.2016	10.12.2016	1	1.9	1	NA	7.96	8.27	12.9	23.16	4.94	14.89	9.95	TRUE	0.5848	0	satisfactory	41	1	1	less	loose	tail to tail	satisfactory	present	0	1	1	0	0	NA	1
54	Addis Ababa	1F006	71	1169	1A0309	7.12.2016	10.12.2016	1	1.33	1	NA	4.68	5.28	6.43	7	1.75	1.72	-0.03	FALSE	0.5848	0	satisfactory	41	1	1	less	loose	tail to tail	satisfactory	present	0	1	1	0	0	NA	1
55	Addis Ababa	1F006	71	1152	1A0310	7.12.2016	10.12.2016	1	1.91	1	NA	5.89	6.28	13.12	19.32	7.23	13.04	5.81	TRUE	0.5848	0	satisfactory	41	1	1	less	loose	tail to tail	satisfactory	present	0	1	1	0	0	NA	1
56	Addis Ababa	1F006	71	1146	1A0311	7.12.2016	10.12.2016	1	2.5	1	NA	7.45	7.15	11.15	16.95	3.7	9.8	6.1	TRUE	0.5848	0	satisfactory	41	1	1	less	loose	tail to tail	satisfactory	present	0	1	1	0	0	NA	1
57	Addis Ababa	1F006	71	1160	1A0312	7.12.2016	10.12.2016	1	1.58	1	NA	4.74	5.35	12.46	15.24	7.72	9.89	2.17	FALSE	0.5848	0	satisfactory	41	1	1	less	loose	tail to tail	satisfactory	present	0	1	1	0	0	NA	1
58	Addis Ababa	1F006	71	1156	1A0313	7.12.2016	10.12.2016	1	NA	1	NA	6.92	6.56	10.13	8.59	3.21	2.03	-1.18	FALSE	0.5848	0	satisfactory	41	1	1	less	loose	tail to tail	satisfactory	present	0	1	1	0	0	NA	1
59	Addis Ababa	1F006	71	1155	1A0314	7.12.2016	10.12.2016	1	1.75	1	NA	7.12	7.55	12.81	13.59	5.69	6.04	0.35	FALSE	0.5848	0	satisfactory	41	1	1	less	loose	tail to tail	satisfactory	present	0	1	1	0	0	NA	1
60	Addis Ababa	1F006	71	1159	1A0315	7.12.2016	10.12.2016	1	1.58	1	NA	8.3	7.24	9.6	34.27	1.3	27.03	25.73	TRUE	0.5848	0	satisfactory	41	1	1	less	loose	tail to tail	satisfactory	present	0	1	1	0	0	NA	1
61	Addis Ababa	1F006	71	1167	1A0316	7.12.2016	10.12.2016	1	1.4	1	NA	4.16	3.67	6.36	5.69	2.2	2.02	-0.18	FALSE	0.5848	0	satisfactory	41	1	1	less	loose	tail to tail	satisfactory	present	0	1	1	0	0	NA	1
62	Addis Ababa	1F006	71	1165	1A0317	7.12.2016	10.12.2016	1	1.41	1	NA	5.23	5.36	7.18	6.85	1.95	1.49	-0.46	FALSE	0.5848	0	satisfactory	41	1	1	less	loose	tail to tail	satisfactory	present	0	1	1	0	0	NA	1
63	Addis Ababa	1F006	71	1098	1A0318	7.12.2016	10.12.2016	1	4.75	1	NA	4.14	4.55	6.07	9.85	1.93	5.3	3.37	FALSE	0.5848	0	satisfactory	41	1	1	less	loose	tail to tail	satisfactory	present	0	1	1	0	0	NA	1
64	Addis Ababa	1F006	71	1170	1A0319	7.12.2016	10.12.2016	1	1.3	1	NA	6.41	5.11	14.28	24.3	7.87	19.19	11.32	TRUE	0.5848	0	satisfactory	41	1	1	less	loose	tail to tail	satisfactory	present	0	1	1	0	0	NA	1
65	Addis Ababa	1F006	71	1142	1A0320	7.12.2016	10.12.2016	1	2.75	1	NA	5.5	5.34	7.7	22.46	2.2	17.12	14.92	TRUE	0.5848	0	satisfactory	41	1	1	less	loose	tail to tail	satisfactory	present	0	1	1	0	0	NA	1
66	Addis Ababa	1F006	71	1151	1A0321	7.12.2016	10.12.2016	1	1.91	1	NA	4.76	4.44	10.91	17.09	6.15	12.65	6.5	TRUE	0.5848	0	satisfactory	41	1	1	less	loose	tail to tail	satisfactory	present	0	1	1	0	0	NA	1
67	Addis Ababa	1F006	71	D-01 Large Bull	1A0322	7.12.2016	10.12.2016	0	5	1	NA	6.83	11.89	10.93	30.47	4.1	18.58	14.48	TRUE	0.5848	0	satisfactory	41	1	1	less	loose	tail to tail	satisfactory	present	0	1	1	0	0	NA	1
68	Addis Ababa	1F006	71	D-02	1A0323	7.12.2016	10.12.2016	0	3	1	NA	7.65	9.98	12.1	15.36	4.45	5.38	0.93	FALSE	0.5848	0	satisfactory	41	1	1	less	loose	tail to tail	satisfactory	present	0	1	1	0	0	NA	1
1	Addis Ababa	1F007	14	4331	1A0324	7.12.2016	10.12.2016	1	0.5	1	NA	3.35	3.29	4.18	3.7	0.83	0.41	-0.42	FALSE	0	0	poor	26	NA	1	less	loose	tail to tail	unhygienic	absent	0	1	1	0	0	0	1
2	Addis Ababa	1F007	14	7312	1A0325	7.12.2016	10.12.2016	1	0.75	1	NA	2.33	2.02	4.19	4.51	1.86	2.49	0.63	FALSE	0	0	poor	26	NA	1	less	loose	tail to tail	unhygienic	absent	0	1	1	0	0	0	1
3	Addis Ababa	1F007	14	7308	1A0326	7.12.2016	10.12.2016	1	1.35	1	NA	5.71	5.88	7.79	7.86	2.08	1.98	-0.1	FALSE	0	0	poor	26	NA	1	less	loose	tail to tail	unhygienic	absent	0	1	1	0	0	NA	1
4	Addis Ababa	1F007	14	7306	1A0327	7.12.2016	10.12.2016	1	1.75	1	NA	5.27	5.44	6.96	7.5	1.69	2.06	0.37	FALSE	0	0	poor	26	NA	1	less	loose	tail to tail	unhygienic	absent	0	1	1	0	0	NA	1
5	Addis Ababa	1F007	14	7303	1A0328	7.12.2016	10.12.2016	1	4	1	9	4.12	3.44	5.06	4.96	0.94	1.52	0.58	FALSE	0	0	poor	26	NA	1	less	loose	tail to tail	unhygienic	absent	0	1	1	0	0	NA	1
6	Addis Ababa	1F007	14	7299	1A0329	7.12.2016	10.12.2016	1	6	1	6	4.41	4.26	7.74	6.69	3.33	2.43	-0.9	FALSE	0	0	poor	26	NA	1	less	loose	tail to tail	unhygienic	absent	0	1	1	0	0	NA	1
7	Addis Ababa	1F007	14	7298	1A0330	7.12.2016	10.12.2016	1	9	1	6	3.97	3.96	4.78	5.23	0.81	1.27	0.46	FALSE	0	0	poor	26	NA	1	less	loose	tail to tail	unhygienic	absent	0	1	1	0	0	NA	1
8	Addis Ababa	1F007	14	7301	1A0331	7.12.2016	10.12.2016	1	8	1	NA	2.81	2.98	4.6	4.61	1.79	1.63	-0.16	FALSE	0	0	poor	26	NA	1	less	loose	tail to tail	unhygienic	absent	0	1	1	0	0	NA	1
9	Addis Ababa	1F007	14	7302	1A0332	7.12.2016	10.12.2016	1	5	1	3	5.1	5.29	8.76	8.74	3.66	3.45	-0.21	FALSE	0	0	poor	26	NA	1	less	loose	tail to tail	unhygienic	absent	0	1	1	0	0	NA	1
10	Addis Ababa	1F007	14	7309	1A0333	7.12.2016	10.12.2016	1	1	1	1	2.87	3.46	13.34	6.08	10.47	2.62	-7.85	FALSE	0	0	poor	26	NA	1	less	loose	tail to tail	unhygienic	absent	0	1	1	0	0	0	1
11	Addis Ababa	1F007	14	7307	1A0334	7.12.2016	10.12.2016	1	2	1	NA	6.53	5.67	8.51	7.38	1.98	1.71	-0.27	FALSE	0	0	poor	26	NA	1	less	loose	tail to tail	unhygienic	absent	0	1	1	0	0	NA	1
12	Addis Ababa	1F007	14	7310	1A0335	7.12.2016	10.12.2016	1	7	1	8	3.21	3.74	5.14	5.28	1.93	1.54	-0.39	FALSE	0	0	poor	26	NA	1	less	loose	tail to tail	unhygienic	absent	0	1	1	0	0	NA	1
13	Addis Ababa	1F007	14	7304	1A0336	7.12.2016	10.12.2016	1	3.5	1	3	6.21	6.73	7.38	7.87	1.17	1.14	-0.03	FALSE	0	0	poor	26	NA	1	less	loose	tail to tail	unhygienic	absent	0	1	1	0	0	NA	1
1	Addis Ababa	1F008	9	3118	1A0337	9.12.2016	12.12.2016	1	5	1	3	3.76	3.06	4.98	4.9	1.22	1.84	0.62	FALSE	0	1	poor	11	NA	NA	less	loose	face to face	satisfactory	absent	0	0	0	0	0	NA	0
2	Addis Ababa	1F008	9	3122	1A0338	9.12.2016	12.12.2016	1	0.8	1	NA	2.8	2.59	4.39	3.41	1.59	0.82	-0.77	FALSE	0	0	poor	11	NA	NA	less	loose	face to face	satisfactory	absent	0	0	0	0	0	0	0
3	Addis Ababa	1F008	9	3121	1A0339	9.12.2016	12.12.2016	1	2	1	NA	6.4	6.7	7.23	6.71	0.83	0.01	-0.82	FALSE	0	0	poor	11	NA	NA	less	loose	face to face	satisfactory	absent	0	0	0	0	0	NA	0
4	Addis Ababa	1F008	9	3119	1A0340	9.12.2016	12.12.2016	1	4	1	5	7.27	7.72	8.67	8.24	1.4	0.52	-0.88	FALSE	0	0	poor	11	NA	NA	less	loose	face to face	satisfactory	absent	0	0	0	0	0	NA	0
5	Addis Ababa	1F008	9	3116	1A0341	9.12.2016	12.12.2016	1	NA	1	12	5.04	4.97	8.88	8.75	3.84	3.78	-0.06	FALSE	0	1	poor	11	NA	NA	less	loose	face to face	satisfactory	absent	0	0	0	0	0	NA	0
6	Addis Ababa	1F008	9	3115	1A0342	9.12.2016	12.12.2016	1	7	1	10	4.55	4.65	7.41	5.54	2.86	0.89	-1.97	FALSE	0	1	poor	11	NA	NA	less	loose	face to face	satisfactory	absent	0	0	0	0	0	NA	0
7	Addis Ababa	1F008	9	3117	1A0343	9.12.2016	12.12.2016	1	NA	1	NA	5.74	5.69	6.93	7.95	1.19	2.26	1.07	FALSE	0	1	poor	11	NA	NA	less	loose	face to face	satisfactory	absent	0	0	0	0	0	NA	0
8	Addis Ababa	1F008	9	3114	1A0344	9.12.2016	12.12.2016	1	8	1	5	5.87	6	6.83	7.46	0.96	1.46	0.5	FALSE	0	1	poor	11	NA	NA	less	loose	face to face	satisfactory	absent	0	0	0	0	0	NA	0
9	Addis Ababa	1F008	9	3113	1A0345	9.12.2016	12.12.2016	1	8	1	NA	6.92	7.52	8.93	7.52	2.01	0	-2.01	FALSE	0	1	poor	11	NA	NA	less	loose	face to face	satisfactory	absent	0	0	0	0	0	NA	0
1	Addis Ababa	1F009	7	3079	1A0346	9.12.2016	12.12.2016	1	8	1	5	4.42	4.87	5.72	6.07	1.3	1.2	-0.1	FALSE	0	1	poor	11	NA	NA	less	loose	face to face	unhygienic	absent	0	0	1	0	0	NA	0
2	Addis Ababa	1F009	7	3085	1A0347	9.12.2016	12.12.2016	1	3	1	7	4.73	4.11	5.98	4.65	1.25	0.54	-0.71	FALSE	0	0	poor	11	NA	NA	less	loose	face to face	unhygienic	absent	0	0	1	0	0	NA	0
3	Addis Ababa	1F009	7	3082	1A0348	9.12.2016	12.12.2016	1	5	1	9	6.43	4.91	9.46	8.27	3.03	3.36	0.33	FALSE	0	1	poor	11	NA	NA	less	loose	face to face	unhygienic	absent	0	0	1	0	0	NA	0
4	Addis Ababa	1F009	7	3084	1A0349	9.12.2016	12.12.2016	1	3	1	9	5.34	4.1	5.91	6.94	0.57	2.84	2.27	FALSE	0	0	poor	11	NA	NA	less	loose	face to face	unhygienic	absent	0	0	1	0	0	NA	0
5	Addis Ababa	1F009	7	3088	1A0350	9.12.2016	12.12.2016	1	0.8	1	NA	2.07	1.48	3.23	3.58	1.16	2.1	0.94	FALSE	0	0	poor	11	NA	NA	less	loose	face to face	unhygienic	absent	0	0	1	0	0	0	0
6	Addis Ababa	1F009	7	3086	1A0351	9.12.2016	12.12.2016	1	2.5	1	NA	6.09	5.29	11.95	7.35	5.86	2.06	-3.8	FALSE	0	0	poor	11	NA	NA	less	loose	face to face	unhygienic	absent	0	0	1	0	0	NA	0
7	Addis Ababa	1F009	7	3089	1A0352	9.12.2016	12.12.2016	1	0.4	1	NA	2.12	1.95	3.68	3.83	1.56	1.88	0.32	FALSE	0	0	poor	11	NA	NA	less	loose	face to face	unhygienic	absent	0	0	1	0	0	0	0
1	Addis Ababa	1F010	7	3093	1A0353	9.12.2016	12.12.2016	1	6	1	NA	4.98	4.69	5.09	6.16	0.11	1.47	1.36	FALSE	0	0	poor	11	NA	NA	less	cubicle	face to face	unhygienic	present	0	0	1	0	0	NA	1
2	Addis Ababa	1F010	7	3095	1A0354	9.12.2016	12.12.2016	1	5.5	1	NA	5.38	5.55	7.41	7.01	2.03	1.46	-0.57	FALSE	0	0	poor	11	NA	NA	less	cubicle	face to face	unhygienic	present	0	0	1	0	0	NA	1
3	Addis Ababa	1F010	7	3094	1A0355	9.12.2016	12.12.2016	1	5	1	8	5.89	5.22	6.63	6.01	0.74	0.79	0.05	FALSE	0	1	poor	11	NA	NA	less	cubicle	face to face	unhygienic	present	0	0	1	0	0	NA	1
4	Addis Ababa	1F010	7	3099	1A0356	9.12.2016	12.12.2016	1	1.7	1	NA	2.03	3.39	4.6	5.32	2.57	1.93	-0.64	FALSE	0	0	poor	11	NA	NA	less	cubicle	face to face	unhygienic	present	0	0	1	0	0	NA	1
5	Addis Ababa	1F010	7	3098	1A0357	9.12.2016	12.12.2016	1	2.6	1	NA	6.15	5.02	8.02	7.25	1.87	2.23	0.36	FALSE	0	0	poor	11	NA	NA	less	cubicle	face to face	unhygienic	present	0	0	1	0	0	NA	1
6	Addis Ababa	1F010	7	3097	1A0358	9.12.2016	12.12.2016	1	3.5	1	NA	6.95	6.25	8.32	8.5	1.37	2.25	0.88	FALSE	0	1	poor	11	NA	NA	less	cubicle	face to face	unhygienic	present	0	0	1	0	0	NA	1
7	Addis Ababa	1F010	7	3100	1A0359	9.12.2016	12.12.2016	1	0.7	1	NA	8.36	2.39	8.73	3.33	0.37	0.94	0.57	FALSE	0	0	poor	11	NA	NA	less	cubicle	face to face	unhygienic	present	0	0	1	0	0	0	1
1	Addis Ababa	1F011	15	3147	1A0360	9.12.2016	12.12.2016	1	7.91	1	NA	3.87	4.36	7.46	6.16	3.59	1.8	-1.79	FALSE	0	1	satisfactory	16	0	1	less	loose	one row	satisfactory	absent	0	0	1	0	0	NA	0
2	Addis Ababa	1F011	15	3150	1A0361	9.12.2016	12.12.2016	1	4.25	1	NA	4.34	4.19	6.5	6.78	2.16	2.59	0.43	FALSE	0	0	satisfactory	16	0	1	less	loose	one row	satisfactory	absent	0	0	1	0	0	NA	0
3	Addis Ababa	1F011	15	3149	1A0362	9.12.2016	12.12.2016	1	6.83	1	NA	4.95	5.09	6.49	8.94	1.54	3.85	2.31	FALSE	0	0	satisfactory	16	0	1	less	loose	one row	satisfactory	absent	0	0	1	0	0	NA	0
4	Addis Ababa	1F011	15	3152	1A0363	9.12.2016	12.12.2016	1	4.91	1	NA	4.29	4.68	8.35	9.29	4.06	4.61	0.55	FALSE	0	0	satisfactory	16	0	1	less	loose	one row	satisfactory	absent	0	0	1	0	0	NA	0
5	Addis Ababa	1F011	15	3156	1A0364	9.12.2016	12.12.2016	1	1.5	1	NA	2.83	3	4.55	4.63	1.72	1.63	-0.09	FALSE	0	0	satisfactory	16	0	1	less	loose	one row	satisfactory	absent	0	0	1	0	0	NA	0
6	Addis Ababa	1F011	15	3154	1A0365	9.12.2016	12.12.2016	1	2.75	1	NA	4.13	4.55	4.69	5.76	0.56	1.21	0.65	FALSE	0	0	satisfactory	16	0	1	less	loose	one row	satisfactory	absent	0	0	1	0	0	NA	0
7	Addis Ababa	1F011	15	3157	1A0366	9.12.2016	12.12.2016	1	1.25	1	NA	2.45	2.82	8.86	8.19	6.41	5.37	-1.04	FALSE	0	0	satisfactory	16	0	1	less	loose	one row	satisfactory	absent	0	0	1	0	0	NA	0
8	Addis Ababa	1F011	15	3155	1A0367	9.12.2016	12.12.2016	1	2.83	1	NA	5.15	5.18	13.25	12.94	8.1	7.76	-0.34	FALSE	0	0	satisfactory	16	0	1	less	loose	one row	satisfactory	absent	0	0	1	0	0	NA	0
1	Addis Ababa	1F012	27	3174	1A0368	9.12.2016	12.12.2016	1	5	1	4	5.24	6.12	11.6	14	6.36	7.88	1.52	FALSE	0.64	0	poor	22	0	NA	less	loose	tail to tail	satisfactory	present	1	0	1	0	1	NA	1
2	Addis Ababa	1F012	27	3175	1A0369	9.12.2016	12.12.2016	1	5	1	5	4.13	4.14	5.63	10.98	1.5	6.84	5.34	TRUE	0.64	0	poor	22	0	NA	less	loose	tail to tail	satisfactory	present	1	0	1	0	1	NA	1
3	Addis Ababa	1F012	27	3170	1A0370	9.12.2016	12.12.2016	1	6	1	9	3.45	4.17	7.34	15.83	3.89	11.66	7.77	TRUE	0.64	0	poor	22	0	NA	less	loose	tail to tail	satisfactory	present	1	0	1	0	1	NA	1
4	Addis Ababa	1F012	27	3176	1A0371	9.12.2016	12.12.2016	1	4	1	2	4.68	4.14	6.06	6.1	1.38	1.96	0.58	FALSE	0.64	0	poor	22	0	NA	less	loose	tail to tail	satisfactory	present	1	0	1	0	1	NA	1
5	Addis Ababa	1F012	27	3177	1A0372	9.12.2016	12.12.2016	1	4	1	3	5.66	5.05	11.85	43.44	6.19	38.39	32.2	TRUE	0.64	0	poor	22	0	NA	less	loose	tail to tail	satisfactory	present	1	0	1	0	1	NA	1
6	Addis Ababa	1F012	27	3179	1A0373	9.12.2016	12.12.2016	1	3	1	3	4.5	4.63	10.83	14.64	6.33	10.01	3.68	FALSE	0.64	0	poor	22	0	NA	less	loose	tail to tail	satisfactory	present	1	0	1	0	1	NA	1
7	Addis Ababa	1F012	27	3183	1A0374	9.12.2016	12.12.2016	1	1.7	1	NA	3.3	4.16	8.86	19.95	5.56	15.79	10.23	TRUE	0.64	0	poor	22	0	NA	less	loose	tail to tail	satisfactory	present	1	0	1	0	1	NA	1
8	Addis Ababa	1F012	27	3185	1A0375	9.12.2016	12.12.2016	1	2	1	NA	4.84	5.13	8.05	14.37	3.21	9.24	6.03	TRUE	0.64	0	poor	22	0	NA	less	loose	tail to tail	satisfactory	present	1	0	1	0	1	NA	1
9	Addis Ababa	1F012	27	3180	1A0376	9.12.2016	12.12.2016	1	2	1	NA	5.5	5.7	19.85	42.03	14.35	36.33	21.98	TRUE	0.64	0	poor	22	0	NA	less	loose	tail to tail	satisfactory	present	1	0	1	0	1	NA	1
10	Addis Ababa	1F012	27	3178	1A0377	9.12.2016	12.12.2016	1	2.3	1	NA	6.39	6	14.62	24.85	8.23	18.85	10.62	TRUE	0.64	0	poor	22	0	NA	less	loose	tail to tail	satisfactory	present	1	0	1	0	1	NA	1
11	Addis Ababa	1F012	27	3166	1A0378	9.12.2016	12.12.2016	1	10	1	7	6.21	5.29	11.42	36.15	5.21	30.86	25.65	TRUE	0.64	0	poor	22	0	NA	less	loose	tail to tail	satisfactory	present	1	0	1	0	1	NA	1
12	Addis Ababa	1F012	27	3172	1A0379	9.12.2016	12.12.2016	1	5	1	5	5.17	4.99	6.96	7.76	1.79	2.77	0.98	FALSE	0.64	0	poor	22	0	NA	less	loose	tail to tail	satisfactory	present	1	0	1	0	1	NA	1
13	Addis Ababa	1F012	27	3171	1A0380	9.12.2016	12.12.2016	1	5	1	4	4.04	3.51	7.24	13.86	3.2	10.35	7.15	TRUE	0.64	0	poor	22	0	NA	less	loose	tail to tail	satisfactory	present	1	0	1	0	1	NA	1
14	Addis Ababa	1F012	27	3167	1A0381	9.12.2016	12.12.2016	1	9	1	NA	4.28	4.62	6.97	12.76	2.69	8.14	5.45	TRUE	0.64	0	poor	22	0	NA	less	loose	tail to tail	satisfactory	present	1	0	1	0	1	NA	1
15	Addis Ababa	1F012	27	3191	1A0382	9.12.2016	12.12.2016	1	0.33	1	NA	2.19	2.66	4.38	17.95	2.19	15.29	13.1	TRUE	0.64	0	poor	22	0	NA	less	loose	tail to tail	satisfactory	present	1	0	1	0	1	0	1
16	Addis Ababa	1F012	27	3188	1A0383	9.12.2016	12.12.2016	1	0.41	1	NA	2.82	2.93	10.18	12.46	7.36	9.53	2.17	FALSE	0.64	0	poor	22	0	NA	less	loose	tail to tail	satisfactory	present	1	0	1	0	1	0	1
17	Addis Ababa	1F012	27	3187	1A0384	9.12.2016	12.12.2016	1	0.41	1	NA	2.52	3.08	7.6	18.11	5.08	15.03	9.95	TRUE	0.64	0	poor	22	0	NA	less	loose	tail to tail	satisfactory	present	1	0	1	0	1	0	1
18	Addis Ababa	1F012	27	3189	1A0385	9.12.2016	12.12.2016	1	0.41	1	NA	3.46	5.77	12.36	21.17	8.9	15.4	6.5	TRUE	0.64	0	poor	22	0	NA	less	loose	tail to tail	satisfactory	present	1	0	1	0	1	0	1
19	Addis Ababa	1F012	27	3182	1A0386	9.12.2016	12.12.2016	1	0.67	1	NA	3.86	4.22	9.68	18.94	5.82	14.72	8.9	TRUE	0.64	0	poor	22	0	NA	less	loose	tail to tail	satisfactory	present	1	0	1	0	1	0	1
20	Addis Ababa	1F012	27	3184	1A0387	9.12.2016	12.12.2016	1	8.67	1	NA	3.34	3.61	4.2	5.54	0.86	1.93	1.07	FALSE	0.64	0	poor	22	0	NA	less	loose	tail to tail	satisfactory	present	1	0	1	0	1	NA	1
21	Addis Ababa	1F012	27	3169	1A0388	9.12.2016	12.12.2016	1	7	1	7	4.29	4.93	7.3	10.23	3.01	5.3	2.29	FALSE	0.64	0	poor	22	0	NA	less	loose	tail to tail	satisfactory	present	1	0	1	0	1	NA	1
22	Addis Ababa	1F012	27	3190	1A0389	9.12.2016	12.12.2016	1	0.41	1	NA	2.24	2.76	5.89	19.31	3.65	16.55	12.9	TRUE	0.64	0	poor	22	0	NA	less	loose	tail to tail	satisfactory	present	1	0	1	0	1	0	1
23	Addis Ababa	1F012	27	3193	1A0390	9.12.2016	12.12.2016	1	0.25	1	NA	1.59	2.47	4.22	3.82	2.63	1.35	-1.28	FALSE	0.64	0	poor	22	0	NA	less	loose	tail to tail	satisfactory	present	1	0	1	0	1	0	1
24	Addis Ababa	1F012	27	3192	1A0391	9.12.2016	12.12.2016	1	0.33	1	NA	3.2	3.82	6.01	35.39	2.81	31.57	28.76	TRUE	0.64	0	poor	22	0	NA	less	loose	tail to tail	satisfactory	present	1	0	1	0	1	0	1
25	Addis Ababa	1F012	27	3194	1A0392	9.12.2016	12.12.2016	1	0.16	1	NA	3.01	3.14	5.71	4.23	2.7	1.09	-1.61	FALSE	0.64	0	poor	22	0	NA	less	loose	tail to tail	satisfactory	present	1	0	1	0	1	0	1
1	Addis Ababa	1F013	8	A-01	1A0393	10.12.2016	13.12.2016	1	3.5	1	4	4.9	5.23	5.76	5.46	0.86	0.23	-0.63	FALSE	0	0	verygood	52	0	1	less	loose	tail to tail	satisfactory	absent	1	1	1	0	1	NA	1
2	Addis Ababa	1F013	8	A-02	1A0394	10.12.2016	13.12.2016	1	4	1	3	6.76	7.67	9.45	10.67	2.69	3	0.31	FALSE	0	0	verygood	52	0	1	less	loose	tail to tail	satisfactory	absent	1	1	1	0	1	NA	1
4	Addis Ababa	1F013	8	A-04	1A0396	10.12.2016	13.12.2016	1	0.8	1	NA	4.79	4.95	6.14	6.02	1.35	1.07	-0.28	FALSE	0	0	verygood	52	0	1	less	loose	tail to tail	satisfactory	absent	1	1	1	0	1	0	1
5	Addis Ababa	1F013	8	A-05	1A0397	10.12.2016	13.12.2016	1	0.9	1	NA	3.11	3.84	3.92	4.38	0.81	0.54	-0.27	FALSE	0	0	verygood	52	0	1	less	loose	tail to tail	satisfactory	absent	1	1	1	0	1	0	1
7	Addis Ababa	1F013	8	1413	1A0399	10.12.2016	13.12.2016	1	5	1	2	5.9	5.39	6.38	5.84	0.48	0.45	-0.03	FALSE	0	0	verygood	52	0	1	less	loose	tail to tail	satisfactory	absent	1	1	1	0	1	NA	1
8	Addis Ababa	1F013	8	1410	1A0400	10.12.2016	13.12.2016	1	NA	1	10	4.95	6.11	5.83	6.38	0.88	0.27	-0.61	FALSE	0	0	verygood	52	0	1	less	loose	tail to tail	satisfactory	absent	1	1	1	0	1	NA	1
1	Addis Ababa	1F014	14	7278	1A0401	10.12.2016	13.12.2016	1	5.3	1	NA	5.32	5.57	5.5	6.08	0.18	0.51	0.33	FALSE	0	0	poor	12	NA	NA	less	loose	tail to tail	unhygienic	present	0	1	1	0	0	NA	1
2	Addis Ababa	1F014	14	7292	1A0402	10.12.2016	13.12.2016	1	4.5	1	8	4.43	4.84	6.59	6.2	2.16	1.36	-0.8	FALSE	0	1	poor	12	NA	NA	less	loose	tail to tail	unhygienic	present	0	1	1	0	0	NA	1
3	Addis Ababa	1F014	14	7286	1A0403	10.12.2016	13.12.2016	1	3	1	8	7.57	9.28	7.66	9.76	0.09	0.48	0.39	FALSE	0	0	poor	12	NA	NA	less	loose	tail to tail	unhygienic	present	0	1	1	0	0	NA	1
4	Addis Ababa	1F014	14	7291	1A0404	10.12.2016	13.12.2016	1	1.25	1	NA	5.88	4.51	6.24	5.32	0.36	0.81	0.45	FALSE	0	0	poor	12	NA	NA	less	loose	tail to tail	unhygienic	present	0	1	1	0	0	NA	1
5	Addis Ababa	1F014	14	7288	1A0405	10.12.2016	13.12.2016	1	3.5	1	5	5.73	5.93	6.13	6.39	0.4	0.46	0.06	FALSE	0	0	poor	12	NA	NA	less	loose	tail to tail	unhygienic	present	0	1	1	0	0	NA	1
6	Addis Ababa	1F014	14	7283	1A0406	10.12.2016	13.12.2016	1	7	1	3	4.3	5.61	4.9	6	0.6	0.39	-0.21	FALSE	0	0	poor	12	NA	NA	less	loose	tail to tail	unhygienic	present	0	1	1	0	0	NA	1
7	Addis Ababa	1F014	14	9639	1A0407	10.12.2016	13.12.2016	1	0.25	1	NA	3.75	4.99	4.43	5	0.68	0.01	-0.67	FALSE	0	0	poor	12	NA	NA	less	loose	tail to tail	unhygienic	present	0	1	1	0	0	0	1
8	Addis Ababa	1F014	14	9637	1A0408	10.12.2016	13.12.2016	1	0.75	1	NA	2.68	3.16	3.63	3.47	0.95	0.31	-0.64	FALSE	0	0	poor	12	NA	NA	less	loose	tail to tail	unhygienic	present	0	1	1	0	0	0	1
9	Addis Ababa	1F014	14	9636	1A0409	10.12.2016	13.12.2016	1	0.7	1	NA	2.44	2.67	3.07	2.82	0.63	0.15	-0.48	FALSE	0	0	poor	12	NA	NA	less	loose	tail to tail	unhygienic	present	0	1	1	0	0	0	1
10	Addis Ababa	1F014	14	9638	1A0410	10.12.2016	13.12.2016	1	0.5	1	NA	2.47	2.99	3.72	3.03	1.25	0.04	-1.21	FALSE	0	0	poor	12	NA	NA	less	loose	tail to tail	unhygienic	present	0	1	1	0	0	0	1
11	Addis Ababa	1F014	14	7293	1A0411	10.12.2016	13.12.2016	1	1.25	1	NA	5.5	5.29	8.22	6.23	2.72	0.94	-1.78	FALSE	0	0	poor	12	NA	NA	less	loose	tail to tail	unhygienic	present	0	1	1	0	0	NA	1
1	Addis Ababa	1F015	7	S-01	1A0412	10.12.2106	13.12.2016	1	6	1	4	4.94	5.83	5.9	7.23	0.96	1.4	0.44	FALSE	0	0	verygood	21	0	1	less	loose	one row	unhygienic	absent	1	1	1	0	1	NA	0
2	Addis Ababa	1F015	7	S-02	1A0413	10.12.2106	13.12.2016	1	5	1	3	6.57	5.57	12.17	12.26	5.6	6.69	1.09	FALSE	0	0	verygood	21	0	1	less	loose	one row	unhygienic	absent	1	1	1	0	1	NA	0
3	Addis Ababa	1F015	7	S-03	1A0414	10.12.2106	13.12.2016	1	1.3	1	NA	4.61	5.49	5.96	5.85	1.35	0.36	-0.99	FALSE	0	0	verygood	21	0	1	less	loose	one row	unhygienic	absent	1	1	1	0	1	NA	0
4	Addis Ababa	1F015	7	S-04	1A0415	10.12.2106	13.12.2016	1	7	1	NA	4.2	5.43	4.89	6	0.69	0.57	-0.12	FALSE	0	0	verygood	21	0	1	less	loose	one row	unhygienic	absent	1	1	1	0	1	NA	0
5	Addis Ababa	1F015	7	S=05	1A0416	10.12.2106	13.12.2016	1	1.2	1	NA	5.22	6.27	8	8.74	2.78	2.47	-0.31	FALSE	0	0	verygood	21	0	1	less	loose	one row	unhygienic	absent	1	1	1	0	1	NA	0
6	Addis Ababa	1F015	7	S-06	1A0417	10.12.2106	13.12.2016	1	0.7	1	NA	4.03	3.79	5.76	4.16	1.73	0.37	-1.36	FALSE	0	0	verygood	21	0	1	less	loose	one row	unhygienic	absent	1	1	1	0	1	0	0
1	Addis Ababa	1F016	7	K-01	1A0418	10.12.2016	13.12.2016	1	5.5	1	7	5.76	5.29	6.54	6.72	0.78	1.43	0.65	FALSE	0	1	poor	47	0	1	less	loose	one row	unhygienic	present	0	1	1	0	0	NA	1
2	Addis Ababa	1F016	7	K-02	1A0419	10.12.2016	13.12.2016	1	4.5	1	1	6.73	5.19	11.43	13.03	4.7	7.84	3.14	FALSE	0	0	poor	47	0	1	less	loose	one row	unhygienic	present	0	1	1	0	0	NA	1
3	Addis Ababa	1F016	7	K-03	1A0420	10.12.2016	13.12.2016	1	3	1	5	4.62	3.6	6.92	5.04	2.3	1.44	-0.86	FALSE	0	0	poor	47	0	1	less	loose	one row	unhygienic	present	0	1	1	0	0	NA	1
4	Addis Ababa	1F016	7	K-04	1A0421	10.12.2016	13.12.2016	1	5.5	1	8	4.32	4.84	5.68	5.73	1.36	0.89	-0.47	FALSE	0	0	poor	47	0	1	less	loose	one row	unhygienic	present	0	1	1	0	0	NA	1
5	Addis Ababa	1F016	7	K-05	1A0422	10.12.2016	13.12.2016	1	1.3	1	NA	6.25	6	7.28	7.68	1.03	1.68	0.65	FALSE	0	0	poor	47	0	1	less	loose	one row	unhygienic	present	0	1	1	0	0	NA	1
6	Addis Ababa	1F016	7	K-06	1A0423	10.12.2016	13.12.2016	1	0.6	1	NA	2.88	3.23	4.67	4.16	1.79	0.93	-0.86	FALSE	0	0	poor	47	0	1	less	loose	one row	unhygienic	present	0	1	1	0	0	0	1
1	Addis Ababa	1F017	14	4341	1A0424	16.12.2016	19.12.2016	1	0.9	1	NA	3.9	4.3	8.9	10.12	5	5.82	0.82	FALSE	0	0	satisfactory	28	NA	1	less	loose	one row	satisfactory	present	1	0	1	0	1	0	1
2	Addis Ababa	1F017	14	2397	1A0425	16.12.2016	19.12.2016	1	2.5	1	1	5.55	4.91	5.74	5.1	0.19	0.19	-8.88E-16	FALSE	0	0	satisfactory	28	NA	1	less	loose	one row	satisfactory	present	1	0	1	0	1	NA	1
3	Addis Ababa	1F017	14	2387	1A0426	16.12.2016	19.12.2016	1	5	1	NA	7.38	7.16	13.63	16.02	6.25	8.86	2.61	FALSE	0	0	satisfactory	28	NA	1	less	loose	one row	satisfactory	present	1	0	1	0	1	NA	1
4	Addis Ababa	1F017	14	2388	1A0427	16.12.2016	19.12.2016	1	5	1	5	5.49	6.36	6.04	6.42	0.55	0.06	-0.49	FALSE	0	0	satisfactory	28	NA	1	less	loose	one row	satisfactory	present	1	0	1	0	1	NA	1
5	Addis Ababa	1F017	14	2396	1A0428	16.12.2016	19.12.2016	1	2.5	1	4	5.34	5.69	6.89	7.14	1.55	1.45	-0.1	FALSE	0	0	satisfactory	28	NA	1	less	loose	one row	satisfactory	present	1	0	1	0	1	NA	1
6	Addis Ababa	1F017	14	2395	1A0429	16.12.2016	19.12.2016	1	3.5	1	NA	4.25	4.72	7.4	6	3.15	1.28	-1.87	FALSE	0	0	satisfactory	28	NA	1	less	loose	one row	satisfactory	present	1	0	1	0	1	NA	1
7	Addis Ababa	1F017	14	2386	1A0430	16.12.2016	19.12.2016	1	6.5	1	NA	4.8	6.52	5.15	7.51	0.35	0.99	0.64	FALSE	0	0	satisfactory	28	NA	1	less	loose	one row	satisfactory	present	1	0	1	0	1	NA	1
8	Addis Ababa	1F017	14	2390	1A0431	16.12.2016	19.12.2016	1	6.5	1	NA	3.44	3.9	5.82	5.6	2.38	1.7	-0.68	FALSE	0	0	satisfactory	28	NA	1	less	loose	one row	satisfactory	present	1	0	1	0	1	NA	1
9	Addis Ababa	1F017	14	4344	1A0432	16.12.2016	19.12.2016	1	0.9	1	NA	3.32	2.62	6.02	3.83	2.7	1.21	-1.49	FALSE	0	0	satisfactory	28	NA	1	less	loose	one row	satisfactory	present	1	0	1	0	1	0	1
10	Addis Ababa	1F017	14	4342	1A0433	16.12.2016	19.12.2016	1	0.9	1	NA	2.81	2.5	5.4	5.67	2.59	3.17	0.58	FALSE	0	0	satisfactory	28	NA	1	less	loose	one row	satisfactory	present	1	0	1	0	1	0	1
11	Addis Ababa	1F017	14	4343	1A0434	16.12.2016	19.12.2016	1	0.9	1	NA	3.22	3.7	6.83	3.92	3.61	0.22	-3.39	FALSE	0	0	satisfactory	28	NA	1	less	loose	one row	satisfactory	present	1	0	1	0	1	0	1
12	Addis Ababa	1F017	14	4347	1A0435	16.12.2016	19.12.2016	0	1.01	1	NA	7	8.14	8.45	9.45	1.45	1.31	-0.14	FALSE	0	0	satisfactory	28	NA	1	less	loose	one row	satisfactory	present	1	0	1	0	1	NA	1
1	Addis Ababa	1F018	11	7347	1A0436	16.12.2016	19.12.2016	1	1.5	1	NA	3.99	3.37	3.99	3.68	0	0.31	0.31	FALSE	0	1	satisfactory	11	NA	1	less	loose	tail to tail	satisfactory	absent	0	1	1	0	0	NA	0
2	Addis Ababa	1F018	11	7346	1A0437	16.12.2016	19.12.2016	1	1.6	1	NA	5.47	6.11	5.47	6.11	0	0	0	FALSE	0	1	satisfactory	11	NA	1	less	loose	tail to tail	satisfactory	absent	0	1	1	0	0	NA	0
3	Addis Ababa	1F018	11	7345	1A0438	16.12.2016	19.12.2016	1	1.6	1	NA	5.29	5.46	5.8	5.46	0.51	0	-0.51	FALSE	0	1	satisfactory	11	NA	1	less	loose	tail to tail	satisfactory	absent	0	1	1	0	0	NA	0
4	Addis Ababa	1F018	11	8399	1A0439	16.12.2016	19.12.2016	1	2.5	1	3	5.16	5.4	5.86	5.88	0.7	0.48	-0.22	FALSE	0	0	satisfactory	11	NA	1	less	loose	tail to tail	satisfactory	absent	0	1	1	0	0	NA	0
5	Addis Ababa	1F018	11	8403	1A0440	16.12.2016	19.12.2016	1	6	1	6	5.08	5.81	5.08	5.81	0	0	0	FALSE	0	1	satisfactory	11	NA	1	less	loose	tail to tail	satisfactory	absent	0	1	1	0	0	NA	0
6	Addis Ababa	1F018	11	8397	1A0441	16.12.2016	19.12.2016	1	6	1	NA	6.39	5.91	6.44	5.91	0.05	0	-0.05	FALSE	0	1	satisfactory	11	NA	1	less	loose	tail to tail	satisfactory	absent	0	1	1	0	0	NA	0
7	Addis Ababa	1F018	11	6193	1A0442	16.12.2016	19.12.2016	1	NA	1	2	7.71	5.19	8.79	6.63	1.08	1.44	0.36	FALSE	0	1	satisfactory	11	NA	1	less	loose	tail to tail	satisfactory	absent	0	1	1	0	0	NA	0
8	Addis Ababa	1F018	11	6196	1A0443	16.12.2016	19.12.2016	1	NA	1	7	5.77	6.02	7.15	6.02	1.38	0	-1.38	FALSE	0	1	satisfactory	11	NA	1	less	loose	tail to tail	satisfactory	absent	0	1	1	0	0	NA	0
9	Addis Ababa	1F018	11	6205	1A0444	16.12.2016	19.12.2016	1	5	1	NA	5.3	5.22	5.77	5.44	0.47	0.22	-0.25	FALSE	0	1	satisfactory	11	NA	1	less	loose	tail to tail	satisfactory	absent	0	1	1	0	0	NA	0
10	Addis Ababa	1F018	11	8402	1A0445	16.12.2016	19.12.2016	1	0.25	1	NA	3.74	3.57	3.76	3.57	0.02	0	-0.02	FALSE	0	0	satisfactory	11	NA	1	less	loose	tail to tail	satisfactory	absent	0	1	1	0	0	0	0
1	Addis Ababa	1F019	14	8456	1A0446	16.12.2016	19.12.2016	1	0.75	1	NA	4.21	4.96	4.21	4.96	0	0	0	FALSE	0.1818	0	satisfactory	10	0	NA	less	loose	tail to tail	satisfactory	present	0	1	1	0	0	0	0
2	Addis Ababa	1F019	14	8455	1A0447	16.12.2016	19.12.2016	1	0.83	1	NA	3.96	3.6	4.6	4.66	0.64	1.06	0.42	FALSE	0.1818	0	satisfactory	10	0	NA	less	loose	tail to tail	satisfactory	present	0	1	1	0	0	0	0
3	Addis Ababa	1F019	14	8449	1A0448	16.12.2016	19.12.2016	1	2	1	NA	7.02	6.84	7.57	6.94	0.55	0.1	-0.45	FALSE	0.1818	0	satisfactory	10	0	NA	less	loose	tail to tail	satisfactory	present	0	1	1	0	0	NA	0
4	Addis Ababa	1F019	14	8454	1A0449	16.12.2016	19.12.2016	1	2	1	NA	5.33	5.98	7.51	7.67	2.18	1.69	-0.49	FALSE	0.1818	0	satisfactory	10	0	NA	less	loose	tail to tail	satisfactory	present	0	1	1	0	0	NA	0
5	Addis Ababa	1F019	14	8453	1A0450	16.12.2016	19.12.2016	1	2	1	NA	7.27	8.11	7.47	8.68	0.2	0.57	0.37	FALSE	0.1818	0	satisfactory	10	0	NA	less	loose	tail to tail	satisfactory	present	0	1	1	0	0	NA	0
6	Addis Ababa	1F019	14	8446	1A0451	16.12.2016	19.12.2016	1	4.5	1	NA	6.44	6.12	10.91	13.53	4.47	7.41	2.94	FALSE	0.1818	1	satisfactory	10	0	NA	less	loose	tail to tail	satisfactory	present	0	1	1	0	0	NA	0
7	Addis Ababa	1F019	14	8447	1A0452	16.12.2016	19.12.2016	1	NA	1	1	4.72	5.04	5.94	5.49	1.22	0.45	-0.77	FALSE	0.1818	1	satisfactory	10	0	NA	less	loose	tail to tail	satisfactory	present	0	1	1	0	0	NA	0
8	Addis Ababa	1F019	14	8448	1A0453	16.12.2016	19.12.2016	1	3	1	1	8.94	6.54	15.64	36.65	6.7	30.11	23.41	TRUE	0.1818	0	satisfactory	10	0	NA	less	loose	tail to tail	satisfactory	present	0	1	1	0	0	NA	0
9	Addis Ababa	1F019	14	8444	1A0454	16.12.2016	19.12.2016	1	4	1	6	5.93	6.8	6.81	16.68	0.88	9.88	9	TRUE	0.1818	1	satisfactory	10	0	NA	less	loose	tail to tail	satisfactory	present	0	1	1	0	0	NA	0
10	Addis Ababa	1F019	14	8442	1A0455	16.12.2016	19.12.2016	1	7	1	5	5.57	5.46	6.94	6.51	1.37	1.05	-0.32	FALSE	0.1818	1	satisfactory	10	0	NA	less	loose	tail to tail	satisfactory	present	0	1	1	0	0	NA	0
11	Addis Ababa	1F019	14	8451	1A0456	16.12.2016	19.12.2016	1	2.5	1	0.7	5.32	6.87	5.73	7.2	0.41	0.33	-0.08	FALSE	0.1818	0	satisfactory	10	0	NA	less	loose	tail to tail	satisfactory	present	0	1	1	0	0	NA	0
1	Addis Ababa	1F020	37	2362	1A0457	17.12.2016	20.12.1016	1	6	1	6	5.57	6.09	6.04	6.24	0.47	0.15	-0.32	FALSE	0.0588	0	satisfactory	23	0	1	less	loose	tail to tail	satisfactory	present	1	1	1	0	1	NA	0
2	Addis Ababa	1F020	37	2359	1A0458	17.12.2016	20.12.1016	1	7	1	8	5.78	5.98	8.69	7.84	2.91	1.86	-1.05	FALSE	0.0588	0	satisfactory	23	0	1	less	loose	tail to tail	satisfactory	present	1	1	1	0	1	NA	0
3	Addis Ababa	1F020	37	2365	1A0459	17.12.2016	20.12.1016	1	6	1	6	4.76	4.86	4.87	5.08	0.11	0.22	0.11	FALSE	0.0588	0	satisfactory	23	0	1	less	loose	tail to tail	satisfactory	present	1	1	1	0	1	NA	0
4	Addis Ababa	1F020	37	2367	1A0460	17.12.2016	20.12.1016	1	6.5	1	9	7.77	4.8	7.77	5.52	0	0.72	0.72	FALSE	0.0588	0	satisfactory	23	0	1	less	loose	tail to tail	satisfactory	present	1	1	1	0	1	NA	0
5	Addis Ababa	1F020	37	2370	1A0461	17.12.2016	20.12.1016	1	4	1	6	5.67	5.6	8.54	6.89	2.87	1.29	-1.58	FALSE	0.0588	0	satisfactory	23	0	1	less	loose	tail to tail	satisfactory	present	1	1	1	0	1	NA	0
6	Addis Ababa	1F020	37	2376	1A0462	17.12.2016	20.12.1016	1	3	1	3	5.89	6.06	6.19	6.62	0.3	0.56	0.26	FALSE	0.0588	0	satisfactory	23	0	1	less	loose	tail to tail	satisfactory	present	1	1	1	0	1	NA	0
7	Addis Ababa	1F020	37	2363	1A0463	17.12.2016	20.12.1016	1	7	1	4	6.32	6.5	9.62	13.89	3.3	7.39	4.09	TRUE	0.0588	0	satisfactory	23	0	1	less	loose	tail to tail	satisfactory	present	1	1	1	0	1	NA	0
8	Addis Ababa	1F020	37	2368	1A0464	17.12.2016	20.12.1016	1	6.5	1	3	8.3	6.65	10.24	16.09	1.94	9.44	7.5	TRUE	0.0588	0	satisfactory	23	0	1	less	loose	tail to tail	satisfactory	present	1	1	1	0	1	NA	0
9	Addis Ababa	1F020	37	2372	1A0465	17.12.2016	20.12.1016	1	4	1	4	5.36	5.6	6.24	7.55	0.88	1.95	1.07	FALSE	0.0588	0	satisfactory	23	0	1	less	loose	tail to tail	satisfactory	present	1	1	1	0	1	NA	0
10	Addis Ababa	1F020	37	2373	1A0466	17.12.2016	20.12.1016	1	2.5	1	12	4.68	4.72	7.2	5.55	2.52	0.83	-1.69	FALSE	0.0588	0	satisfactory	23	0	1	less	loose	tail to tail	satisfactory	present	1	1	1	0	1	NA	0
11	Addis Ababa	1F020	37	2358	1A0467	17.12.2016	20.12.1016	1	7	1	NA	4.84	5.64	8.91	8.01	4.07	2.37	-1.7	FALSE	0.0588	0	satisfactory	23	0	1	less	loose	tail to tail	satisfactory	present	1	1	1	0	1	NA	0
12	Addis Ababa	1F020	37	2360	1A0468	17.12.2016	20.12.1016	1	7	1	NA	5.17	6.93	5.78	7.93	0.61	1	0.39	FALSE	0.0588	0	satisfactory	23	0	1	less	loose	tail to tail	satisfactory	present	1	1	1	0	1	NA	0
13	Addis Ababa	1F020	37	2366	1A0469	17.12.2016	20.12.1016	1	5.5	1	NA	6.27	8.59	6.27	8.71	0	0.12	0.12	FALSE	0.0588	0	satisfactory	23	0	1	less	loose	tail to tail	satisfactory	present	1	1	1	0	1	NA	0
14	Addis Ababa	1F020	37	4798	1A0470	17.12.2016	20.12.1016	1	0.5	1	NA	3.78	3.92	4.33	3.92	0.55	0	-0.55	FALSE	0.0588	0	satisfactory	23	0	1	less	loose	tail to tail	satisfactory	present	1	1	1	0	1	0	0
15	Addis Ababa	1F020	37	G-01	1A0471	17.12.2016	20.12.1016	0	0.3	1	NA	3.73	3.5	4.3	4.69	0.57	1.19	0.62	FALSE	0.0588	0	satisfactory	23	0	1	less	loose	tail to tail	satisfactory	present	1	1	1	0	1	0	0
16	Addis Ababa	1F020	37	4797	1A0472	17.12.2016	20.12.1016	1	0.3	1	NA	3.3	3.24	3.3	3.24	0	0	0	FALSE	0.0588	0	satisfactory	23	0	1	less	loose	tail to tail	satisfactory	present	1	1	1	0	1	0	0
17	Addis Ababa	1F020	37	4796	1A0473	17.12.2016	20.12.1016	1	0.5	1	NA	2.2	2.89	3.04	3.44	0.84	0.55	-0.29	FALSE	0.0588	0	satisfactory	23	0	1	less	loose	tail to tail	satisfactory	present	1	1	1	0	1	0	0
18	Addis Ababa	1F020	37	2979	1A0474	17.12.2016	20.12.1016	1	0.5	1	NA	4.14	4.26	4.19	4.28	0.05	0.02	-0.03	FALSE	0.0588	0	satisfactory	23	0	1	less	loose	tail to tail	satisfactory	present	1	1	1	0	1	0	0
19	Addis Ababa	1F020	37	4795	1A0475	17.12.2016	20.12.1016	1	0.7	1	NA	4.8	4.45	7.42	5.75	2.62	1.3	-1.32	FALSE	0.0588	0	satisfactory	23	0	1	less	loose	tail to tail	satisfactory	present	1	1	1	0	1	0	0
20	Addis Ababa	1F020	37	2377	1A0476	17.12.2016	20.12.1016	1	1.8	1	NA	6.11	6.56	6.71	7.06	0.6	0.5	-0.1	FALSE	0.0588	0	satisfactory	23	0	1	less	loose	tail to tail	satisfactory	present	1	1	1	0	1	NA	0
21	Addis Ababa	1F020	37	2978	1A0477	17.12.2016	20.12.1016	1	0.75	1	NA	4.28	4.3	5.04	5.07	0.76	0.77	0.01	FALSE	0.0588	0	satisfactory	23	0	1	less	loose	tail to tail	satisfactory	present	1	1	1	0	1	0	0
22	Addis Ababa	1F020	37	2375	1A0478	17.12.2016	20.12.1016	1	1.4	1	NA	8.2	7.05	10.08	7.85	1.88	0.8	-1.08	FALSE	0.0588	0	satisfactory	23	0	1	less	loose	tail to tail	satisfactory	present	1	1	1	0	1	NA	0
23	Addis Ababa	1F020	37	2980	1A0479	17.12.2016	20.12.1016	1	0.7	1	NA	5.09	4.97	5.68	5.58	0.59	0.61	0.02	FALSE	0.0588	0	satisfactory	23	0	1	less	loose	tail to tail	satisfactory	present	1	1	1	0	1	0	0
24	Addis Ababa	1F020	37	2378	1A0480	17.12.2016	20.12.1016	1	1.4	1	NA	7.87	7.9	9.75	10.88	1.88	2.98	1.1	FALSE	0.0588	0	satisfactory	23	0	1	less	loose	tail to tail	satisfactory	present	1	1	1	0	1	NA	0
25	Addis Ababa	1F020	37	2357	1A0481	17.12.2016	20.12.1016	1	6	1	NA	4.35	4.62	6.71	5.35	2.36	0.73	-1.63	FALSE	0.0588	0	satisfactory	23	0	1	less	loose	tail to tail	satisfactory	present	1	1	1	0	1	NA	0
26	Addis Ababa	1F020	37	2976	1A0482	17.12.2016	20.12.1016	1	0.75	1	NA	4.83	4.48	5.21	4.87	0.38	0.39	0.01	FALSE	0.0588	0	satisfactory	23	0	1	less	loose	tail to tail	satisfactory	present	1	1	1	0	1	0	0
27	Addis Ababa	1F020	37	2977	1A0483	17.12.2016	20.12.1016	1	0.75	1	NA	4.8	4.17	6.52	5.37	1.72	1.2	-0.52	FALSE	0.0588	0	satisfactory	23	0	1	less	loose	tail to tail	satisfactory	present	1	1	1	0	1	0	0
28	Addis Ababa	1F020	37	2975	1A0484	17.12.2016	20.12.1016	1	0.75	1	NA	7.31	6.65	8.01	6.9	0.7	0.25	-0.45	FALSE	0.0588	0	satisfactory	23	0	1	less	loose	tail to tail	satisfactory	present	1	1	1	0	1	0	0
29	Addis Ababa	1F020	37	2974	1A0485	17.12.2016	20.12.1016	1	1	1	NA	3.96	3.96	8.12	4.76	4.16	0.8	-3.36	FALSE	0.0588	0	satisfactory	23	0	1	less	loose	tail to tail	satisfactory	present	1	1	1	0	1	0	0
30	Addis Ababa	1F020	37	2973	1A0486	17.12.2016	20.12.1016	1	1	1	NA	6.08	7.93	8.42	7.93	2.34	0	-2.34	FALSE	0.0588	0	satisfactory	23	0	1	less	loose	tail to tail	satisfactory	present	1	1	1	0	1	0	0
31	Addis Ababa	1F020	37	2382	1A0487	17.12.2016	20.12.1016	1	1.2	1	NA	6.36	6.89	11.81	8.7	5.45	1.81	-3.64	FALSE	0.0588	0	satisfactory	23	0	1	less	loose	tail to tail	satisfactory	present	1	1	1	0	1	NA	0
32	Addis Ababa	1F020	37	2381	1A0488	17.12.2016	20.12.1016	1	1.2	1	NA	5.29	5.99	6.4	6.46	1.11	0.47	-0.64	FALSE	0.0588	0	satisfactory	23	0	1	less	loose	tail to tail	satisfactory	present	1	1	1	0	1	NA	0
33	Addis Ababa	1F020	37	2379	1A0489	17.12.2016	20.12.1016	1	1.4	1	NA	7.49	7.09	8.09	7.09	0.6	0	-0.6	FALSE	0.0588	0	satisfactory	23	0	1	less	loose	tail to tail	satisfactory	present	1	1	1	0	1	NA	0
34	Addis Ababa	1F020	37	2380	1A0490	17.12.2016	20.12.1016	1	1.4	1	NA	7.29	8.65	12.9	12.31	5.61	3.66	-1.95	FALSE	0.0588	0	satisfactory	23	0	1	less	loose	tail to tail	satisfactory	present	1	1	1	0	1	NA	0
1	Addis Ababa	1F021	37	2306	1A0491	17.12.2016	20.12.2016	1	5.5	1	6	4.01	4.44	4.38	8.16	0.37	3.72	3.35	FALSE	0.3333	0	satisfactory	27	0	1	high	loose	tail to tail	unhygienic	absent	0	1	1	0	0	NA	1
2	Addis Ababa	1F021	37	2298	1A0492	17.12.2016	20.12.2016	1	9	1	NA	4.17	4.69	7.22	18.62	3.05	13.93	10.88	TRUE	0.3333	0	satisfactory	27	0	1	high	loose	tail to tail	unhygienic	absent	0	1	1	0	0	NA	1
3	Addis Ababa	1F021	37	2308	1A0493	17.12.2016	20.12.2016	1	6	1	NA	5.12	5.23	6.01	7.89	0.89	2.66	1.77	FALSE	0.3333	0	satisfactory	27	0	1	high	loose	tail to tail	unhygienic	absent	0	1	1	0	0	NA	1
4	Addis Ababa	1F021	37	2314a	1A0494	17.12.2016	20.12.2016	1	4.5	1	NA	5.63	5.53	9.68	13.44	4.05	7.91	3.86	FALSE	0.3333	0	satisfactory	27	0	1	high	loose	tail to tail	unhygienic	absent	0	1	1	0	0	NA	1
5	Addis Ababa	1F021	37	2302	1A0495	17.12.2016	20.12.2016	1	7	1	4	4.84	4.61	6.86	10.33	2.02	5.72	3.7	FALSE	0.3333	0	satisfactory	27	0	1	high	loose	tail to tail	unhygienic	absent	0	1	1	0	0	NA	1
6	Addis Ababa	1F021	37	2307	1A0496	17.12.2016	20.12.2016	1	5	1	NA	6.62	5.81	10.55	16.16	3.93	10.35	6.42	TRUE	0.3333	0	satisfactory	27	0	1	high	loose	tail to tail	unhygienic	absent	0	1	1	0	0	NA	1
7	Addis Ababa	1F021	37	2309	1A0497	17.12.2016	20.12.2016	1	3	1	4	7.1	7.4	14.58	16.34	7.48	8.94	1.46	FALSE	0.3333	0	satisfactory	27	0	1	high	loose	tail to tail	unhygienic	absent	0	1	1	0	0	NA	1
8	Addis Ababa	1F021	37	2313	1A0498	17.12.2016	20.12.2016	1	3	1	5	5.46	5.54	7.91	17.01	2.45	11.47	9.02	TRUE	0.3333	0	satisfactory	27	0	1	high	loose	tail to tail	unhygienic	absent	0	1	1	0	0	NA	1
9	Addis Ababa	1F021	37	2315	1A0499	17.12.2016	20.12.2016	1	4	1	NA	4.26	4.22	6.36	8.04	2.1	3.82	1.72	FALSE	0.3333	0	satisfactory	27	0	1	high	loose	tail to tail	unhygienic	absent	0	1	1	0	0	NA	1
10	Addis Ababa	1F021	37	2293	1A0500	17.12.2016	20.12.2016	1	NA	1	2	4.44	4.41	5.45	12.47	1.01	8.06	7.05	TRUE	0.3333	0	satisfactory	27	0	1	high	loose	tail to tail	unhygienic	absent	0	1	1	0	0	NA	1
11	Addis Ababa	1F021	37	2301	1A0501	17.12.2016	20.12.2016	1	7	1	9	5.82	5.04	8.16	13.44	2.34	8.4	6.06	TRUE	0.3333	0	satisfactory	27	0	1	high	loose	tail to tail	unhygienic	absent	0	1	1	0	0	NA	1
12	Addis Ababa	1F021	37	2314b	1A0502	17.12.2016	20.12.2016	1	3	1	12	5.93	5.5	9.92	26.16	3.99	20.66	16.67	TRUE	0.3333	0	satisfactory	27	0	1	high	loose	tail to tail	unhygienic	absent	0	1	1	0	0	NA	1
13	Addis Ababa	1F021	37	2303	1A0503	17.12.2016	20.12.2016	1	8	1	3	5.43	4.63	5.86	6.93	0.43	2.3	1.87	FALSE	0.3333	0	satisfactory	27	0	1	high	loose	tail to tail	unhygienic	absent	0	1	1	0	0	NA	1
14	Addis Ababa	1F021	37	2310	1A0504	17.12.2016	20.12.2016	1	3.5	1	12	5.25	4.88	8.44	19.01	3.19	14.13	10.94	TRUE	0.3333	0	satisfactory	27	0	1	high	loose	tail to tail	unhygienic	absent	0	1	1	0	0	NA	1
15	Addis Ababa	1F021	37	2316	1A0505	17.12.2016	20.12.2016	1	2	1	NA	5.65	5.09	8.21	10.21	2.56	5.12	2.56	FALSE	0.3333	0	satisfactory	27	0	1	high	loose	tail to tail	unhygienic	absent	0	1	1	0	0	NA	1
16	Addis Ababa	1F021	37	2297	1A0506	17.12.2016	20.12.2016	1	7	1	NA	5.64	5.73	9.04	25.9	3.4	20.17	16.77	TRUE	0.3333	0	satisfactory	27	0	1	high	loose	tail to tail	unhygienic	absent	0	1	1	0	0	NA	1
17	Addis Ababa	1F021	37	B-01	1A0507	17.12.2016	20.12.2016	1	NA	1	NA	6.01	3.83	7.46	6	1.45	2.17	0.72	FALSE	0.3333	1	satisfactory	27	0	1	high	loose	tail to tail	unhygienic	absent	0	1	1	0	0	NA	1
18	Addis Ababa	1F021	37	2318	1A0508	17.12.2016	20.12.2016	1	1	1	NA	5.5	4.55	7.92	6.31	2.42	1.76	-0.66	FALSE	0.3333	0	satisfactory	27	0	1	high	loose	tail to tail	unhygienic	absent	0	1	1	0	0	0	1
19	Addis Ababa	1F021	37	B-02	1A0509	17.12.2016	20.12.2016	0	0.7	1	NA	4.05	5.04	4.84	5.63	0.79	0.59	-0.2	FALSE	0.3333	0	satisfactory	27	0	1	high	loose	tail to tail	unhygienic	absent	0	1	1	0	0	0	1
20	Addis Ababa	1F021	37	2319	1A0510	17.12.2016	20.12.2016	1	1	1	NA	6.26	4.9	11.55	7.66	5.29	2.76	-2.53	FALSE	0.3333	0	satisfactory	27	0	1	high	loose	tail to tail	unhygienic	absent	0	1	1	0	0	0	1
21	Addis Ababa	1F021	37	2321	1A0511	17.12.2016	20.12.2016	1	1	1	NA	4.09	3.17	6.14	4.79	2.05	1.62	-0.43	FALSE	0.3333	0	satisfactory	27	0	1	high	loose	tail to tail	unhygienic	absent	0	1	1	0	0	0	1
22	Addis Ababa	1F021	37	2324	1A0512	17.12.2016	20.12.2016	1	0.7	1	NA	2.9	3.03	3.66	3.56	0.76	0.53	-0.23	FALSE	0.3333	0	satisfactory	27	0	1	high	loose	tail to tail	unhygienic	absent	0	1	1	0	0	0	1
23	Addis Ababa	1F021	37	2322	1A0513	17.12.2016	20.12.2016	1	0.7	1	NA	3.6	4.2	4.62	4.64	1.02	0.44	-0.58	FALSE	0.3333	0	satisfactory	27	0	1	high	loose	tail to tail	unhygienic	absent	0	1	1	0	0	0	1
24	Addis Ababa	1F021	37	2323	1A0514	17.12.2016	20.12.2016	1	0.75	1	NA	2.88	2.79	4.21	3.24	1.33	0.45	-0.88	FALSE	0.3333	0	satisfactory	27	0	1	high	loose	tail to tail	unhygienic	absent	0	1	1	0	0	0	1
1	Addis Ababa	1F022	18	2346	1A0515	17.12.2016	20.12.2016	1	3	1	1.5	6.7	7.29	10.46	13.92	3.76	6.63	2.87	FALSE	0.1176	0	satisfactory	23	NA	1	less	loose	tail to tail	satisfactory	absent	1	1	1	0	1	NA	1
2	Addis Ababa	1F022	18	3446	1A0516	17.12.2016	20.12.2016	1	NA	1	NA	4.38	3.56	6.11	5.81	1.73	2.25	0.52	FALSE	0.1176	0	satisfactory	23	NA	1	less	loose	tail to tail	satisfactory	absent	1	1	1	0	1	NA	1
3	Addis Ababa	1F022	18	3441	1A0517	17.12.2016	20.12.2016	1	NA	1	NA	5.94	6.72	6.19	9.15	0.25	2.43	2.18	FALSE	0.1176	0	satisfactory	23	NA	1	less	loose	tail to tail	satisfactory	absent	1	1	1	0	1	NA	1
4	Addis Ababa	1F022	18	3442	1A0518	17.12.2016	20.12.2016	1	NA	1	NA	8.55	7.89	12.53	9.79	3.98	1.9	-2.08	FALSE	0.1176	0	satisfactory	23	NA	1	less	loose	tail to tail	satisfactory	absent	1	1	1	0	1	NA	1
5	Addis Ababa	1F022	18	2348	1A0519	17.12.2016	20.12.2016	1	NA	1	NA	7.35	7.03	14.05	11.68	6.7	4.65	-2.05	FALSE	0.1176	0	satisfactory	23	NA	1	less	loose	tail to tail	satisfactory	absent	1	1	1	0	1	NA	1
6	Addis Ababa	1F022	18	3443	1A0520	17.12.2016	20.12.2016	1	NA	1	NA	3.87	3.79	6.85	4.9	2.98	1.11	-1.87	FALSE	0.1176	0	satisfactory	23	NA	1	less	loose	tail to tail	satisfactory	absent	1	1	1	0	1	NA	1
7	Addis Ababa	1F022	18	3445	1A0521	17.12.2016	20.12.2016	1	1	1	NA	7.94	4.86	7.95	5.07	0.01	0.21	0.2	FALSE	0.1176	0	satisfactory	23	NA	1	less	loose	tail to tail	satisfactory	absent	1	1	1	0	1	0	1
8	Addis Ababa	1F022	18	3444	1A0522	17.12.2016	20.12.2016	1	NA	1	NA	4.81	5.13	9.61	7.07	4.8	1.94	-2.86	FALSE	0.1176	0	satisfactory	23	NA	1	less	loose	tail to tail	satisfactory	absent	1	1	1	0	1	NA	1
9	Addis Ababa	1F022	18	2337	1A0523	17.12.2016	20.12.2016	1	NA	1	11	4.62	5	5.58	10.32	0.96	5.32	4.36	TRUE	0.1176	0	satisfactory	23	NA	1	less	loose	tail to tail	satisfactory	absent	1	1	1	0	1	NA	1
10	Addis Ababa	1F022	18	2336	1A0524	17.12.2016	20.12.2016	1	NA	1	6	5.48	5.57	8.53	7.64	3.05	2.07	-0.98	FALSE	0.1176	0	satisfactory	23	NA	1	less	loose	tail to tail	satisfactory	absent	1	1	1	0	1	NA	1
11	Addis Ababa	1F022	18	2332	1A0525	17.12.2016	20.12.2016	1	NA	1	NA	6.39	8.35	11.46	13.42	5.07	5.07	0	FALSE	0.1176	0	satisfactory	23	NA	1	less	loose	tail to tail	satisfactory	absent	1	1	1	0	1	NA	1
12	Addis Ababa	1F022	18	2345	1A0526	17.12.2016	20.12.2016	1	NA	1	1	6.06	5.4	11	10.97	4.94	5.57	0.63	FALSE	0.1176	0	satisfactory	23	NA	1	less	loose	tail to tail	satisfactory	absent	1	1	1	0	1	NA	1
13	Addis Ababa	1F022	18	2343	1A0527	17.12.2016	20.12.2016	1	4	1	9	7.7	9.04	10.31	16	2.61	6.96	4.35	TRUE	0.1176	0	satisfactory	23	NA	1	less	loose	tail to tail	satisfactory	absent	1	1	1	0	1	NA	1
14	Addis Ababa	1F022	18	2333	1A0528	17.12.2016	20.12.2016	1	NA	1	13	5.42	6.87	7.8	8.87	2.38	2	-0.38	FALSE	0.1176	0	satisfactory	23	NA	1	less	loose	tail to tail	satisfactory	absent	1	1	1	0	1	NA	1
15	Addis Ababa	1F022	18	2342	1A0529	17.12.2016	20.12.2016	1	4	1	NA	5.37	7.17	7.53	7.91	2.16	0.74	-1.42	FALSE	0.1176	0	satisfactory	23	NA	1	less	loose	tail to tail	satisfactory	absent	1	1	1	0	1	NA	1
16	Addis Ababa	1F022	18	2325	1A0530	17.12.2016	20.12.2016	1	NA	1	8	6.01	6.25	8.54	8.87	2.53	2.62	0.09	FALSE	0.1176	0	satisfactory	23	NA	1	less	loose	tail to tail	satisfactory	absent	1	1	1	0	1	NA	1
17	Addis Ababa	1F022	18	2338	1A0531	17.12.2016	20.12.2016	1	NA	1	6	4.71	5.14	5.14	6.5	0.43	1.36	0.93	FALSE	0.1176	0	satisfactory	23	NA	1	less	loose	tail to tail	satisfactory	absent	1	1	1	0	1	NA	1
1	Addis Ababa	1F023	53	A-01	1A0532	19.12.2016	22.12.2016	1	15	1	NA	5.73	5.82	7.1	14.39	1.37	8.57	7.2	TRUE	0.875	0	poor	29	1	1	less	loose	tail to tail	unhygienic	present	1	1	1	0	1	NA	0
2	Addis Ababa	1F023	53	A-02	1A0533	19.12.2016	22.12.2016	1	5.5	1	3	5.47	4.86	9.13	27.98	3.66	23.12	19.46	TRUE	0.875	0	poor	29	1	1	less	loose	tail to tail	unhygienic	present	1	1	1	0	1	NA	0
3	Addis Ababa	1F023	53	A-03	1A0534	19.12.2016	22.12.2016	1	4.5	1	4	7.34	5.78	11.66	18.43	4.32	12.65	8.33	TRUE	0.875	0	poor	29	1	1	less	loose	tail to tail	unhygienic	present	1	1	1	0	1	NA	0
4	Addis Ababa	1F023	53	A-04	1A0535	19.12.2016	22.12.2016	1	5	1	NA	4.2	5.08	8.7	11.44	4.5	6.36	1.86	FALSE	0.875	0	poor	29	1	1	less	loose	tail to tail	unhygienic	present	1	1	1	0	1	NA	0
5	Addis Ababa	1F023	53	A-05	1A0536	19.12.2016	22.12.2016	1	17	1	NA	4.31	5.71	5.1	13.76	0.79	8.05	7.26	TRUE	0.875	0	poor	29	1	1	less	loose	tail to tail	unhygienic	present	1	1	1	0	1	NA	0
6	Addis Ababa	1F023	53	A-06	1A0537	19.12.2016	22.12.2016	1	12	1	NA	5.92	7.67	8.64	19.91	2.72	12.24	9.52	TRUE	0.875	0	poor	29	1	1	less	loose	tail to tail	unhygienic	present	1	1	1	0	1	NA	0
7	Addis Ababa	1F023	53	A-07	1A0538	19.12.2016	22.12.2016	1	6	1	8	6.54	5.33	6.58	11.3	0.04	5.97	5.93	TRUE	0.875	0	poor	29	1	1	less	loose	tail to tail	unhygienic	present	1	1	1	0	1	NA	0
8	Addis Ababa	1F023	53	A-08	1A0539	19.12.2016	22.12.2016	1	3	1	9	6.35	5.48	9.24	9.84	2.89	4.36	1.47	FALSE	0.875	0	poor	29	1	1	less	loose	tail to tail	unhygienic	present	1	1	1	0	1	NA	0
9	Addis Ababa	1F023	53	A-09	1A0540	19.12.2016	22.12.2016	1	5	1	7	6.18	5.49	7.38	12.8	1.2	7.31	6.11	TRUE	0.875	0	poor	29	1	1	less	loose	tail to tail	unhygienic	present	1	1	1	0	1	NA	0
10	Addis Ababa	1F023	53	A-10	1A0541	19.12.2016	22.12.2016	1	4.5	1	2	4.57	3.96	6.46	9.9	1.89	5.94	4.05	TRUE	0.875	0	poor	29	1	1	less	loose	tail to tail	unhygienic	present	1	1	1	0	1	NA	0
11	Addis Ababa	1F023	53	A-11	1A0542	19.12.2016	22.12.2016	1	12	1	7	4.34	5.19	5.49	12.86	1.15	7.67	6.52	TRUE	0.875	0	poor	29	1	1	less	loose	tail to tail	unhygienic	present	1	1	1	0	1	NA	0
12	Addis Ababa	1F023	53	A-12	1A0543	19.12.2016	22.12.2016	1	2	1	5	6.14	5.63	10.07	15.78	3.93	10.15	6.22	TRUE	0.875	0	poor	29	1	1	less	loose	tail to tail	unhygienic	present	1	1	1	0	1	NA	0
13	Addis Ababa	1F023	53	A-13	1A0544	19.12.2016	22.12.2016	1	2	1	6	7.27	7.14	9.18	23.13	1.91	15.99	14.08	TRUE	0.875	0	poor	29	1	1	less	loose	tail to tail	unhygienic	present	1	1	1	0	1	NA	0
14	Addis Ababa	1F023	53	A-14	1A0545	19.12.2016	22.12.2016	1	2	1	6	5.42	6.31	6.14	15.84	0.72	9.53	8.81	TRUE	0.875	0	poor	29	1	1	less	loose	tail to tail	unhygienic	present	1	1	1	0	1	NA	0
15	Addis Ababa	1F023	53	A-15	1A0546	19.12.2016	22.12.2016	1	12	1	12	4.06	5.09	7.72	24.06	3.66	18.97	15.31	TRUE	0.875	0	poor	29	1	1	less	loose	tail to tail	unhygienic	present	1	1	1	0	1	NA	0
16	Addis Ababa	1F023	53	A-16	1A0547	19.12.2016	22.12.2016	1	2.5	1	6	5.9	5.91	7.77	13.46	1.87	7.55	5.68	TRUE	0.875	0	poor	29	1	1	less	loose	tail to tail	unhygienic	present	1	1	1	0	1	NA	0
17	Addis Ababa	1F023	53	A-17	1A0548	19.12.2016	22.12.2016	1	4.5	1	7	5.23	5.56	6.88	12.59	1.65	7.03	5.38	TRUE	0.875	0	poor	29	1	1	less	loose	tail to tail	unhygienic	present	1	1	1	0	1	NA	0
18	Addis Ababa	1F023	53	A-18	1A0549	19.12.2016	22.12.2016	1	1	1	NA	4.18	4.25	8.09	15.68	3.91	11.43	7.52	TRUE	0.875	0	poor	29	1	1	less	loose	tail to tail	unhygienic	present	1	1	1	0	1	0	0
19	Addis Ababa	1F023	53	A-19	1A0550	19.12.2016	22.12.2016	1	1	1	NA	7.15	6.25	8.67	7.16	1.52	0.91	-0.61	FALSE	0.875	0	poor	29	1	1	less	loose	tail to tail	unhygienic	present	1	1	1	0	1	0	0
20	Addis Ababa	1F023	53	A-20	1A0551	19.12.2016	22.12.2016	1	2	1	NA	6.76	5.58	7.82	14.73	1.06	9.15	8.09	TRUE	0.875	0	poor	29	1	1	less	loose	tail to tail	unhygienic	present	1	1	1	0	1	NA	0
21	Addis Ababa	1F023	53	A-21	1A0552	19.12.2016	22.12.2016	1	1.5	1	NA	6.19	5.1	7.68	13.14	1.49	8.04	6.55	TRUE	0.875	0	poor	29	1	1	less	loose	tail to tail	unhygienic	present	1	1	1	0	1	NA	0
22	Addis Ababa	1F023	53	A-22	1A0553	19.12.2016	22.12.2016	1	2	1	NA	6.47	7.09	13.01	19.25	6.54	12.16	5.62	TRUE	0.875	0	poor	29	1	1	less	loose	tail to tail	unhygienic	present	1	1	1	0	1	NA	0
23	Addis Ababa	1F023	53	A-23	1A0554	19.12.2016	22.12.2016	0	4	1	NA	12.6	19.72	14.51	24.27	1.91	4.55	2.64	FALSE	0.875	0	poor	29	1	1	less	loose	tail to tail	unhygienic	present	1	1	1	0	1	NA	0
24	Addis Ababa	1F023	53	A-24	1A0555	19.12.2016	22.12.2016	1	12	1	NA	8.03	8.13	12.13	21.6	4.1	13.47	9.37	TRUE	0.875	0	poor	29	1	1	less	loose	tail to tail	unhygienic	present	1	1	1	0	1	NA	0
25	Addis Ababa	1F023	53	A-25	1A0556	19.12.2016	22.12.2016	1	4	1	NA	6.82	8.17	9.84	20.38	3.02	12.21	9.19	TRUE	0.875	0	poor	29	1	1	less	loose	tail to tail	unhygienic	present	1	1	1	0	1	NA	0
26	Addis Ababa	1F023	53	A-26	1A0557	19.12.2016	22.12.2016	1	NA	1	NA	7.42	7.91	10.81	19.01	3.39	11.1	7.71	TRUE	0.875	0	poor	29	1	1	less	loose	tail to tail	unhygienic	present	1	1	1	0	1	NA	0
27	Addis Ababa	1F023	53	A-27	1A0558	19.12.2016	22.12.2016	0	2	1	NA	12.01	16.17	13.04	23.33	1.03	7.16	6.13	TRUE	0.875	0	poor	29	1	1	less	loose	tail to tail	unhygienic	present	1	1	1	0	1	NA	0
28	Addis Ababa	1F023	53	A-28	1A0559	19.12.2016	22.12.2016	1	NA	1	NA	8.53	9.93	8.7	16.09	0.17	6.16	5.99	TRUE	0.875	0	poor	29	1	1	less	loose	tail to tail	unhygienic	present	1	1	1	0	1	NA	0
29	Addis Ababa	1F023	53	A-29	1A0560	19.12.2016	22.12.2016	1	1.5	1	NA	7.7	8.88	11.1	19.39	3.4	10.51	7.11	TRUE	0.875	0	poor	29	1	1	less	loose	tail to tail	unhygienic	present	1	1	1	0	1	NA	0
30	Addis Ababa	1F023	53	A-30	1A0561	19.12.2016	22.12.2016	1	12	1	NA	5.68	6.32	7.52	23.58	1.84	17.26	15.42	TRUE	0.875	0	poor	29	1	1	less	loose	tail to tail	unhygienic	present	1	1	1	0	1	NA	0
31	Addis Ababa	1F023	53	A-31	1A0562	19.12.2016	22.12.2016	1	4.5	1	NA	6.5	7.55	9.9	18.81	3.4	11.26	7.86	TRUE	0.875	0	poor	29	1	1	less	loose	tail to tail	unhygienic	present	1	1	1	0	1	NA	0
32	Addis Ababa	1F023	53	A-32	1A0563	19.12.2016	22.12.2016	1	6.5	1	2	5.46	7.3	10.61	20.63	5.15	13.33	8.18	TRUE	0.875	0	poor	29	1	1	less	loose	tail to tail	unhygienic	present	1	1	1	0	1	NA	0
33	Addis Ababa	1F023	53	A-33	1A0564	19.12.2016	22.12.2016	1	7	1	7	5.45	7.04	8.7	20.16	3.25	13.12	9.87	TRUE	0.875	0	poor	29	1	1	less	loose	tail to tail	unhygienic	present	1	1	1	0	1	NA	0
34	Addis Ababa	1F023	53	A-34	1A0565	19.12.2016	22.12.2016	1	0.4	1	7	8.06	7.36	12.84	16.91	4.78	9.55	4.77	TRUE	0.875	0	poor	29	1	1	less	loose	tail to tail	unhygienic	present	1	1	1	0	1	0	0
35	Addis Ababa	1F023	53	A-35	1A0566	19.12.2016	22.12.2016	1	4	1	8	7.31	6.24	8.27	18.22	0.96	11.98	11.02	TRUE	0.875	0	poor	29	1	1	less	loose	tail to tail	unhygienic	present	1	1	1	0	1	NA	0
36	Addis Ababa	1F023	53	A-36	1A0567	19.12.2016	22.12.2016	1	4	1	12	4.61	5.31	6.85	12.46	2.24	7.15	4.91	TRUE	0.875	0	poor	29	1	1	less	loose	tail to tail	unhygienic	present	1	1	1	0	1	NA	0
37	Addis Ababa	1F023	53	A-37	1A0568	19.12.2016	22.12.2016	1	11	1	8	6.03	6.79	7.3	17.54	1.27	10.75	9.48	TRUE	0.875	0	poor	29	1	1	less	loose	tail to tail	unhygienic	present	1	1	1	0	1	NA	0
38	Addis Ababa	1F023	53	A-38	1A0569	19.12.2016	22.12.2016	1	4	1	4	6.75	6.23	9.58	31.49	2.83	25.26	22.43	TRUE	0.875	0	poor	29	1	1	less	loose	tail to tail	unhygienic	present	1	1	1	0	1	NA	0
39	Addis Ababa	1F023	53	A-39	1A0570	19.12.2016	22.12.2016	1	5	1	NA	7.81	5.98	14.2	16.52	6.39	10.54	4.15	TRUE	0.875	0	poor	29	1	1	less	loose	tail to tail	unhygienic	present	1	1	1	0	1	NA	0
40	Addis Ababa	1F023	53	A-40	1A0571	19.12.2016	22.12.2016	1	4.5	1	2	5.77	6.37	7.86	12.91	2.09	6.54	4.45	TRUE	0.875	0	poor	29	1	1	less	loose	tail to tail	unhygienic	present	1	1	1	0	1	NA	0
41	Addis Ababa	1F023	53	A-41	1A0572	19.12.2016	22.12.2016	1	7	1	4	5.15	4.1	8.81	10.14	3.66	6.04	2.38	FALSE	0.875	0	poor	29	1	1	less	loose	tail to tail	unhygienic	present	1	1	1	0	1	NA	0
42	Addis Ababa	1F023	53	A-43	1A0573	19.12.2016	22.12.2016	1	7	1	3	7.03	6.85	8.09	11.81	1.06	4.96	3.9	FALSE	0.875	0	poor	29	1	1	less	loose	tail to tail	unhygienic	present	1	1	1	0	1	NA	0
43	Addis Ababa	1F023	53	A-44	1A0574	19.12.2016	22.12.2016	1	0.5	1	NA	4.54	4.93	5.85	11.71	1.31	6.78	5.47	TRUE	0.875	0	poor	29	1	1	less	loose	tail to tail	unhygienic	present	1	1	1	0	1	0	0
44	Addis Ababa	1F023	53	A-45	1A0575	19.12.2016	22.12.2016	1	0.5	1	NA	4.51	4.37	5.8	14.37	1.29	10	8.71	TRUE	0.875	0	poor	29	1	1	less	loose	tail to tail	unhygienic	present	1	1	1	0	1	0	0
45	Addis Ababa	1F023	53	A-46	1A0576	19.12.2016	22.12.2016	0	0.5	1	NA	2.8	2.64	3.93	17.54	1.13	14.9	13.77	TRUE	0.875	0	poor	29	1	1	less	loose	tail to tail	unhygienic	present	1	1	1	0	1	0	0
46	Addis Ababa	1F023	53	A-47	1A0577	19.12.2016	22.12.2016	1	0.7	1	NA	3.63	3.2	4.72	22.71	1.09	19.51	18.42	TRUE	0.875	0	poor	29	1	1	less	loose	tail to tail	unhygienic	present	1	1	1	0	1	0	0
47	Addis Ababa	1F023	53	A-48	1A0578	19.12.2016	22.12.2016	1	0.8	1	NA	4.15	3.74	6.03	14.79	1.88	11.05	9.17	TRUE	0.875	0	poor	29	1	1	less	loose	tail to tail	unhygienic	present	1	1	1	0	1	0	0
48	Addis Ababa	1F023	53	A-49	1A0579	19.12.2016	22.12.2016	1	0.9	1	NA	6.16	4.03	8.66	21.66	2.5	17.63	15.13	TRUE	0.875	0	poor	29	1	1	less	loose	tail to tail	unhygienic	present	1	1	1	0	1	0	0
1	Addis Ababa	1F024	13	4765	1A0580	19.12.2016	22.12.2016	1	4	1	NA	4.4	5.49	8.01	7.76	3.61	2.27	-1.34	FALSE	0	1	satisfactory	9	NA	NA	less	loose	tail to tail	satisfactory	present	0	1	1	0	0	NA	0
2	Addis Ababa	1F024	13	4764	1A0581	19.12.2016	22.12.2016	1	4.5	1	8	5.44	5.61	9.92	7.14	4.48	1.53	-2.95	FALSE	0	1	satisfactory	9	NA	NA	less	loose	tail to tail	satisfactory	present	0	1	1	0	0	NA	0
3	Addis Ababa	1F024	13	4770	1A0582	19.12.2016	22.12.2016	1	NA	1	NA	7.75	9.51	7.75	9.75	0	0.24	0.24	FALSE	0	0	satisfactory	9	NA	NA	less	loose	tail to tail	satisfactory	present	0	1	1	0	0	NA	0
4	Addis Ababa	1F024	13	4774	1A0583	19.12.2016	22.12.2016	1	0.7	1	NA	2.77	3.02	3.05	3.47	0.28	0.45	0.17	FALSE	0	0	satisfactory	9	NA	NA	less	loose	tail to tail	satisfactory	present	0	1	1	0	0	0	0
5	Addis Ababa	1F024	13	4773	1A0584	19.12.2016	22.12.2016	1	0.7	1	NA	2.35	3.03	3.23	3.38	0.88	0.35	-0.53	FALSE	0	0	satisfactory	9	NA	NA	less	loose	tail to tail	satisfactory	present	0	1	1	0	0	0	0
6	Addis Ababa	1F024	13	4767	1A0585	19.12.2016	22.12.2016	1	2	1	NA	5.16	5.02	6.84	5.89	1.68	0.87	-0.81	FALSE	0	0	satisfactory	9	NA	NA	less	loose	tail to tail	satisfactory	present	0	1	1	0	0	NA	0
7	Addis Ababa	1F024	13	4768	1A0586	19.12.2016	22.12.2016	1	2	1	NA	5.87	5.3	9.8	8.03	3.93	2.73	-1.2	FALSE	0	1	satisfactory	9	NA	NA	less	loose	tail to tail	satisfactory	present	0	1	1	0	0	NA	0
8	Addis Ababa	1F024	13	4771	1A0587	19.12.2016	22.12.2016	1	1	1	NA	3.16	4.57	4.57	5.54	1.41	0.97	-0.44	FALSE	0	0	satisfactory	9	NA	NA	less	loose	tail to tail	satisfactory	present	0	1	1	0	0	0	0
9	Addis Ababa	1F024	13	4769	1A0588	19.12.2016	22.12.2016	1	1	1	NA	5.84	5.98	6.37	6.71	0.53	0.73	0.2	FALSE	0	0	satisfactory	9	NA	NA	less	loose	tail to tail	satisfactory	present	0	1	1	0	0	0	0
10	Addis Ababa	1F024	13	4766	1A0589	19.12.2016	22.12.2016	1	2.5	1	NA	9.17	8.31	10.46	9.63	1.29	1.32	0.03	FALSE	0	0	satisfactory	9	NA	NA	less	loose	tail to tail	satisfactory	present	0	1	1	0	0	NA	0
11	Addis Ababa	1F024	13	4772	1A0590	19.12.2016	22.12.2016	1	0.6	1	NA	3.78	4.11	5.22	4.83	1.44	0.72	-0.72	FALSE	0	0	satisfactory	9	NA	NA	less	loose	tail to tail	satisfactory	present	0	1	1	0	0	0	0
12	Addis Ababa	1F024	13	4763	1A0591	19.12.2016	22.12.2016	1	5	1	6	3.54	3.05	3.63	3.38	0.09	0.33	0.24	FALSE	0	1	satisfactory	9	NA	NA	less	loose	tail to tail	satisfactory	present	0	1	1	0	0	NA	0
13	Addis Ababa	1F024	13	4764	1A0592	19.12.2016	22.12.2016	1	5	1	6	5.12	5.52	6.33	7.5	1.21	1.98	0.77	FALSE	0	1	satisfactory	9	NA	NA	less	loose	tail to tail	satisfactory	present	0	1	1	0	0	NA	0
1	Addis Ababa	1F025	19	8498	1A0593	19.12.2016	22.12.2016	1	NA	1	5	5.05	4.48	6.08	5.55	1.03	1.07	0.04	FALSE	0.2105	1	satisfactory	10	NA	1	less	cubicle	tail to tail	satisfactory	absent	0	1	1	0	0	NA	0
2	Addis Ababa	1F025	19	8487	1A0594	19.12.2016	22.12.2016	1	NA	1	NA	4.27	5.19	5.05	8.61	0.78	3.42	2.64	FALSE	0.2105	1	satisfactory	10	NA	1	less	cubicle	tail to tail	satisfactory	absent	0	1	1	0	0	NA	0
3	Addis Ababa	1F025	19	8489	1A0595	19.12.2016	22.12.2016	1	6	1	2	4.71	5.44	4.71	6.76	0	1.32	1.32	FALSE	0.2105	1	satisfactory	10	NA	1	less	cubicle	tail to tail	satisfactory	absent	0	1	1	0	0	NA	0
4	Addis Ababa	1F025	19	8486	1A0596	19.12.2016	22.12.2016	1	NA	1	NA	5.14	5.63	5.64	12.04	0.5	6.41	5.91	TRUE	0.2105	1	satisfactory	10	NA	1	less	cubicle	tail to tail	satisfactory	absent	0	1	1	0	0	NA	0
5	Addis Ababa	1F025	19	8500	1A0597	19.12.2016	22.12.2016	1	4	1	4	5.88	7.77	9.74	11.36	3.86	3.59	-0.27	FALSE	0.2105	1	satisfactory	10	NA	1	less	cubicle	tail to tail	satisfactory	absent	0	1	1	0	0	NA	0
6	Addis Ababa	1F025	19	4791	1A0598	19.12.2016	22.12.2016	1	NA	1	6	4.85	5.71	5.85	5.83	1	0.12	-0.88	FALSE	0.2105	1	satisfactory	10	NA	1	less	cubicle	tail to tail	satisfactory	absent	0	1	1	0	0	NA	0
7	Addis Ababa	1F025	19	8495	1A0599	19.12.2016	22.12.2016	1	3	1	1	5.66	5.41	6.19	6.86	0.53	1.45	0.92	FALSE	0.2105	0	satisfactory	10	NA	1	less	cubicle	tail to tail	satisfactory	absent	0	1	1	0	0	NA	0
8	Addis Ababa	1F025	19	8497	1A0600	19.12.2016	22.12.2016	1	8	1	2	6.7	7.19	7.52	15.88	0.82	8.69	7.87	TRUE	0.2105	1	satisfactory	10	NA	1	less	cubicle	tail to tail	satisfactory	absent	0	1	1	0	0	NA	0
9	Addis Ababa	1F025	19	4794	1A0601	19.12.2016	22.12.2016	1	0.4	1	NA	4.01	4.11	4.48	4.39	0.47	0.28	-0.19	FALSE	0.2105	0	satisfactory	10	NA	1	less	cubicle	tail to tail	satisfactory	absent	0	1	1	0	0	0	0
10	Addis Ababa	1F025	19	4793	1A0602	19.12.2016	22.12.2016	1	0.4	1	NA	3.66	3.97	4.23	3.98	0.57	0.01	-0.56	FALSE	0.2105	0	satisfactory	10	NA	1	less	cubicle	tail to tail	satisfactory	absent	0	1	1	0	0	0	0
11	Addis Ababa	1F025	19	4792	1A0603	19.12.2016	22.12.2016	1	0.7	1	NA	3.61	4.34	6.03	5.16	2.42	0.82	-1.6	FALSE	0.2105	0	satisfactory	10	NA	1	less	cubicle	tail to tail	satisfactory	absent	0	1	1	0	0	0	0
12	Addis Ababa	1F025	19	4789	1A0604	19.12.2016	22.12.2016	1	1	1	NA	4.75	5.74	5.55	5.92	0.8	0.18	-0.62	FALSE	0.2105	0	satisfactory	10	NA	1	less	cubicle	tail to tail	satisfactory	absent	0	1	1	0	0	0	0
13	Addis Ababa	1F025	19	4788	1A0605	19.12.2016	22.12.2016	1	1.3	1	NA	6.43	7.02	6.73	7.98	0.3	0.96	0.66	FALSE	0.2105	0	satisfactory	10	NA	1	less	cubicle	tail to tail	satisfactory	absent	0	1	1	0	0	NA	0
14	Addis Ababa	1F025	19	4787	1A0606	19.12.2016	22.12.2016	1	1.4	1	NA	9.02	9.67	10.09	11.18	1.07	1.51	0.44	FALSE	0.2105	0	satisfactory	10	NA	1	less	cubicle	tail to tail	satisfactory	absent	0	1	1	0	0	NA	0
15	Addis Ababa	1F025	19	8499	1A0607	19.12.2016	22.12.2016	1	1.5	1	NA	6.67	6.04	7.12	6.19	0.45	0.15	-0.3	FALSE	0.2105	0	satisfactory	10	NA	1	less	cubicle	tail to tail	satisfactory	absent	0	1	1	0	0	NA	0
16	Addis Ababa	1F025	19	8496	1A0608	19.12.2016	22.12.2016	1	1.75	1	NA	8.81	11.59	15.24	13.86	6.43	2.27	-4.16	FALSE	0.2105	0	satisfactory	10	NA	1	less	cubicle	tail to tail	satisfactory	absent	0	1	1	0	0	NA	0
17	Addis Ababa	1F025	19	8494	1A0609	19.12.2016	22.12.2016	1	2.7	1	5	5.85	7.75	7.51	23.2	1.66	15.45	13.79	TRUE	0.2105	0	satisfactory	10	NA	1	less	cubicle	tail to tail	satisfactory	absent	0	1	1	0	0	NA	0
18	Addis Ababa	1F025	19	8493	1A0610	19.12.2016	22.12.2016	1	2.7	1	8	7.22	6.07	7.25	10.29	0.03	4.22	4.19	TRUE	0.2105	0	satisfactory	10	NA	1	less	cubicle	tail to tail	satisfactory	absent	0	1	1	0	0	NA	0
19	Addis Ababa	1F025	19	7367	1A0611	19.12.2016	22.12.2016	1	0.25	1	NA	5.6	4.31	5.96	4.63	0.36	0.32	-0.04	FALSE	0.2105	0	satisfactory	10	NA	1	less	cubicle	tail to tail	satisfactory	absent	0	1	1	0	0	0	0
1	Addis Ababa	1F026	8	0-7	1A0612	20.12.2016	23.12.2016	1	1.3	1	NA	5.5	4.68	5.77	5.62	0.27	0.94	0.67	FALSE	0.1429	0	satisfactory	14	0	NA	less	loose	tail to tail	satisfactory	present	0	0	1	0	0	NA	1
2	Addis Ababa	1F026	8	0-8	1A0613	20.12.2016	23.12.2016	1	NA	1	NA	5.21	6.66	9.7	20.89	4.49	14.23	9.74	TRUE	0.1429	1	satisfactory	14	0	NA	less	loose	tail to tail	satisfactory	present	0	0	1	0	0	NA	1
3	Addis Ababa	1F026	8	0-1	1A0614	20.12.2016	23.12.2016	1	NA	1	3	6.32	5.07	8.97	7.91	2.65	2.84	0.19	FALSE	0.1429	1	satisfactory	14	0	NA	less	loose	tail to tail	satisfactory	present	0	0	1	0	0	NA	1
4	Addis Ababa	1F026	8	0-4	1A0615	20.12.2016	23.12.2016	1	2.3	1	3	7.61	8.86	7.84	10	0.23	1.14	0.91	FALSE	0.1429	0	satisfactory	14	0	NA	less	loose	tail to tail	satisfactory	present	0	0	1	0	0	NA	1
5	Addis Ababa	1F026	8	0-2	1A0616	20.12.2016	23.12.2016	1	NA	1	7	5.01	7.13	5.67	7.3	0.66	0.17	-0.49	FALSE	0.1429	1	satisfactory	14	0	NA	less	loose	tail to tail	satisfactory	present	0	0	1	0	0	NA	1
6	Addis Ababa	1F026	8	0-3	1A0617	20.12.2016	23.12.2016	1	NA	1	7	3.38	4.36	6.42	6.52	3.04	2.16	-0.88	FALSE	0.1429	1	satisfactory	14	0	NA	less	loose	tail to tail	satisfactory	present	0	0	1	0	0	NA	1
7	Addis Ababa	1F026	8	0-6	1A0618	20.12.2016	23.12.2016	1	1.11	1	NA	8.26	8.57	8.51	8.71	0.25	0.14	-0.11	FALSE	0.1429	0	satisfactory	14	0	NA	less	loose	tail to tail	satisfactory	present	0	0	1	0	0	NA	1
1	Addis Ababa	1F027	12	6	1A0619	20.12.2016	23.12.2016	1	6.5	1	NA	5.55	5.47	9.8	15.18	4.25	9.71	5.46	TRUE	0.4167	1	verygood	9	NA	1	less	loose	tail to tail	satisfactory	present	0	0	1	0	0	NA	0
2	Addis Ababa	1F027	12	4	1A0620	20.12.2016	23.12.2016	1	5.5	1	NA	3.8	4.83	9.03	21.96	5.23	17.13	11.9	TRUE	0.4167	1	verygood	9	NA	1	less	loose	tail to tail	satisfactory	present	0	0	1	0	0	NA	0
3	Addis Ababa	1F027	12	8	1A0621	20.12.2016	23.12.2016	1	7	1	NA	4.82	3.9	7.01	10.22	2.19	6.32	4.13	TRUE	0.4167	1	verygood	9	NA	1	less	loose	tail to tail	satisfactory	present	0	0	1	0	0	NA	0
4	Addis Ababa	1F027	12	2	1A0622	20.12.2016	23.12.2016	1	8	1	NA	5.89	5.93	8.32	7.94	2.43	2.01	-0.42	FALSE	0.4167	1	verygood	9	NA	1	less	loose	tail to tail	satisfactory	present	0	0	1	0	0	NA	0
5	Addis Ababa	1F027	12	7	1A0623	20.12.2016	23.12.2016	1	10	1	NA	4.57	5.33	4.94	5.99	0.37	0.66	0.29	FALSE	0.4167	0	verygood	9	NA	1	less	loose	tail to tail	satisfactory	present	0	0	1	0	0	NA	0
6	Addis Ababa	1F027	12	1	1A0624	20.12.2016	23.12.2016	1	6.5	1	NA	6	6.05	6.37	6.4	0.37	0.35	-0.02	FALSE	0.4167	1	verygood	9	NA	1	less	loose	tail to tail	satisfactory	present	0	0	1	0	0	NA	0
7	Addis Ababa	1F027	12	9	1A0625	20.12.2016	23.12.2016	0	8	1	NA	3.31	3.41	6.73	5.5	3.42	2.09	-1.33	FALSE	0.4167	0	verygood	9	NA	1	less	loose	tail to tail	satisfactory	present	0	0	1	0	0	NA	0
8	Addis Ababa	1F027	12	10	1A0626	20.12.2016	23.12.2016	1	4	1	NA	3.52	3.21	6.12	4.03	2.6	0.82	-1.78	FALSE	0.4167	0	verygood	9	NA	1	less	loose	tail to tail	satisfactory	present	0	0	1	0	0	NA	0
9	Addis Ababa	1F027	12	11	1A0627	20.12.2016	23.12.2016	1	3	1	NA	1.9	1.75	4.54	2.78	2.64	1.03	-1.61	FALSE	0.4167	0	verygood	9	NA	1	less	loose	tail to tail	satisfactory	present	0	0	1	0	0	NA	0
10	Addis Ababa	1F027	12	3	1A0628	20.12.2016	23.12.2016	1	NA	1	NA	4.5	5.67	6.02	12.84	1.52	7.17	5.65	TRUE	0.4167	1	verygood	9	NA	1	less	loose	tail to tail	satisfactory	present	0	0	1	0	0	NA	0
11	Addis Ababa	1F027	12	12	1A0629	20.12.2016	23.12.2016	1	8	1	NA	5.63	6.71	7.02	18.88	1.39	12.17	10.78	TRUE	0.4167	1	verygood	9	NA	1	less	loose	tail to tail	satisfactory	present	0	0	1	0	0	NA	0
12	Addis Ababa	1F027	12	5	1A0630	20.12.2016	23.12.2016	1	6.5	1	NA	4.56	5.11	5.64	5.6	1.08	0.49	-0.59	FALSE	0.4167	1	verygood	9	NA	1	less	loose	tail to tail	satisfactory	present	0	0	1	0	0	NA	0
1	Addis Ababa	1F028	19	0-2	1A0631	20.12.2016	23.12.2016	0	2	1	NA	5.68	6.32	5.68	6.95	0	0.63	0.63	FALSE	0.2143	0	verygood	11	NA	NA	less	loose	other	satisfactory	present	0	1	1	0	0	NA	0
2	Addis Ababa	1F028	19	0-3	1A0632	20.12.2016	23.12.2016	1	NA	1	4	4.44	5.2	8.88	18.39	4.44	13.19	8.75	TRUE	0.2143	1	verygood	11	NA	NA	less	loose	other	satisfactory	present	0	1	1	0	0	NA	0
3	Addis Ababa	1F028	19	0-8	1A0633	20.12.2016	23.12.2016	1	6	1	1	5.96	6.16	7.02	6.58	1.06	0.42	-0.64	FALSE	0.2143	1	verygood	11	NA	NA	less	loose	other	satisfactory	present	0	1	1	0	0	NA	0
4	Addis Ababa	1F028	19	0-6	1A0634	20.12.2016	23.12.2016	1	6.5	1	3	4.61	5.16	7.43	12.17	2.82	7.01	4.19	TRUE	0.2143	0	verygood	11	NA	NA	less	loose	other	satisfactory	present	0	1	1	0	0	NA	0
5	Addis Ababa	1F028	19	12	1A0635	20.12.2016	23.12.2016	1	6.5	1	3	5	5.91	6.93	15.11	1.93	9.2	7.27	TRUE	0.2143	0	verygood	11	NA	NA	less	loose	other	satisfactory	present	0	1	1	0	0	NA	0
6	Addis Ababa	1F028	19	0-7	1A0636	20.12.2016	23.12.2016	1	3	1	1	6.28	7.31	9.83	8.58	3.55	1.27	-2.28	FALSE	0.2143	1	verygood	11	NA	NA	less	loose	other	satisfactory	present	0	1	1	0	0	NA	0
7	Addis Ababa	1F028	19	10	1A0637	20.12.2016	23.12.2016	1	3	1	3	5.64	6.5	5.85	7.83	0.21	1.33	1.12	FALSE	0.2143	0	verygood	11	NA	NA	less	loose	other	satisfactory	present	0	1	1	0	0	NA	0
8	Addis Ababa	1F028	19	11	1A0638	20.12.2016	23.12.2016	1	3	1	2	5.79	6.19	6.74	7.01	0.95	0.82	-0.13	FALSE	0.2143	0	verygood	11	NA	NA	less	loose	other	satisfactory	present	0	1	1	0	0	NA	0
9	Addis Ababa	1F028	19	0-9	1A0639	20.12.2016	23.12.2016	1	1.25	1	NA	3.67	3.02	5.21	4.1	1.54	1.08	-0.46	FALSE	0.2143	0	verygood	11	NA	NA	less	loose	other	satisfactory	present	0	1	1	0	0	NA	0
10	Addis Ababa	1F028	19	13	1A0640	20.12.2016	23.12.2016	1	1.3	1	NA	4.52	5.39	6.38	6.62	1.86	1.23	-0.63	FALSE	0.2143	0	verygood	11	NA	NA	less	loose	other	satisfactory	present	0	1	1	0	0	NA	0
11	Addis Ababa	1F028	19	E1	1A0641	20.12.2016	23.12.2016	1	8	1	NA	5	4.76	5.28	6.33	0.28	1.57	1.29	FALSE	0.2143	1	verygood	11	NA	NA	less	loose	other	satisfactory	present	0	1	1	0	0	NA	0
12	Addis Ababa	1F028	19	0-4	1A0642	20.12.2016	23.12.2016	1	4.5	1	NA	4.46	4.13	4.52	4.61	0.06	0.48	0.42	FALSE	0.2143	0	verygood	11	NA	NA	less	loose	other	satisfactory	present	0	1	1	0	0	NA	0
13	Addis Ababa	1F028	19	14	1A0643	20.12.2016	23.12.2016	1	1.5	1	NA	5.1	5.26	9.58	5.91	4.48	0.65	-3.83	FALSE	0.2143	0	verygood	11	NA	NA	less	loose	other	satisfactory	present	0	1	1	0	0	NA	0
14	Addis Ababa	1F028	19	15	1A0644	20.12.2016	23.12.2016	1	3	1	NA	6.02	7.31	9.3	9.19	3.28	1.88	-1.4	FALSE	0.2143	0	verygood	11	NA	NA	less	loose	other	satisfactory	present	0	1	1	0	0	NA	0
1	Addis Ababa	1F029	16	2062	1A0645	20.12.2016	23.12.2016	1	0.4	1	NA	3.91	4.37	4.3	4.37	0.39	0	-0.39	FALSE	0.0625	0	satisfactory	13	0	1	less	loose	tail to tail	satisfactory	absent	0	0	1	0	0	0	1
2	Addis Ababa	1F029	16	2063	1A0646	20.12.2016	23.12.2016	1	0.4	1	NA	2.8	3.14	5.49	4.19	2.69	1.05	-1.64	FALSE	0.0625	1	satisfactory	13	0	1	less	loose	tail to tail	satisfactory	absent	0	0	1	0	0	0	1
3	Addis Ababa	1F029	16	2064	1A0647	20.12.2016	23.12.2016	1	0.2	1	NA	2.55	3.4	3.9	3.4	1.35	0	-1.35	FALSE	0.0625	0	satisfactory	13	0	1	less	loose	tail to tail	satisfactory	absent	0	0	1	0	0	0	1
4	Addis Ababa	1F029	16	2066	1A0648	20.12.2016	23.12.2016	1	NA	1	1	3.65	5.97	5	15	1.35	9.03	7.68	TRUE	0.0625	1	satisfactory	13	0	1	less	loose	tail to tail	satisfactory	absent	0	0	1	0	0	NA	1
5	Addis Ababa	1F029	16	2640	1A0649	20.12.2016	23.12.2016	1	5	1	5	4.46	5.14	5.12	6.14	0.66	1	0.34	FALSE	0.0625	0	satisfactory	13	0	1	less	loose	tail to tail	satisfactory	absent	0	0	1	0	0	NA	1
6	Addis Ababa	1F029	16	2061	1A0650	20.12.2016	23.12.2016	1	8	1	11	8.16	7.52	8.16	7.52	0	0	0	FALSE	0.0625	1	satisfactory	13	0	1	less	loose	tail to tail	satisfactory	absent	0	0	1	0	0	NA	1
7	Addis Ababa	1F029	16	2642	1A0651	20.12.2016	23.12.2016	1	3.5	1	3	3.87	3.76	6.58	8.06	2.71	4.3	1.59	FALSE	0.0625	0	satisfactory	13	0	1	less	loose	tail to tail	satisfactory	absent	0	0	1	0	0	NA	1
8	Addis Ababa	1F029	16	2644	1A0652	20.12.2016	23.12.2016	1	2.5	1	3	5.33	5.31	5.96	6.42	0.63	1.11	0.48	FALSE	0.0625	0	satisfactory	13	0	1	less	loose	tail to tail	satisfactory	absent	0	0	1	0	0	NA	1
9	Addis Ababa	1F029	16	2636	1A0653	20.12.2016	23.12.2016	1	4	1	NA	5.03	6.03	7.55	7	2.52	0.97	-1.55	FALSE	0.0625	0	satisfactory	13	0	1	less	loose	tail to tail	satisfactory	absent	0	0	1	0	0	NA	1
10	Addis Ababa	1F029	16	2643	1A0654	20.12.2016	23.12.2016	1	3.5	1	9	4.88	4.91	5.42	5.67	0.54	0.76	0.22	FALSE	0.0625	0	satisfactory	13	0	1	less	loose	tail to tail	satisfactory	absent	0	0	1	0	0	NA	1
11	Addis Ababa	1F029	16	2639	1A0655	20.12.2016	23.12.2016	1	NA	1	NA	4.57	5.45	5.9	6.72	1.33	1.27	-0.06	FALSE	0.0625	0	satisfactory	13	0	1	less	loose	tail to tail	satisfactory	absent	0	0	1	0	0	NA	1
12	Addis Ababa	1F029	16	2638	1A0656	20.12.2016	23.12.2016	1	NA	1	7	4.4	4.1	7.42	5.67	3.02	1.57	-1.45	FALSE	0.0625	0	satisfactory	13	0	1	less	loose	tail to tail	satisfactory	absent	0	0	1	0	0	NA	1
13	Addis Ababa	1F029	16	2641	1A0657	20.12.2016	23.12.2016	1	6	1	NA	4.98	5.03	22.4	21.51	17.42	16.48	-0.94	FALSE	0.0625	0	satisfactory	13	0	1	less	loose	tail to tail	satisfactory	absent	0	0	1	0	0	NA	1
14	Addis Ababa	1F029	16	2065	1A0658	20.12.2016	23.12.2016	1	1	1	NA	5.16	5.22	6.47	6.35	1.31	1.13	-0.18	FALSE	0.0625	1	satisfactory	13	0	1	less	loose	tail to tail	satisfactory	absent	0	0	1	0	0	0	1
15	Addis Ababa	1F029	16	2645	1A0659	20.12.2016	23.12.2016	1	2	1	NA	6.44	5.65	8.78	7.69	2.34	2.04	-0.3	FALSE	0.0625	0	satisfactory	13	0	1	less	loose	tail to tail	satisfactory	absent	0	0	1	0	0	NA	1
16	Addis Ababa	1F029	16	2646	1A0660	20.12.2016	23.12.2016	1	1	1	NA	2.79	2.26	3.25	2.91	0.46	0.65	0.19	FALSE	0.0625	0	satisfactory	13	0	1	less	loose	tail to tail	satisfactory	absent	0	0	1	0	0	0	1
1	Addis Ababa	1F030	10	K-01	1A0661	20.12.2016	23.12.2016	1	4	1	6	5.16	6.86	6.83	25.23	1.67	18.37	16.7	TRUE	0.9	1	satisfactory	14	NA	NA	less	loose	one row	satisfactory	absent	0	0	1	0	0	NA	1
2	Addis Ababa	1F030	10	K-02	1A0662	20.12.2016	23.12.2016	1	5	1	4	7.74	6.23	13.15	18.04	5.41	11.81	6.4	TRUE	0.9	0	satisfactory	14	NA	NA	less	loose	one row	satisfactory	absent	0	0	1	0	0	NA	1
3	Addis Ababa	1F030	10	K-03	1A0663	20.12.2016	23.12.2016	1	7	1	8	6.68	5.45	6.76	11.8	0.08	6.35	6.27	TRUE	0.9	1	satisfactory	14	NA	NA	less	loose	one row	satisfactory	absent	0	0	1	0	0	NA	1
4	Addis Ababa	1F030	10	K-04	1A0664	20.12.2016	23.12.2016	1	7	1	6	5.85	7.01	12.6	26.25	6.75	19.24	12.49	TRUE	0.9	1	satisfactory	14	NA	NA	less	loose	one row	satisfactory	absent	0	0	1	0	0	NA	1
5	Addis Ababa	1F030	10	K-05	1A0665	20.12.2016	23.12.2016	1	4	1	4	7.33	8.85	11.27	24.45	3.94	15.6	11.66	TRUE	0.9	1	satisfactory	14	NA	NA	less	loose	one row	satisfactory	absent	0	0	1	0	0	NA	1
6	Addis Ababa	1F030	10	K-06	1A0666	20.12.2016	23.12.2016	1	7	1	9	5.01	7.46	9.06	17.31	4.05	9.85	5.8	TRUE	0.9	1	satisfactory	14	NA	NA	less	loose	one row	satisfactory	absent	0	0	1	0	0	NA	1
7	Addis Ababa	1F030	10	K-07	1A0667	20.12.2016	23.12.2016	1	7	1	NA	4.25	5.29	13.81	39.45	9.56	34.16	24.6	TRUE	0.9	1	satisfactory	14	NA	NA	less	loose	one row	satisfactory	absent	0	0	1	0	0	NA	1
8	Addis Ababa	1F030	10	K-08	1A0668	20.12.2016	23.12.2016	1	4	1	2	6.2	6.67	8.95	14.5	2.75	7.83	5.08	TRUE	0.9	0	satisfactory	14	NA	NA	less	loose	one row	satisfactory	absent	0	0	1	0	0	NA	1
9	Addis Ababa	1F030	10	K-09	1A0669	20.12.2016	23.12.2016	1	2.5	1	NA	5.04	5.57	8.33	22.73	3.29	17.16	13.87	TRUE	0.9	0	satisfactory	14	NA	NA	less	loose	one row	satisfactory	absent	0	0	1	0	0	NA	1
10	Addis Ababa	1F030	10	K-10	1A0670	20.12.2016	23.12.2016	1	4	1	NA	2.96	3.22	18.28	10.65	15.32	7.43	-7.89	FALSE	0.9	0	satisfactory	14	NA	NA	less	loose	one row	satisfactory	absent	0	0	1	0	0	NA	1
1	Addis Ababa	1F031	27	14	1A0671	21.12.2016	24.12.2016	1	8	1	6	4.56	5.48	6.03	6.78	1.47	1.3	-0.17	FALSE	0	0	satisfactory	27	NA	1	less	loose	tail to tail	satisfactory	present	0	0	1	0	0	NA	1
2	Addis Ababa	1F031	27	F-30	1A0672	21.12.2016	24.12.2016	1	2.5	1	3	7.01	9.01	10.34	13.14	3.33	4.13	0.8	FALSE	0	0	satisfactory	27	NA	1	less	loose	tail to tail	satisfactory	present	0	0	1	0	0	NA	1
3	Addis Ababa	1F031	27	F-31	1A0673	21.12.2016	24.12.2016	1	4.5	1	4	5.5	6.05	6.05	6.49	0.55	0.44	-0.11	FALSE	0	0	satisfactory	27	NA	1	less	loose	tail to tail	satisfactory	present	0	0	1	0	0	NA	1
4	Addis Ababa	1F031	27	F-32	1A0674	21.12.2016	24.12.2016	1	4.5	1	6	4.99	6.3	10.54	6.89	5.55	0.59	-4.96	FALSE	0	0	satisfactory	27	NA	1	less	loose	tail to tail	satisfactory	present	0	0	1	0	0	NA	1
5	Addis Ababa	1F031	27	F-33	1A0675	21.12.2016	24.12.2016	1	3	1	3	5.86	6.67	8.12	8.2	2.26	1.53	-0.73	FALSE	0	0	satisfactory	27	NA	1	less	loose	tail to tail	satisfactory	present	0	0	1	0	0	NA	1
6	Addis Ababa	1F031	27	F-34	1A0676	21.12.2016	24.12.2016	1	2.5	1	2	6.19	5.57	8.45	6.16	2.26	0.59	-1.67	FALSE	0	0	satisfactory	27	NA	1	less	loose	tail to tail	satisfactory	present	0	0	1	0	0	NA	1
7	Addis Ababa	1F031	27	F-35	1A0677	21.12.2016	24.12.2016	1	2.5	1	NA	5.45	4.66	6.71	5.34	1.26	0.68	-0.58	FALSE	0	0	satisfactory	27	NA	1	less	loose	tail to tail	satisfactory	present	0	0	1	0	0	NA	1
8	Addis Ababa	1F031	27	F-36	1A0678	21.12.2016	24.12.2016	1	0.5	1	NA	3.84	3.72	7.77	9.7	3.93	5.98	2.05	FALSE	0	0	satisfactory	27	NA	1	less	loose	tail to tail	satisfactory	present	0	0	1	0	0	0	1
9	Addis Ababa	1F031	27	F-37	1A0679	21.12.2016	24.12.2016	1	0.5	1	NA	3.24	3.35	4.55	5.12	1.31	1.77	0.46	FALSE	0	0	satisfactory	27	NA	1	less	loose	tail to tail	satisfactory	present	0	0	1	0	0	0	1
10	Addis Ababa	1F031	27	F-38	1A0680	21.12.2016	24.12.2016	1	0.7	1	NA	6.79	6.01	9.71	7.54	2.92	1.53	-1.39	FALSE	0	0	satisfactory	27	NA	1	less	loose	tail to tail	satisfactory	present	0	0	1	0	0	0	1
11	Addis Ababa	1F031	27	F-39	1A0681	21.12.2016	24.12.2016	1	1.5	1	NA	6.1	5.98	7.84	8.09	1.74	2.11	0.37	FALSE	0	0	satisfactory	27	NA	1	less	loose	tail to tail	satisfactory	present	0	0	1	0	0	NA	1
12	Addis Ababa	1F031	27	F-40	1A0682	21.12.2016	24.12.2016	1	1.75	1	NA	7.65	5.61	8.12	8.35	0.47	2.74	2.27	FALSE	0	0	satisfactory	27	NA	1	less	loose	tail to tail	satisfactory	present	0	0	1	0	0	NA	1
13	Addis Ababa	1F031	27	F-41	1A0683	21.12.2016	24.12.2016	1	1.75	1	NA	4.75	4.19	6.4	5.94	1.65	1.75	0.1	FALSE	0	0	satisfactory	27	NA	1	less	loose	tail to tail	satisfactory	present	0	0	1	0	0	NA	1
14	Addis Ababa	1F031	27	F-42	1A0684	21.12.2016	24.12.2016	1	1.75	1	NA	6.64	6.89	9.76	8.46	3.12	1.57	-1.55	FALSE	0	0	satisfactory	27	NA	1	less	loose	tail to tail	satisfactory	present	0	0	1	0	0	NA	1
15	Addis Ababa	1F031	27	F-43	1A0685	21.12.2016	24.12.2016	1	2	1	NA	6.62	6.25	7.82	8.62	1.2	2.37	1.17	FALSE	0	0	satisfactory	27	NA	1	less	loose	tail to tail	satisfactory	present	0	0	1	0	0	NA	1
16	Addis Ababa	1F031	27	F-44	1A0686	21.12.2016	24.12.2016	1	2.7	1	2	5.49	5.13	7.77	7.44	2.28	2.31	0.03	FALSE	0	0	satisfactory	27	NA	1	less	loose	tail to tail	satisfactory	present	0	0	1	0	0	NA	1
17	Addis Ababa	1F031	27	9047	1A0687	21.12.2016	24.12.2016	1	4.5	1	NA	6.92	7	6.98	7.12	0.06	0.12	0.06	FALSE	0	0	satisfactory	27	NA	1	less	loose	tail to tail	satisfactory	present	0	0	1	0	0	NA	1
18	Addis Ababa	1F031	27	F-45	1A0688	21.12.2016	24.12.2016	1	1.6	1	NA	5.87	5.55	9.85	8.6	3.98	3.05	-0.93	FALSE	0	0	satisfactory	27	NA	1	less	loose	tail to tail	satisfactory	present	0	0	1	0	0	NA	1
19	Addis Ababa	1F031	27	4548	1A0689	21.12.2016	24.12.2016	0	1.25	1	NA	9.5	10.37	11.21	12.49	1.71	2.12	0.41	FALSE	0	1	satisfactory	27	NA	1	less	loose	tail to tail	satisfactory	present	0	0	1	0	0	NA	1
20	Addis Ababa	1F031	27	0-1	1A0690	21.12.2016	24.12.2016	0	1.4	1	NA	10.78	13.12	12.96	15.5	2.18	2.38	0.2	FALSE	0	1	satisfactory	27	NA	1	less	loose	tail to tail	satisfactory	present	0	0	1	0	0	NA	1
21	Addis Ababa	1F031	27	F-46	1A0691	21.12.2016	24.12.2016	1	0.3	1	NA	3.41	3.23	4.34	4.29	0.93	1.06	0.13	FALSE	0	0	satisfactory	27	NA	1	less	loose	tail to tail	satisfactory	present	0	0	1	0	0	0	1
22	Addis Ababa	1F031	27	F-47	1A0692	21.12.2016	24.12.2016	1	0.16	1	NA	3.08	2.87	4.42	3.87	1.34	1	-0.34	FALSE	0	0	satisfactory	27	NA	1	less	loose	tail to tail	satisfactory	present	0	0	1	0	0	0	1
23	Addis Ababa	1F031	27	F-48	1A0693	21.12.2016	24.12.2016	1	0.16	1	NA	2.19	2.88	3.53	4.05	1.34	1.17	-0.17	FALSE	0	0	satisfactory	27	NA	1	less	loose	tail to tail	satisfactory	present	0	0	1	0	0	0	1
24	Addis Ababa	1F031	27	F-49	1A0694	21.12.2016	24.12.2016	1	0.3	1	NA	3.2	2.65	4.64	3.92	1.44	1.27	-0.17	FALSE	0	0	satisfactory	27	NA	1	less	loose	tail to tail	satisfactory	present	0	0	1	0	0	0	1
25	Addis Ababa	1F031	27	F-50	1A0695	21.12.2016	24.12.2016	1	0.5	1	NA	3.63	3.99	4.65	5	1.02	1.01	-0.01	FALSE	0	0	satisfactory	27	NA	1	less	loose	tail to tail	satisfactory	present	0	0	1	0	0	0	1
26	Addis Ababa	1F031	27	F-51	1A0696	21.12.2016	24.12.2016	1	0.5	1	NA	3.2	3.02	4.09	4.05	0.89	1.03	0.14	FALSE	0	0	satisfactory	27	NA	1	less	loose	tail to tail	satisfactory	present	0	0	1	0	0	0	1
27	Addis Ababa	1F031	27	F-52	1A0697	21.12.2016	24.12.2016	1	0.5	1	NA	3.12	3.02	3.84	4.12	0.72	1.1	0.38	FALSE	0	0	satisfactory	27	NA	1	less	loose	tail to tail	satisfactory	present	0	0	1	0	0	0	1
1	Addis Ababa	1F032	25	9089	1A0698	21.12.2016	24.12.2016	1	4	1	8.33	4.94	4.95	11.08	17.98	6.14	13.03	6.89	TRUE	0.6667	0	satisfactory	NA	1	0	less	loose	face to face	satisfactory	present	0	1	1	0	0	NA	1
2	Addis Ababa	1F032	25	9092	1A0699	21.12.2016	24.12.2016	1	4	1	2.33	3.17	4.14	12.55	28.52	9.38	24.38	15	TRUE	0.6667	0	satisfactory	NA	1	0	less	loose	face to face	satisfactory	present	0	1	1	0	0	NA	1
3	Addis Ababa	1F032	25	9090	1A0700	21.12.2016	24.12.2016	1	4	1	3.5	6.65	7.43	12.41	28.46	5.76	21.03	15.27	TRUE	0.6667	0	satisfactory	NA	1	0	less	loose	face to face	satisfactory	present	0	1	1	0	0	NA	1
4	Addis Ababa	1F032	25	9081	1A0701	21.12.2016	24.12.2016	1	7	1	3.5	4.44	3.95	6.4	15.74	1.96	11.79	9.83	TRUE	0.6667	0	satisfactory	NA	1	0	less	loose	face to face	satisfactory	present	0	1	1	0	0	NA	1
5	Addis Ababa	1F032	25	9088	1A0702	21.12.2016	24.12.2016	1	4	1	3.5	7.15	6.05	12.66	26.94	5.51	20.89	15.38	TRUE	0.6667	0	satisfactory	NA	1	0	less	loose	face to face	satisfactory	present	0	1	1	0	0	NA	1
6	Addis Ababa	1F032	25	9091	1A0703	21.12.2016	24.12.2016	1	4	1	2	4.81	5.13	11.32	24.95	6.51	19.82	13.31	TRUE	0.6667	0	satisfactory	NA	1	0	less	loose	face to face	satisfactory	present	0	1	1	0	0	NA	1
7	Addis Ababa	1F032	25	9084	1A0704	21.12.2016	24.12.2016	1	6	1	3.5	6.07	5.52	6.28	14.18	0.21	8.66	8.45	TRUE	0.6667	0	satisfactory	NA	1	0	less	loose	face to face	satisfactory	present	0	1	1	0	0	NA	1
8	Addis Ababa	1F032	25	9093	1A0705	21.12.2016	24.12.2016	1	3	1	3.5	4.09	4.34	8.85	19.98	4.76	15.64	10.88	TRUE	0.6667	0	satisfactory	NA	1	0	less	loose	face to face	satisfactory	present	0	1	1	0	0	NA	1
9	Addis Ababa	1F032	25	9094	1A0706	21.12.2016	24.12.2016	1	3	1	3.5	6.51	7.42	8.44	21.23	1.93	13.81	11.88	TRUE	0.6667	0	satisfactory	NA	1	0	less	loose	face to face	satisfactory	present	0	1	1	0	0	NA	1
10	Addis Ababa	1F032	25	9095	1A0707	21.12.2016	24.12.2016	1	3	1	2	6.28	5.23	8.3	12.81	2.02	7.58	5.56	TRUE	0.6667	0	satisfactory	NA	1	0	less	loose	face to face	satisfactory	present	0	1	1	0	0	NA	1
11	Addis Ababa	1F032	25	9097	1A0708	21.12.2016	24.12.2016	1	2.5	1	NA	7.25	5.21	14.07	27.41	6.82	22.2	15.38	TRUE	0.6667	0	satisfactory	NA	1	0	less	loose	face to face	satisfactory	present	0	1	1	0	0	NA	1
12	Addis Ababa	1F032	25	9096	1A0709	21.12.2016	24.12.2016	1	2.5	1	NA	5.8	4.95	9.53	13.32	3.73	8.37	4.64	TRUE	0.6667	0	satisfactory	NA	1	0	less	loose	face to face	satisfactory	present	0	1	1	0	0	NA	1
13	Addis Ababa	1F032	25	A-01	1A0710	21.12.2016	24.12.2016	1	0.16	1	NA	3.46	3.32	4.39	4.24	0.93	0.92	-0.01	FALSE	0.6667	0	satisfactory	NA	1	0	less	loose	face to face	satisfactory	present	0	1	1	0	0	0	1
14	Addis Ababa	1F032	25	9099	1A0711	21.12.2016	24.12.2016	1	0.25	1	NA	3.08	3.55	9.52	36.87	6.44	33.32	26.88	TRUE	0.6667	0	satisfactory	NA	1	0	less	loose	face to face	satisfactory	present	0	1	1	0	0	0	1
15	Addis Ababa	1F032	25	9098	1A0712	21.12.2016	24.12.2016	1	0.25	1	NA	3.52	3.66	5.71	5.4	2.19	1.74	-0.45	FALSE	0.6667	0	satisfactory	NA	1	0	less	loose	face to face	satisfactory	present	0	1	1	0	0	0	1
16	Addis Ababa	1F032	25	9102	1A0713	21.12.2016	24.12.2016	1	0.2	1	NA	3.17	2.85	4.22	3.8	1.05	0.95	-0.1	FALSE	0.6667	0	satisfactory	NA	1	0	less	loose	face to face	satisfactory	present	0	1	1	0	0	0	1
17	Addis Ababa	1F032	25	9101	1A0714	21.12.2016	24.12.2016	1	0.25	1	NA	2.92	2.15	7.84	22.78	4.92	20.63	15.71	TRUE	0.6667	0	satisfactory	NA	1	0	less	loose	face to face	satisfactory	present	0	1	1	0	0	0	1
18	Addis Ababa	1F032	25	A-02	1A0715	21.12.2016	24.12.2016	0	0.25	1	NA	2.93	3.43	4.49	4.64	1.56	1.21	-0.35	FALSE	0.6667	0	satisfactory	NA	1	0	less	loose	face to face	satisfactory	present	0	1	1	0	0	0	1
19	Addis Ababa	1F032	25	9100	1A0716	21.12.2016	24.12.2016	1	0.25	1	NA	2.81	2.1	3.52	3.91	0.71	1.81	1.1	FALSE	0.6667	0	satisfactory	NA	1	0	less	loose	face to face	satisfactory	present	0	1	1	0	0	0	1
20	Addis Ababa	1F032	25	A-03	1A0717	21.12.2016	24.12.2016	0	0.7	1	NA	6.8	5.23	7.64	6.03	0.84	0.8	-0.04	FALSE	0.6667	0	satisfactory	NA	1	0	less	loose	face to face	satisfactory	present	0	1	1	0	0	0	1
21	Addis Ababa	1F032	25	A-04	1A0718	21.12.2016	24.12.2016	0	0.5	1	NA	7.42	6.34	11.64	47.3	4.22	40.96	36.74	TRUE	0.6667	0	satisfactory	NA	1	0	less	loose	face to face	satisfactory	present	0	1	1	0	0	0	1
22	Addis Ababa	1F032	25	A-05	1A0719	21.12.2016	24.12.2016	0	1.5	1	NA	5.24	5.29	15.95	29.47	10.71	24.18	13.47	TRUE	0.6667	0	satisfactory	NA	1	0	less	loose	face to face	satisfactory	present	0	1	1	0	0	NA	1
23	Addis Ababa	1F032	25	A-06	1A0720	21.12.2016	24.12.2016	0	0.7	1	NA	4.7	4.39	4.9	5.56	0.2	1.17	0.97	FALSE	0.6667	0	satisfactory	NA	1	0	less	loose	face to face	satisfactory	present	0	1	1	0	0	0	1
24	Addis Ababa	1F032	25	A-07	1A0721	21.12.2016	24.12.2016	0	1.5	1	NA	7.25	8.89	8.9	14.29	1.65	5.4	3.75	FALSE	0.6667	0	satisfactory	NA	1	0	less	loose	face to face	satisfactory	present	0	1	1	0	0	NA	1
1	Addis Ababa	1F033	11	9111	1A0722	21.12.2016	24.12.2016	1	NA	1	NA	4.38	4.18	5.23	5.51	0.85	1.33	0.48	FALSE	0	0	satisfactory	33	NA	1	NA	loose	one row	unhygienic	absent	1	1	1	0	1	NA	0
2	Addis Ababa	1F033	11	9112	1A0723	21.12.2016	24.12.2016	1	NA	1	NA	3.48	3.91	7.93	9.92	4.45	6.01	1.56	FALSE	0	0	satisfactory	33	NA	1	NA	loose	one row	unhygienic	absent	1	1	1	0	1	NA	0
3	Addis Ababa	1F033	11	9113	1A0724	21.12.2016	24.12.2016	1	NA	1	NA	4.78	4.52	5.56	5.49	0.78	0.97	0.19	FALSE	0	0	satisfactory	33	NA	1	NA	loose	one row	unhygienic	absent	1	1	1	0	1	NA	0
4	Addis Ababa	1F033	11	9122	1A0725	21.12.2016	24.12.2016	1	0.6	1	NA	3.75	2.75	5.63	5.22	1.88	2.47	0.59	FALSE	0	0	satisfactory	33	NA	1	NA	loose	one row	unhygienic	absent	1	1	1	0	1	0	0
5	Addis Ababa	1F033	11	9116	1A0726	21.12.2016	24.12.2016	1	5	1	NA	3.61	4.14	6.57	5.75	2.96	1.61	-1.35	FALSE	0	0	satisfactory	33	NA	1	NA	loose	one row	unhygienic	absent	1	1	1	0	1	NA	0
6	Addis Ababa	1F033	11	9120	1A0727	21.12.2016	24.12.2016	1	3	1	1	3.94	3.84	4.64	5.28	0.7	1.44	0.74	FALSE	0	0	satisfactory	33	NA	1	NA	loose	one row	unhygienic	absent	1	1	1	0	1	NA	0
7	Addis Ababa	1F033	11	9117	1A0728	21.12.2016	24.12.2016	1	7	1	NA	3.09	2.76	4.95	4.23	1.86	1.47	-0.39	FALSE	0	0	satisfactory	33	NA	1	NA	loose	one row	unhygienic	absent	1	1	1	0	1	NA	0
8	Addis Ababa	1F033	11	9118	1A0729	21.12.2016	24.12.2016	1	NA	1	NA	4.34	3.68	7.39	8.48	3.05	4.8	1.75	FALSE	0	0	satisfactory	33	NA	1	NA	loose	one row	unhygienic	absent	1	1	1	0	1	NA	0
9	Addis Ababa	1F033	11	9119	1A0730	21.12.2016	24.12.2016	1	NA	1	NA	4.11	4.73	8.51	7.39	4.4	2.66	-1.74	FALSE	0	0	satisfactory	33	NA	1	NA	loose	one row	unhygienic	absent	1	1	1	0	1	NA	0
10	Addis Ababa	1F033	11	9121	1A0731	21.12.2016	24.12.2016	1	NA	1	NA	3.6	3.93	5.93	4.79	2.33	0.86	-1.47	FALSE	0	0	satisfactory	33	NA	1	NA	loose	one row	unhygienic	absent	1	1	1	0	1	NA	0
11	Addis Ababa	1F033	11	9123	1A0732	21.12.2016	24.12.2016	1	NA	1	NA	2.76	2.74	5.8	4.23	3.04	1.49	-1.55	FALSE	0	0	satisfactory	33	NA	1	NA	loose	one row	unhygienic	absent	1	1	1	0	1	NA	0
1	Addis Ababa	1F034	19	2904	1A0733	21.12.2016	24.12.2016	1	3.5	1	NA	6.03	6.51	10.51	24.97	4.48	18.46	13.98	TRUE	0.5882	0	satisfactory	34	NA	1	less	cubicle	face to face	satisfactory	present	0	0	1	0	0	NA	1
2	Addis Ababa	1F034	19	2896	1A0734	21.12.2016	24.12.2016	1	3	1	NA	4.93	4.76	7.82	16.14	2.89	11.38	8.49	TRUE	0.5882	0	satisfactory	34	NA	1	less	cubicle	face to face	satisfactory	present	0	0	1	0	0	NA	1
3	Addis Ababa	1F034	19	2911	1A0735	21.12.2016	24.12.2016	1	3	1	NA	5.48	5.49	8.57	18.51	3.09	13.02	9.93	TRUE	0.5882	0	satisfactory	34	NA	1	less	cubicle	face to face	satisfactory	present	0	0	1	0	0	NA	1
4	Addis Ababa	1F034	19	2905	1A0736	21.12.2016	24.12.2016	1	3	1	NA	4.99	6.49	11.02	23.4	6.03	16.91	10.88	TRUE	0.5882	0	satisfactory	34	NA	1	less	cubicle	face to face	satisfactory	present	0	0	1	0	0	NA	1
5	Addis Ababa	1F034	19	2902	1A0737	21.12.2016	24.12.2016	1	4.5	1	NA	5.6	6.03	9.52	18.19	3.92	12.16	8.24	TRUE	0.5882	0	satisfactory	34	NA	1	less	cubicle	face to face	satisfactory	present	0	0	1	0	0	NA	1
6	Addis Ababa	1F034	19	2995	1A0738	21.12.2016	24.12.2016	1	1	1	NA	6.04	5.62	7.35	6.89	1.31	1.27	-0.04	FALSE	0.5882	0	satisfactory	34	NA	1	less	cubicle	face to face	satisfactory	present	0	0	1	0	0	0	1
7	Addis Ababa	1F034	19	2994	1A0739	21.12.2016	24.12.2016	1	1.5	1	NA	5.67	6.35	10.9	25.39	5.23	19.04	13.81	TRUE	0.5882	0	satisfactory	34	NA	1	less	cubicle	face to face	satisfactory	present	0	0	1	0	0	NA	1
8	Addis Ababa	1F034	19	2909	1A0740	21.12.2016	24.12.2016	1	8	1	NA	5.11	4.88	8.92	21.64	3.81	16.76	12.95	TRUE	0.5882	0	satisfactory	34	NA	1	less	cubicle	face to face	satisfactory	present	0	0	1	0	0	NA	1
9	Addis Ababa	1F034	19	2993	1A0741	21.12.2016	24.12.2016	1	1.6	1	NA	7.53	8.72	9.96	12.68	2.43	3.96	1.53	FALSE	0.5882	0	satisfactory	34	NA	1	less	cubicle	face to face	satisfactory	present	0	0	1	0	0	NA	1
10	Addis Ababa	1F034	19	2996	1A0742	21.12.2016	24.12.2016	1	1.9	1	NA	4.35	4.45	5.14	5.08	0.79	0.63	-0.16	FALSE	0.5882	0	satisfactory	34	NA	1	less	cubicle	face to face	satisfactory	present	0	0	1	0	0	NA	1
11	Addis Ababa	1F034	19	2886	1A0743	21.12.2016	24.12.2016	1	7	1	NA	4.82	4.46	7.53	6.62	2.71	2.16	-0.55	FALSE	0.5882	0	satisfactory	34	NA	1	less	cubicle	face to face	satisfactory	present	0	0	1	0	0	NA	1
12	Addis Ababa	1F034	19	2899	1A0744	21.12.2016	24.12.2016	1	3.9	1	NA	4.18	3.48	8.91	4.99	4.73	1.51	-3.22	FALSE	0.5882	0	satisfactory	34	NA	1	less	cubicle	face to face	satisfactory	present	0	0	1	0	0	NA	1
13	Addis Ababa	1F034	19	2891	1A0745	21.12.2016	24.12.2016	1	3	1	NA	6.7	5.94	9	16.74	2.3	10.8	8.5	TRUE	0.5882	0	satisfactory	34	NA	1	less	cubicle	face to face	satisfactory	present	0	0	1	0	0	NA	1
14	Addis Ababa	1F034	19	2898	1A0746	21.12.2016	24.12.2016	1	3.5	1	NA	4.58	3.74	5.9	14.22	1.32	10.48	9.16	TRUE	0.5882	0	satisfactory	34	NA	1	less	cubicle	face to face	satisfactory	present	0	0	1	0	0	NA	1
15	Addis Ababa	1F034	19	2913	1A0747	21.12.2016	24.12.2016	1	2	1	NA	6.01	6.12	7.13	7.8	1.12	1.68	0.56	FALSE	0.5882	0	satisfactory	34	NA	1	less	cubicle	face to face	satisfactory	present	0	0	1	0	0	NA	1
16	Addis Ababa	1F034	19	2890	1A0748	21.12.2016	24.12.2016	1	6	1	NA	4.18	5.19	6.7	23.45	2.52	18.26	15.74	TRUE	0.5882	0	satisfactory	34	NA	1	less	cubicle	face to face	satisfactory	present	0	0	1	0	0	NA	1
17	Addis Ababa	1F034	19	2999	1A0749	21.12.2016	24.12.2016	1	1	1	NA	3.9	3.87	4.4	4.45	0.5	0.58	0.08	FALSE	0.5882	0	satisfactory	34	NA	1	less	cubicle	face to face	satisfactory	present	0	0	1	0	0	0	1
1	Addis Ababa	1F035	12	T-01	1A0750	23.12.2016	26.12.2016	1	0.3	1	NA	3.42	3.82	4.33	4.23	0.91	0.41	-0.5	FALSE	0	0	verygood	13	0	1	less	loose	one row	satisfactory	present	0	1	1	0	1	0	0
2	Addis Ababa	1F035	12	T-02	1A0751	23.12.2016	26.12.2016	1	0.5	1	NA	3.96	3.65	5.88	5.39	1.92	1.74	-0.18	FALSE	0	0	verygood	13	0	1	less	loose	one row	satisfactory	present	0	1	1	0	1	0	0
3	Addis Ababa	1F035	12	T-03	1A0752	23.12.2016	26.12.2016	1	0.5	1	NA	4.32	4.12	5.36	5.07	1.04	0.95	-0.09	FALSE	0	0	verygood	13	0	1	less	loose	one row	satisfactory	present	0	1	1	0	1	0	0
4	Addis Ababa	1F035	12	T-04	1A0753	23.12.2016	26.12.2016	1	0.5	1	NA	4.8	4.57	6.26	5.46	1.46	0.89	-0.57	FALSE	0	0	verygood	13	0	1	less	loose	one row	satisfactory	present	0	1	1	0	1	0	0
5	Addis Ababa	1F035	12	T-05	1A0754	23.12.2016	26.12.2016	0	0.7	1	NA	4.89	4.42	6	6.19	1.11	1.77	0.66	FALSE	0	0	verygood	13	0	1	less	loose	one row	satisfactory	present	0	1	1	0	1	0	0
6	Addis Ababa	1F035	12	T-06	1A0755	23.12.2016	26.12.2016	1	3	1	6	8.96	8.69	13.13	14.9	4.17	6.21	2.04	FALSE	0	0	verygood	13	0	1	less	loose	one row	satisfactory	present	0	1	1	0	1	NA	0
7	Addis Ababa	1F035	12	T-07	1A0756	23.12.2016	26.12.2016	0	0.3	1	NA	3.52	3.88	4.39	4.22	0.87	0.34	-0.53	FALSE	0	0	verygood	13	0	1	less	loose	one row	satisfactory	present	0	1	1	0	1	0	0
8	Addis Ababa	1F035	12	T-08	1A0757	23.12.2016	26.12.2016	1	7	1	4	4.38	4.16	5.67	5.83	1.29	1.67	0.38	FALSE	0	1	verygood	13	0	1	less	loose	one row	satisfactory	present	0	1	1	0	1	NA	0
9	Addis Ababa	1F035	12	T-09	1A0758	23.12.2016	26.12.2016	1	5	1	NA	7.04	6.47	7.88	7.38	0.84	0.91	0.07	FALSE	0	0	verygood	13	0	1	less	loose	one row	satisfactory	present	0	1	1	0	1	NA	0
10	Addis Ababa	1F035	12	T-10	1A0759	23.12.2016	26.12.2016	1	2	1	4	7.83	7.68	15.75	17.04	7.92	9.36	1.44	FALSE	0	0	verygood	13	0	1	less	loose	one row	satisfactory	present	0	1	1	0	1	NA	0
11	Addis Ababa	1F035	12	T-11	1A0760	23.12.2016	26.12.2016	1	5	1	6	6.02	5.62	11.81	14.26	5.79	8.64	2.85	FALSE	0	0	verygood	13	0	1	less	loose	one row	satisfactory	present	0	1	1	0	1	NA	0
12	Addis Ababa	1F035	12	T-12	1A0761	23.12.2016	26.12.2016	0	3	1	NA	12.87	14.87	15.73	20.6	2.86	5.73	2.87	FALSE	0	0	verygood	13	0	1	less	loose	one row	satisfactory	present	0	1	1	0	1	NA	0
1	Addis Ababa	1F036	7	B-01	1A0762	23.12.2016	26.12.2016	0	1.7	1	NA	4.82	4.24	9.57	10.28	4.75	6.04	1.29	FALSE	0.1429	0	satisfactory	15	NA	1	less	loose	one row	unhygienic	present	1	1	1	0	1	NA	1
2	Addis Ababa	1F036	7	B-02	1A0763	23.12.2016	26.12.2016	1	1.5	1	NA	3.6	4.38	8.37	9.5	4.77	5.12	0.35	FALSE	0.1429	0	satisfactory	15	NA	1	less	loose	one row	unhygienic	present	1	1	1	0	1	NA	1
3	Addis Ababa	1F036	7	B-03	1A0764	23.12.2016	26.12.2016	1	0.8	1	NA	1.71	2.1	6.39	8.5	4.68	6.4	1.72	FALSE	0.1429	0	satisfactory	15	NA	1	less	loose	one row	unhygienic	present	1	1	1	0	1	0	1
4	Addis Ababa	1F036	7	B-04	1A0765	23.12.2016	26.12.2016	1	11	1	6	4.3	4.89	8.47	14.13	4.17	9.24	5.07	TRUE	0.1429	1	satisfactory	15	NA	1	less	loose	one row	unhygienic	present	1	1	1	0	1	NA	1
5	Addis Ababa	1F036	7	B-05	1A0766	23.12.2016	26.12.2016	1	NA	1	2	4.51	4.38	5.86	6.3	1.35	1.92	0.57	FALSE	0.1429	1	satisfactory	15	NA	1	less	loose	one row	unhygienic	present	1	1	1	0	1	NA	1
6	Addis Ababa	1F036	7	B-06	1A0767	23.12.2016	26.12.2016	1	3	1	3	3.78	3.74	16.09	14.94	12.31	11.2	-1.11	FALSE	0.1429	0	satisfactory	15	NA	1	less	loose	one row	unhygienic	present	1	1	1	0	1	NA	1
7	Addis Ababa	1F036	7	B-07	1A0768	23.12.2016	26.12.2016	1	0.25	1	NA	2.53	1.97	3.64	2.94	1.11	0.97	-0.14	FALSE	0.1429	0	satisfactory	15	NA	1	less	loose	one row	unhygienic	present	1	1	1	0	1	0	1
1	Addis Ababa	1F037	7	BA-01	1A0769	23.12.2016	26.12.2016	1	1.5	1	NA	3.33	3.4	5.15	3.84	1.82	0.44	-1.38	FALSE	0	0	poor	31	NA	NA	less	cubicle	NA	unhygienic	absent	0	0	1	0	0	NA	1
2	Addis Ababa	1F037	7	BA-02	1A0770	23.12.2016	26.12.2016	1	2	1	NA	4.35	4.93	5.63	4.95	1.28	0.02	-1.26	FALSE	0	0	poor	31	NA	NA	less	cubicle	NA	unhygienic	absent	0	0	1	0	0	NA	1
3	Addis Ababa	1F037	7	BA-03	1A0771	23.12.2016	26.12.2016	1	7	1	5	4.22	4.67	5.11	5.38	0.89	0.71	-0.18	FALSE	0	0	poor	31	NA	NA	less	cubicle	NA	unhygienic	absent	0	0	1	0	0	NA	1
4	Addis Ababa	1F037	7	BA-05	1A0772	23.12.2016	26.12.2016	1	9	1	5	2.32	3.45	6.61	6.71	4.29	3.26	-1.03	FALSE	0	0	poor	31	NA	NA	less	cubicle	NA	unhygienic	absent	0	0	1	0	0	NA	1
5	Addis Ababa	1F037	7	BA-06	1A0773	23.12.2016	26.12.2016	1	0.4	1	NA	2.91	2.49	3.69	3.18	0.78	0.69	-0.09	FALSE	0	0	poor	31	NA	NA	less	cubicle	NA	unhygienic	absent	0	0	1	0	0	0	1
1	Addis Ababa	1F038	7	T-01	1A0774	23.12.2016	26.12.2016	1	1.3	1	NA	3.44	4.6	7.89	18.01	4.45	13.41	8.96	TRUE	0.5714	1	satisfactory	15	0	NA	less	loose	one row	satisfactory	present	1	0	1	0	1	NA	1
2	Addis Ababa	1F038	7	T-02	1A0775	23.12.2017	26.12.2017	1	12	1	0.25	4.4	4.9	7.71	17.31	3.31	12.41	9.1	TRUE	0.5714	1	satisfactory	15	0	NA	less	loose	one row	satisfactory	present	1	0	1	0	1	NA	1
3	Addis Ababa	1F038	7	T-03	1A0776	23.12.2018	26.12.2018	1	4.5	1	4	4.03	4.51	13.87	48.89	9.84	44.38	34.54	TRUE	0.5714	1	satisfactory	15	0	NA	less	loose	one row	satisfactory	present	1	0	1	0	1	NA	1
4	Addis Ababa	1F038	7	T-04	1A0777	23.12.2019	26.12.2019	1	3	1	4	5.83	5.61	7.59	16.67	1.76	11.06	9.3	TRUE	0.5714	0	satisfactory	15	0	NA	less	loose	one row	satisfactory	present	1	0	1	0	1	NA	1
5	Addis Ababa	1F038	7	T-05	1A0778	23.12.2020	26.12.2020	1	2	1	NA	7.58	9.33	10.97	11.54	3.39	2.21	-1.18	FALSE	0.5714	1	satisfactory	15	0	NA	less	loose	one row	satisfactory	present	1	0	1	0	1	NA	1
6	Addis Ababa	1F038	7	T-06	1A0779	23.12.2021	26.12.2021	1	0.25	1	NA	2.44	1.71	3.92	2.84	1.48	1.13	-0.35	FALSE	0.5714	0	satisfactory	15	0	NA	less	loose	one row	satisfactory	present	1	0	1	0	1	0	1
7	Addis Ababa	1F038	7	T-07	1A0780	23.12.2022	26.12.2022	1	0.3	1	NA	2.97	2.13	3.41	3.01	0.44	0.88	0.44	FALSE	0.5714	0	satisfactory	15	0	NA	less	loose	one row	satisfactory	present	1	0	1	0	1	0	1
1	Addis Ababa	1F039	11	M-01	1A0781	24.12.2016	27.12.2016	1	1.7	1	NA	6.68	7.75	8.01	8.44	1.33	0.69	-0.64	FALSE	0.1	0	satisfactory	32	NA	NA	less	loose	one row	satisfactory	absent	0	0	1	0	0	NA	1
2	Addis Ababa	1F039	11	M-02	1A0782	24.12.2016	27.12.2016	1	0.25	1	NA	2.32	2.7	2.57	3.81	0.25	1.11	0.86	FALSE	0.1	0	satisfactory	32	NA	NA	less	loose	one row	satisfactory	absent	0	0	1	0	0	0	1
3	Addis Ababa	1F039	11	M-03	1A0783	24.12.2016	27.12.2016	1	0.25	1	NA	2.91	2.84	4.27	3.57	1.36	0.73	-0.63	FALSE	0.1	0	satisfactory	32	NA	NA	less	loose	one row	satisfactory	absent	0	0	1	0	0	0	1
4	Addis Ababa	1F039	11	M-04	1A0784	24.12.2016	27.12.2016	1	10	1	12	5	4.17	5.67	4.93	0.67	0.76	0.09	FALSE	0.1	0	satisfactory	32	NA	NA	less	loose	one row	satisfactory	absent	0	0	1	0	0	NA	1
5	Addis Ababa	1F039	11	M-05	1A0785	24.12.2016	27.12.2016	1	4.5	1	6	5.44	4.89	7.24	5.5	1.8	0.61	-1.19	FALSE	0.1	0	satisfactory	32	NA	NA	less	loose	one row	satisfactory	absent	0	0	1	0	0	NA	1
6	Addis Ababa	1F039	11	M-06	1A0786	24.12.2016	27.12.2016	1	8	1	3	4.62	4.86	5.58	5.69	0.96	0.83	-0.13	FALSE	0.1	0	satisfactory	32	NA	NA	less	loose	one row	satisfactory	absent	0	0	1	0	0	NA	1
7	Addis Ababa	1F039	11	M-07	1A0787	24.12.2016	27.12.2016	1	0.4	1	NA	2.54	2.67	4.26	3.24	1.72	0.57	-1.15	FALSE	0.1	0	satisfactory	32	NA	NA	less	loose	one row	satisfactory	absent	0	0	1	0	0	0	1
8	Addis Ababa	1F039	11	M-08	1A0788	24.12.2016	27.12.2016	1	0.8	1	NA	3.12	2.67	4.83	4.02	1.71	1.35	-0.36	FALSE	0.1	0	satisfactory	32	NA	NA	less	loose	one row	satisfactory	absent	0	0	1	0	0	0	1
9	Addis Ababa	1F039	11	M-09	1A0789	24.12.2016	27.12.2016	1	0.6	1	NA	2.46	2.59	5.88	11.52	3.42	8.93	5.51	TRUE	0.1	0	satisfactory	32	NA	NA	less	loose	one row	satisfactory	absent	0	0	1	0	0	0	1
10	Addis Ababa	1F039	11	M-10	1A0790	24.12.2016	27.12.2016	1	1.25	1	NA	2.56	2.72	3.89	4.32	1.33	1.6	0.27	FALSE	0.1	0	satisfactory	32	NA	NA	less	loose	one row	satisfactory	absent	0	0	1	0	0	NA	1
1	Addis Ababa	1F040	12	2714	1A0791	24.12.2016	27.12.2016	1	1.3	1	NA	6.83	6.49	7.73	7.49	0.9	1	0.1	FALSE	0	0	satisfactory	34	0	0	less	loose	tail to tail	satisfactory	absent	0	0	1	0	0	NA	0
2	Addis Ababa	1F040	12	2703	1A0792	24.12.2016	27.12.2016	1	9	1	12	4.26	3.51	5.21	6.98	0.95	3.47	2.52	FALSE	0	0	satisfactory	34	0	0	less	loose	tail to tail	satisfactory	absent	0	0	1	0	0	NA	0
3	Addis Ababa	1F040	12	2710	1A0793	24.12.2016	27.12.2016	1	4.5	1	1.5	4.82	4.83	5.25	5.58	0.43	0.75	0.32	FALSE	0	0	satisfactory	34	0	0	less	loose	tail to tail	satisfactory	absent	0	0	1	0	0	NA	0
4	Addis Ababa	1F040	12	2705	1A0794	24.12.2016	27.12.2016	1	6	1	8	6.14	6.45	6.91	6.86	0.77	0.41	-0.36	FALSE	0	1	satisfactory	34	0	0	less	loose	tail to tail	satisfactory	absent	0	0	1	0	0	NA	0
5	Addis Ababa	1F040	12	2075	1A0795	24.12.2016	27.12.2016	1	6	1	6	6.11	5.85	10.56	9.4	4.45	3.55	-0.9	FALSE	0	1	satisfactory	34	0	0	less	loose	tail to tail	satisfactory	absent	0	0	1	0	0	NA	0
6	Addis Ababa	1F040	12	2966	1A0796	24.12.2016	27.12.2016	1	0.5	1	NA	3.23	3.09	4.55	3.9	1.32	0.81	-0.51	FALSE	0	0	satisfactory	34	0	0	less	loose	tail to tail	satisfactory	absent	0	0	1	0	0	0	0
7	Addis Ababa	1F040	12	2711	1A0797	24.12.2016	27.12.2016	1	4	1	1.5	5.18	5.97	6.15	6.65	0.97	0.68	-0.29	FALSE	0	0	satisfactory	34	0	0	less	loose	tail to tail	satisfactory	absent	0	0	1	0	0	NA	0
8	Addis Ababa	1F040	12	2076	1A0798	24.12.2016	27.12.2016	1	1	1	NA	2.69	3.03	4.02	4.5	1.33	1.47	0.14	FALSE	0	0	satisfactory	34	0	0	less	loose	tail to tail	satisfactory	absent	0	0	1	0	0	0	0
9	Addis Ababa	1F040	12	2713	1A0799	24.12.2016	27.12.2016	1	3	1	4	5.77	5.71	5.89	5.78	0.12	0.07	-0.05	FALSE	0	0	satisfactory	34	0	0	less	loose	tail to tail	satisfactory	absent	0	0	1	0	0	NA	0
1	Addis Ababa	1F041	14	4810	1A0800	26.12.2016	29.12.2016	1	NA	1	NA	6.86	7.65	10.86	13.19	4	5.54	1.54	FALSE	0.0714	0	verygood	49	0	1	less	cubicle	one row	satisfactory	present	0	1	1	0	0	NA	0
2	Addis Ababa	1F041	14	4813	1A0801	26.12.2016	29.12.2016	1	NA	1	NA	7.03	7.6	8.92	8.77	1.89	1.17	-0.72	FALSE	0.0714	0	verygood	49	0	1	less	cubicle	one row	satisfactory	present	0	1	1	0	0	NA	0
3	Addis Ababa	1F041	14	4814	1A0802	26.12.2016	29.12.2016	1	NA	1	NA	4.65	4.87	7.19	7.07	2.54	2.2	-0.34	FALSE	0.0714	0	verygood	49	0	1	less	cubicle	one row	satisfactory	present	0	1	1	0	0	NA	0
4	Addis Ababa	1F041	14	4812	1A0803	26.12.2016	29.12.2016	1	NA	1	NA	8.83	8.62	11.37	10.73	2.54	2.11	-0.43	FALSE	0.0714	0	verygood	49	0	1	less	cubicle	one row	satisfactory	present	0	1	1	0	0	NA	0
5	Addis Ababa	1F041	14	4811	1A0804	26.12.2016	29.12.2016	1	NA	1	NA	5.62	6.32	8.13	9.81	2.51	3.49	0.98	FALSE	0.0714	0	verygood	49	0	1	less	cubicle	one row	satisfactory	present	0	1	1	0	0	NA	0
6	Addis Ababa	1F041	14	4805	1A0805	26.12.2016	29.12.2016	1	NA	1	NA	6.75	8.22	8.31	8.82	1.56	0.6	-0.96	FALSE	0.0714	0	verygood	49	0	1	less	cubicle	one row	satisfactory	present	0	1	1	0	0	NA	0
7	Addis Ababa	1F041	14	4806	1A0806	26.12.2016	29.12.2016	1	NA	1	NA	8.31	9.21	18.34	20.22	10.03	11.01	0.98	FALSE	0.0714	0	verygood	49	0	1	less	cubicle	one row	satisfactory	present	0	1	1	0	0	NA	0
8	Addis Ababa	1F041	14	4807	1A0807	26.12.2016	29.12.2016	1	NA	1	NA	5.06	6.52	10.17	12.41	5.11	5.89	0.78	FALSE	0.0714	0	verygood	49	0	1	less	cubicle	one row	satisfactory	present	0	1	1	0	0	NA	0
9	Addis Ababa	1F041	14	4815	1A0808	26.12.2016	29.12.2016	1	NA	1	NA	2.91	2.94	4.12	3.83	1.21	0.89	-0.32	FALSE	0.0714	0	verygood	49	0	1	less	cubicle	one row	satisfactory	present	0	1	1	0	0	NA	0
10	Addis Ababa	1F041	14	4801	1A0809	26.12.2016	29.12.2016	1	8.7	1	2	4.7	4.96	6.21	6.34	1.51	1.38	-0.13	FALSE	0.0714	0	verygood	49	0	1	less	cubicle	one row	satisfactory	present	0	1	1	0	0	NA	0
11	Addis Ababa	1F041	14	4803	1A0810	26.12.2016	29.12.2016	1	4.75	1	12	4.72	4.62	5.91	14.8	1.19	10.18	8.99	TRUE	0.0714	0	verygood	49	0	1	less	cubicle	one row	satisfactory	present	0	1	1	0	0	NA	0
12	Addis Ababa	1F041	14	4804	1A0811	26.12.2016	29.12.2016	1	6	1	4	6.13	5.98	7.72	8.51	1.59	2.53	0.94	FALSE	0.0714	0	verygood	49	0	1	less	cubicle	one row	satisfactory	present	0	1	1	0	0	NA	0
13	Addis Ababa	1F041	14	4802	1A0812	26.12.2016	29.12.2016	1	7	1	5	6.02	7.13	8.36	7.13	2.34	0	-2.34	FALSE	0.0714	0	verygood	49	0	1	less	cubicle	one row	satisfactory	present	0	1	1	0	0	NA	0
14	Addis Ababa	1F041	14	4806	1A0813	26.12.2016	29.12.2016	1	4.5	1	9	5.71	5.58	6.82	7.06	1.11	1.48	0.37	FALSE	0.0714	0	verygood	49	0	1	less	cubicle	one row	satisfactory	present	0	1	1	0	0	NA	0
1	Addis Ababa	1F042	10	E-01	1A0814	26.12.2016	29.12.2016	1	0.5	1	NA	2.99	2.66	3.69	25.91	0.7	23.25	22.55	TRUE	0.9	0	satisfactory	15	0	0	less	loose	one row	unhygienic	absent	0	1	1	0	0	0	1
2	Addis Ababa	1F042	10	E-02	1A0815	26.12.2016	29.12.2016	1	0.7	1	NA	4.01	3.55	5.25	23.68	1.24	20.13	18.89	TRUE	0.9	0	satisfactory	15	0	0	less	loose	one row	unhygienic	absent	0	1	1	0	0	0	1
3	Addis Ababa	1F042	10	E-03	1A0816	26.12.2016	29.12.2016	1	1	1	NA	4.95	5.45	6.27	24.1	1.32	18.65	17.33	TRUE	0.9	0	satisfactory	15	0	0	less	loose	one row	unhygienic	absent	0	1	1	0	0	0	1
4	Addis Ababa	1F042	10	E-04	1A0817	26.12.2016	29.12.2016	1	1.7	1	NA	7.37	6.05	12.8	61.65	5.43	55.6	50.17	TRUE	0.9	0	satisfactory	15	0	0	less	loose	one row	unhygienic	absent	0	1	1	0	0	NA	1
5	Addis Ababa	1F042	10	E-05	1A0818	26.12.2016	29.12.2016	1	6	1	5	3.57	4.45	9.44	31.95	5.87	27.5	21.63	TRUE	0.9	0	satisfactory	15	0	0	less	loose	one row	unhygienic	absent	0	1	1	0	0	NA	1
6	Addis Ababa	1F042	10	E-06	1A0819	26.12.2016	29.12.2016	1	4.5	1	6	4.34	4.18	7.29	56	2.95	51.82	48.87	TRUE	0.9	0	satisfactory	15	0	0	less	loose	one row	unhygienic	absent	0	1	1	0	0	NA	1
7	Addis Ababa	1F042	10	E-07	1A0820	26.12.2016	29.12.2016	1	4	1	3	4.19	4.14	4.82	10.96	0.63	6.82	6.19	TRUE	0.9	0	satisfactory	15	0	0	less	loose	one row	unhygienic	absent	0	1	1	0	0	NA	1
8	Addis Ababa	1F042	10	E-08	1A0821	26.12.2016	29.12.2016	1	2	1	5	6.32	5.39	6.98	13.45	0.66	8.06	7.4	TRUE	0.9	0	satisfactory	15	0	0	less	loose	one row	unhygienic	absent	0	1	1	0	0	NA	1
9	Addis Ababa	1F042	10	E-09	1A0822	26.12.2016	29.12.2016	1	2	1	24	5.16	4.25	5.79	25.5	0.63	21.25	20.62	TRUE	0.9	0	satisfactory	15	0	0	less	loose	one row	unhygienic	absent	0	1	1	0	0	NA	1
10	Addis Ababa	1F042	10	E-10	1A0823	26.12.2016	29.12.2016	1	0.3	1	NA	2.38	2.35	3.3	3.77	0.92	1.42	0.5	FALSE	0.9	0	satisfactory	15	0	0	less	loose	one row	unhygienic	absent	0	1	1	0	0	0	1
1	Addis Ababa	1F043	9	Y-02	1A0824	26.12.2016	29.12.2016	1	NA	1	5	5.13	5.87	6.03	7.53	0.9	1.66	0.76	FALSE	0	1	verygood	13	NA	1	less	cubicle	one row	unhygienic	absent	0	1	1	0	0	NA	1
2	Addis Ababa	1F043	9	Y-01	1A0825	26.12.2016	29.12.2016	1	0.5	1	NA	3.03	2.99	12.07	4.76	9.04	1.77	-7.27	FALSE	0	0	verygood	13	NA	1	less	cubicle	one row	unhygienic	absent	0	1	1	0	0	0	1
3	Addis Ababa	1F043	9	Y-03	1A0826	26.12.2016	29.12.2016	1	NA	1	3	4.74	4.93	5.96	5.43	1.22	0.5	-0.72	FALSE	0	1	verygood	13	NA	1	less	cubicle	one row	unhygienic	absent	0	1	1	0	0	NA	1
4	Addis Ababa	1F043	9	Y-04	1A0827	26.12.2016	29.12.2016	1	0.5	1	2	2.69	2.5	5.97	3.01	3.28	0.51	-2.77	FALSE	0	0	verygood	13	NA	1	less	cubicle	one row	unhygienic	absent	0	1	1	0	0	0	1
5	Addis Ababa	1F043	9	Y-05	1A0828	26.12.2016	29.12.2016	1	12	1	9	5.21	5.12	7.98	6.46	2.77	1.34	-1.43	FALSE	0	1	verygood	13	NA	1	less	cubicle	one row	unhygienic	absent	0	1	1	0	0	NA	1
6	Addis Ababa	1F043	9	Y-06	1A0829	26.12.2016	29.12.2016	1	0.7	1	NA	3.5	3.6	5.06	4.57	1.56	0.97	-0.59	FALSE	0	1	verygood	13	NA	1	less	cubicle	one row	unhygienic	absent	0	1	1	0	0	0	1
7	Addis Ababa	1F043	9	Y-07	1A0830	26.12.2016	29.12.2016	1	6	1	NA	6.83	7.03	9.44	8.96	2.61	1.93	-0.68	FALSE	0	0	verygood	13	NA	1	less	cubicle	one row	unhygienic	absent	0	1	1	0	0	NA	1
8	Addis Ababa	1F043	9	Y-08	1A0831	26.12.2016	29.12.2016	1	0.5	1	NA	3.5	3.24	8.4	6.39	4.9	3.15	-1.75	FALSE	0	0	verygood	13	NA	1	less	cubicle	one row	unhygienic	absent	0	1	1	0	0	0	1
9	Addis Ababa	1F043	9	Y-09	1A0832	26.12.2016	29.12.2016	1	0.3	1	NA	2.52	2.41	3.64	3.84	1.12	1.43	0.31	FALSE	0	0	verygood	13	NA	1	less	cubicle	one row	unhygienic	absent	0	1	1	0	0	0	1
1	Addis Ababa	1F044	11	2650	1A0833	26.12.2016	29.12.2016	1	7	1	NA	7.02	6.88	10.02	13.07	3	6.19	3.19	FALSE	0.6	0	poor	23	0	1	less	cubicle	one row	unhygienic	absent	0	1	1	0	0	NA	1
2	Addis Ababa	1F044	11	2954	1A0834	26.12.2016	29.12.2016	1	1.25	1	NA	5.21	4.69	10.04	18.18	4.83	13.49	8.66	TRUE	0.6	0	poor	23	0	1	less	cubicle	one row	unhygienic	absent	0	1	1	0	0	NA	1
3	Addis Ababa	1F044	11	3425	1A0835	26.12.2016	29.12.2016	1	5.5	1	NA	4.61	5.07	5.54	32.43	0.93	27.36	26.43	TRUE	0.6	1	poor	23	0	1	less	cubicle	one row	unhygienic	absent	0	1	1	0	0	NA	1
4	Addis Ababa	1F044	11	2652	1A0836	26.12.2016	29.12.2016	1	7	1	24	5.19	5.89	8.93	22.3	3.74	16.41	12.67	TRUE	0.6	0	poor	23	0	1	less	cubicle	one row	unhygienic	absent	0	1	1	0	0	NA	1
5	Addis Ababa	1F044	11	3435	1A0837	26.12.2016	29.12.2016	1	5.5	1	6	4.27	3.9	6.45	6.05	2.18	2.15	-0.03	FALSE	0.6	1	poor	23	0	1	less	cubicle	one row	unhygienic	absent	0	1	1	0	0	NA	1
1	Addis Ababa	1F060	62	400	1A0838	16.12.2016	19.12.2016	1	4	1	24	8.2	6.8	12.2	10.7	4	3.9	-0.1	FALSE	0.0625	0	verygood	28	NA	NA	less	cubicle	tail to tail	neat	present	0	1	1	0	0	NA	1
2	Addis Ababa	1F060	62	426	1A0839	16.12.2016	19.12.2016	1	4	1	13	5.2	7.6	8.2	7.6	3	0	-3	FALSE	0.0625	0	verygood	28	NA	NA	less	cubicle	tail to tail	neat	present	0	1	1	0	0	NA	1
3	Addis Ababa	1F060	62	431	1A0840	16.12.2016	19.12.2016	1	4	1	7	6.7	6.1	6.9	6.7	0.2	0.6	0.4	FALSE	0.0625	0	verygood	28	NA	NA	less	cubicle	tail to tail	neat	present	0	1	1	0	0	NA	1
4	Addis Ababa	1F060	62	465	1A0841	16.12.2016	19.12.2016	1	5	1	9	5.7	6.6	8.7	7.6	3	1	-2	FALSE	0.0625	0	verygood	28	NA	NA	less	cubicle	tail to tail	neat	present	0	1	1	0	0	NA	1
5	Addis Ababa	1F060	62	393	1A0842	16.12.2016	19.12.2016	1	5	1	12	5.9	5.72	6.3	6.6	0.4	0.88	0.48	FALSE	0.0625	0	verygood	28	NA	NA	less	cubicle	tail to tail	neat	present	0	1	1	0	0	NA	1
6	Addis Ababa	1F060	62	439	1A0843	16.12.2016	19.12.2016	1	4	1	2	6.2	5.8	8.5	6.9	2.3	1.1	-1.2	FALSE	0.0625	0	verygood	28	NA	NA	less	cubicle	tail to tail	neat	present	0	1	1	0	0	NA	1
7	Addis Ababa	1F060	62	421	1A0844	16.12.2016	19.12.2016	1	4	1	7	8.1	6.8	13.9	7.3	5.8	0.5	-5.3	FALSE	0.0625	0	verygood	28	NA	NA	less	cubicle	tail to tail	neat	present	0	1	1	0	0	NA	1
8	Addis Ababa	1F060	62	405	1A0845	16.12.2016	19.12.2016	1	9	1	12	5.1	5.6	6.4	7.7	1.3	2.1	0.8	FALSE	0.0625	0	verygood	28	NA	NA	less	cubicle	tail to tail	neat	present	0	1	1	0	0	NA	1
9	Addis Ababa	1F060	62	398	1A0846	16.12.2016	19.12.2016	1	5	1	14	6.2	5.18	10.7	6.5	4.5	1.32	-3.18	FALSE	0.0625	0	verygood	28	NA	NA	less	cubicle	tail to tail	neat	present	0	1	1	0	0	NA	1
10	Addis Ababa	1F060	62	392	1A0847	16.12.2016	19.12.2016	1	8	1	24	5.4	4.9	7.2	5.9	1.8	1	-0.8	FALSE	0.0625	0	verygood	28	NA	NA	less	cubicle	tail to tail	neat	present	0	1	1	0	0	NA	1
11	Addis Ababa	1F060	62	394	1A0848	16.12.2016	19.12.2016	1	4	1	12	7.3	6.8	8.7	8.9	1.4	2.1	0.7	FALSE	0.0625	0	verygood	28	NA	NA	less	cubicle	tail to tail	neat	present	0	1	1	0	0	NA	1
12	Addis Ababa	1F060	62	418	1A0849	16.12.2016	19.12.2016	1	4	1	12	9.5	7.2	11.3	9	1.8	1.8	0	FALSE	0.0625	0	verygood	28	NA	NA	less	cubicle	tail to tail	neat	present	0	1	1	0	0	NA	1
13	Addis Ababa	1F060	62	413	1A0850	16.12.2016	19.12.2016	1	4	1	12	7.7	7.5	8	9.2	0.3	1.7	1.4	FALSE	0.0625	0	verygood	28	NA	NA	less	cubicle	tail to tail	neat	present	0	1	1	0	0	NA	1
14	Addis Ababa	1F060	62	409	1A0851	16.12.2016	19.12.2016	1	4	1	12	7.2	6.3	11.5	8.3	4.3	2	-2.3	FALSE	0.0625	0	verygood	28	NA	NA	less	cubicle	tail to tail	neat	present	0	1	1	0	0	NA	1
15	Addis Ababa	1F060	62	391	1A0852	16.12.2016	19.12.2016	1	6	1	12	5.5	5.7	7.8	8.4	2.3	2.7	0.4	FALSE	0.0625	0	verygood	28	NA	NA	less	cubicle	tail to tail	neat	present	0	1	1	0	0	NA	1
16	Addis Ababa	1F060	62	416	1A0853	16.12.2016	19.12.2016	1	6	1	16	6.8	7.6	11.3	10.4	4.5	2.8	-1.7	FALSE	0.0625	0	verygood	28	NA	NA	less	cubicle	tail to tail	neat	present	0	1	1	0	0	NA	1
17	Addis Ababa	1F060	62	414	1A0854	16.12.2016	19.12.2016	1	5	1	12	6.6	7.7	10.4	11	3.8	3.3	-0.5	FALSE	0.0625	0	verygood	28	NA	NA	less	cubicle	tail to tail	neat	present	0	1	1	0	0	NA	1
18	Addis Ababa	1F060	62	411	1A0855	16.12.2016	19.12.2016	1	6	1	7	6.3	5.3	9.3	6.2	3	0.9	-2.1	FALSE	0.0625	0	verygood	28	NA	NA	less	cubicle	tail to tail	neat	present	0	1	1	0	0	NA	1
19	Addis Ababa	1F060	62	422	1A0856	16.12.2016	19.12.2016	1	4	1	12	6.5	6.2	9.4	7.8	2.9	1.6	-1.3	FALSE	0.0625	0	verygood	28	NA	NA	less	cubicle	tail to tail	neat	present	0	1	1	0	0	NA	1
20	Addis Ababa	1F060	62	429	1A0857	16.12.2016	19.12.2016	1	2.5	1	NA	6.3	6.4	8.3	8.2	2	1.8	-0.2	FALSE	0.0625	0	verygood	28	NA	NA	less	cubicle	tail to tail	neat	present	0	1	1	0	0	NA	1
21	Addis Ababa	1F060	62	415	1A0858	16.12.2016	19.12.2016	1	6	1	NA	7.2	6.5	10.6	8.7	3.4	2.2	-1.2	FALSE	0.0625	0	verygood	28	NA	NA	less	cubicle	tail to tail	neat	present	0	1	1	0	0	NA	1
22	Addis Ababa	1F060	62	441	1A0859	16.12.2016	19.12.2016	1	2	1	NA	6.2	5.9	8.5	6.9	2.3	1	-1.3	FALSE	0.0625	0	verygood	28	NA	NA	less	cubicle	tail to tail	neat	present	0	1	1	0	0	NA	1
23	Addis Ababa	1F060	62	446	1A0860	16.12.2016	19.12.2016	1	2	1	NA	6.4	7.1	9.5	8.1	3.1	1	-2.1	FALSE	0.0625	0	verygood	28	NA	NA	less	cubicle	tail to tail	neat	present	0	1	1	0	0	NA	1
24	Addis Ababa	1F060	62	406	1A0861	16.12.2016	19.12.2016	1	6	1	NA	6.2	6.8	7.1	8.2	0.9	1.4	0.5	FALSE	0.0625	0	verygood	28	NA	NA	less	cubicle	tail to tail	neat	present	0	1	1	0	0	NA	1
25	Addis Ababa	1F060	62	404	1A0862	16.12.2016	19.12.2016	1	5	1	NA	8.1	8.2	13.8	10.9	5.7	2.7	-3	FALSE	0.0625	0	verygood	28	NA	NA	less	cubicle	tail to tail	neat	present	0	1	1	0	0	NA	1
26	Addis Ababa	1F060	62	408	1A0863	16.12.2016	19.12.2016	1	6	1	12	6.6	6.1	9.3	10	2.7	3.9	1.2	FALSE	0.0625	0	verygood	28	NA	NA	less	cubicle	tail to tail	neat	present	0	1	1	0	0	NA	1
27	Addis Ababa	1F060	62	385	1A0864	16.12.2016	19.12.2016	1	8	1	NA	6.96	6.9	11.6	11.8	4.64	4.9	0.26	FALSE	0.0625	0	verygood	28	NA	NA	less	cubicle	tail to tail	neat	present	0	1	1	0	0	NA	1
28	Addis Ababa	1F060	62	436	1A0865	16.12.2016	19.12.2016	1	2.5	1	NA	6.8	5.2	9.3	6	2.5	0.8	-1.7	FALSE	0.0625	0	verygood	28	NA	NA	less	cubicle	tail to tail	neat	present	0	1	1	0	0	NA	1
29	Addis Ababa	1F060	62	434	1A0866	16.12.2016	19.12.2016	1	3	1	NA	5.7	5.8	8.9	6.8	3.2	1	-2.2	FALSE	0.0625	0	verygood	28	NA	NA	less	cubicle	tail to tail	neat	present	0	1	1	0	0	NA	1
30	Addis Ababa	1F060	62	386	1A0867	16.12.2016	19.12.2016	1	7	1	NA	5.5	6	6.9	8.1	1.4	2.1	0.7	FALSE	0.0625	0	verygood	28	NA	NA	less	cubicle	tail to tail	neat	present	0	1	1	0	0	NA	1
31	Addis Ababa	1F060	62	412	1A0868	16.12.2016	19.12.2016	1	6	1	NA	6.2	7.8	9.4	8.2	3.2	0.4	-2.8	FALSE	0.0625	0	verygood	28	NA	NA	less	cubicle	tail to tail	neat	present	0	1	1	0	0	NA	1
32	Addis Ababa	1F060	62	443	1A0869	16.12.2016	19.12.2016	1	2.5	1	NA	9.2	8	12.1	18.2	2.9	10.2	7.3	TRUE	0.0625	0	verygood	28	NA	NA	less	cubicle	tail to tail	neat	present	0	1	1	0	0	NA	1
33	Addis Ababa	1F060	62	433	1A0870	16.12.2016	19.12.2016	1	2.5	1	NA	5.8	4.7	9.7	10.5	3.9	5.8	1.9	FALSE	0.0625	0	verygood	28	NA	NA	less	cubicle	tail to tail	neat	present	0	1	1	0	0	NA	1
34	Addis Ababa	1F060	62	428	1A0871	16.12.2016	19.12.2016	1	7	1	NA	7.3	6.2	13.3	13.7	6	7.5	1.5	FALSE	0.0625	0	verygood	28	NA	NA	less	cubicle	tail to tail	neat	present	0	1	1	0	0	NA	1
35	Addis Ababa	1F060	62	397	1A0872	16.12.2016	19.12.2016	1	7	1	NA	6.1	6.4	7.3	7.1	1.2	0.7	-0.5	FALSE	0.0625	0	verygood	28	NA	NA	less	cubicle	tail to tail	neat	present	0	1	1	0	0	NA	1
36	Addis Ababa	1F060	62	454	1A0873	16.12.2016	19.12.2016	0	1	1	NA	7.9	9.1	9.6	14.2	1.7	5.1	3.4	FALSE	0.0625	0	verygood	28	NA	NA	less	cubicle	tail to tail	neat	present	0	1	1	0	0	0	1
37	Addis Ababa	1F060	62	447	1A0874	16.12.2016	19.12.2016	1	1	1	NA	7.2	6.4	9.1	7.6	1.9	1.2	-0.7	FALSE	0.0625	0	verygood	28	NA	NA	less	cubicle	tail to tail	neat	present	0	1	1	0	0	0	1
38	Addis Ababa	1F060	62	455	1A0875	16.12.2016	19.12.2016	0	0.75	1	NA	5.9	5.5	7.7	6.3	1.8	0.8	-1	FALSE	0.0625	0	verygood	28	NA	NA	less	cubicle	tail to tail	neat	present	0	1	1	0	0	0	1
39	Addis Ababa	1F060	62	452	1A0876	16.12.2016	19.12.2016	1	1	1	NA	8.1	7.8	8.8	7.8	0.7	0	-0.7	FALSE	0.0625	0	verygood	28	NA	NA	less	cubicle	tail to tail	neat	present	0	1	1	0	0	0	1
40	Addis Ababa	1F060	62	451	1A0877	16.12.2016	19.12.2016	1	1	1	NA	4.4	4.6	7.8	27.2	3.4	22.6	19.2	TRUE	0.0625	0	verygood	28	NA	NA	less	cubicle	tail to tail	neat	present	0	1	1	0	0	0	1
41	Addis Ababa	1F060	62	444	1A0878	16.12.2016	19.12.2016	1	1	1	NA	6.5	6.5	11.2	17.6	4.7	11.1	6.4	TRUE	0.0625	0	verygood	28	NA	NA	less	cubicle	tail to tail	neat	present	0	1	1	0	0	0	1
42	Addis Ababa	1F060	62	442	1A0879	16.12.2016	19.12.2016	1	1.28	1	NA	7.2	5.8	8.9	9.2	1.7	3.4	1.7	FALSE	0.0625	0	verygood	28	NA	NA	less	cubicle	tail to tail	neat	present	0	1	1	0	0	NA	1
43	Addis Ababa	1F060	62	448	1A0880	16.12.2016	19.12.2016	1	1.25	1	NA	7.9	6.5	8.3	7.3	0.4	0.8	0.4	FALSE	0.0625	0	verygood	28	NA	NA	less	cubicle	tail to tail	neat	present	0	1	1	0	0	NA	1
44	Addis Ababa	1F060	62	440	1A0881	16.12.2016	19.12.2016	1	1.67	1	NA	5.9	5.6	7.3	6.2	1.4	0.6	-0.8	FALSE	0.0625	0	verygood	28	NA	NA	less	cubicle	tail to tail	neat	present	0	1	1	0	0	NA	1
45	Addis Ababa	1F060	62	458	1A0882	16.12.2016	19.12.2016	0	1.75	1	NA	6.2	7.3	7.1	7.3	0.9	0	-0.9	FALSE	0.0625	0	verygood	28	NA	NA	less	cubicle	tail to tail	neat	present	0	1	1	0	0	NA	1
46	Addis Ababa	1F060	62	459	1A0883	16.12.2016	19.12.2016	0	2.17	1	NA	8.8	10.8	10.6	11.7	1.8	0.9	-0.9	FALSE	0.0625	0	verygood	28	NA	NA	less	cubicle	tail to tail	neat	present	0	1	1	0	0	NA	1
47	Addis Ababa	1F060	62	450	1A0884	16.12.2016	19.12.2016	1	1.25	1	NA	8.8	8.1	10.8	9.3	2	1.2	-0.8	FALSE	0.0625	0	verygood	28	NA	NA	less	cubicle	tail to tail	neat	present	0	1	1	0	0	NA	1
48	Addis Ababa	1F060	62	460	1A0885	16.12.2016	19.12.2016	0	0.5	1	NA	7.2	5.8	11.5	8.4	4.3	2.6	-1.7	FALSE	0.0625	0	verygood	28	NA	NA	less	cubicle	tail to tail	neat	present	0	1	1	0	0	0	1
1	Addis Ababa	1F061	11	1321	1A0886	16.12.2016	19.12.2016	1	7	1	4	4.9	5.9	5	17.3	0.1	11.4	11.3	TRUE	1	1	poor	42	1	NA	less	loose	face to face	unhygienic	present	0	1	1	0	0	NA	0
2	Addis Ababa	1F061	11	1324	1A0887	16.12.2016	19.12.2016	1	3	1	3	6.3	6.7	9.1	17.2	2.8	10.5	7.7	TRUE	1	0	poor	42	1	NA	less	loose	face to face	unhygienic	present	0	1	1	0	0	NA	0
3	Addis Ababa	1F061	11	1320	1A0888	16.12.2016	19.12.2016	1	7	1	4	5.6	6.1	6.1	20.7	0.5	14.6	14.1	TRUE	1	0	poor	42	1	NA	less	loose	face to face	unhygienic	present	0	1	1	0	0	NA	0
4	Addis Ababa	1F061	11	1323	1A0889	16.12.2016	19.12.2016	1	3	1	3	5.6	6.7	5.8	12.3	0.2	5.6	5.4	TRUE	1	0	poor	42	1	NA	less	loose	face to face	unhygienic	present	0	1	1	0	0	NA	0
5	Addis Ababa	1F061	11	1322	1A0890	16.12.2016	19.12.2016	1	5	1	3	5.7	5.9	6.4	16	0.7	10.1	9.4	TRUE	1	0	poor	42	1	NA	less	loose	face to face	unhygienic	present	0	1	1	0	0	NA	0
6	Addis Ababa	1F061	11	1325	1A0891	16.12.2016	19.12.2016	1	5	1	8	5.6	5.4	5.8	13.6	0.2	8.2	8	TRUE	1	1	poor	42	1	NA	less	loose	face to face	unhygienic	present	0	1	1	0	0	NA	0
7	Addis Ababa	1F061	11	1319	1A0892	16.12.2016	19.12.2016	1	8	1	12	6	7.8	7.1	24	1.1	16.2	15.1	TRUE	1	0	poor	42	1	NA	less	loose	face to face	unhygienic	present	0	1	1	0	0	NA	0
8	Addis Ababa	1F061	11	1326	1A0893	16.12.2016	19.12.2016	0	1.25	1	NA	7.2	9.5	12.3	20.9	5.1	11.4	6.3	TRUE	1	0	poor	42	1	NA	less	loose	face to face	unhygienic	present	0	1	1	0	0	NA	0
9	Addis Ababa	1F061	11	1330	1A0894	16.12.2016	19.12.2016	0	3	1	NA	11	13.1	12.3	24.4	1.3	11.3	10	TRUE	1	0	poor	42	1	NA	less	loose	face to face	unhygienic	present	0	1	1	0	0	NA	0
1	Addis Ababa	1F062	18	1425	1A0895	16.12.2016	19.12.2016	1	7	1	5	6.2	6.4	7	11.1	0.8	4.7	3.9	FALSE	0.2857	0	satisfactory	68	1	1	less	loose	tail to tail	satisfactory	present	1	1	1	0	1	NA	1
2	Addis Ababa	1F062	18	1427	1A0896	16.12.2016	19.12.2016	1	6	1	5	5.7	7.1	10.2	17	4.5	9.9	5.4	TRUE	0.2857	0	satisfactory	68	1	1	less	loose	tail to tail	satisfactory	present	1	1	1	0	1	NA	1
3	Addis Ababa	1F062	18	1428	1A0897	16.12.2016	19.12.2016	1	5	1	1	6.9	7.9	6.9	14.8	0	6.9	6.9	TRUE	0.2857	0	satisfactory	68	1	1	less	loose	tail to tail	satisfactory	present	1	1	1	0	1	NA	1
4	Addis Ababa	1F062	18	1435	1A0898	16.12.2016	19.12.2016	1	5	1	3	5.9	5.3	7.7	8.4	1.8	3.1	1.3	FALSE	0.2857	0	satisfactory	68	1	1	less	loose	tail to tail	satisfactory	present	1	1	1	0	1	NA	1
5	Addis Ababa	1F062	18	1429	1A0899	16.12.2016	19.12.2016	1	5	1	2	6.3	4.7	10.7	16.2	4.4	11.5	7.1	TRUE	0.2857	0	satisfactory	68	1	1	less	loose	tail to tail	satisfactory	present	1	1	1	0	1	NA	1
6	Addis Ababa	1F062	18	1430	1A0900	16.12.2016	19.12.2016	1	5	1	3	4.9	5.5	7.1	9.6	2.2	4.1	1.9	FALSE	0.2857	0	satisfactory	68	1	1	less	loose	tail to tail	satisfactory	present	1	1	1	0	1	NA	1
7	Addis Ababa	1F062	18	1431	1A0901	16.12.2016	19.12.2016	1	4	1	12	7	4.8	11	10.9	4	6.1	2.1	FALSE	0.2857	0	satisfactory	68	1	1	less	loose	tail to tail	satisfactory	present	1	1	1	0	1	NA	1
8	Addis Ababa	1F062	18	1441	1A0902	16.12.2016	19.12.2016	1	0.38	1	NA	4.7	3.1	6.3	4.7	1.6	1.6	0	FALSE	0.2857	0	satisfactory	68	1	1	less	loose	tail to tail	satisfactory	present	1	1	1	0	1	0	1
9	Addis Ababa	1F062	18	1440	1A0903	16.12.2016	19.12.2016	1	0.38	1	NA	3.2	3.4	5.1	4.2	1.9	0.8	-1.1	FALSE	0.2857	0	satisfactory	68	1	1	less	loose	tail to tail	satisfactory	present	1	1	1	0	1	0	1
10	Addis Ababa	1F062	18	1439	1A0904	16.12.2016	19.12.2016	1	0.42	1	NA	4.3	3.4	5.1	5.9	0.8	2.5	1.7	FALSE	0.2857	0	satisfactory	68	1	1	less	loose	tail to tail	satisfactory	present	1	1	1	0	1	0	1
11	Addis Ababa	1F062	18	1438	1A0905	16.12.2016	19.12.2016	1	0.42	1	NA	3.5	3.6	4	3.7	0.5	0.1	-0.4	FALSE	0.2857	0	satisfactory	68	1	1	less	loose	tail to tail	satisfactory	present	1	1	1	0	1	0	1
12	Addis Ababa	1F062	18	1437	1A0906	16.12.2016	19.12.2016	1	1.25	1	NA	4.8	4.9	6.4	14.8	1.6	9.9	8.3	TRUE	0.2857	0	satisfactory	68	1	1	less	loose	tail to tail	satisfactory	present	1	1	1	0	1	NA	1
13	Addis Ababa	1F062	18	1436	1A0907	16.12.2016	19.12.2016	1	3	1	NA	5.1	4.2	8.1	8.3	3	4.1	1.1	FALSE	0.2857	0	satisfactory	68	1	1	less	loose	tail to tail	satisfactory	present	1	1	1	0	1	NA	1
14	Addis Ababa	1F062	18	1433	1A0908	16.12.2016	19.12.2016	1	3.42	1	5	6.3	5.5	7.4	9.7	1.1	4.2	3.1	FALSE	0.2857	0	satisfactory	68	1	1	less	loose	tail to tail	satisfactory	present	1	1	1	0	1	NA	1
1	Addis Ababa	1F063	37	1335	1A0909	17.12.2016	20.12.2016	1	9	1	NA	5.6	5.1	6.9	12.3	1.3	7.2	5.9	TRUE	0.35	0	satisfactory	23	NA	NA	less	loose	face to face	unhygienic	present	0	1	1	0	0	NA	1
2	Addis Ababa	1F063	37	1336	1A0910	17.12.2016	20.12.2016	1	8	1	NA	6.4	5.6	8.1	6.8	1.7	1.2	-0.5	FALSE	0.35	0	satisfactory	23	NA	NA	less	loose	face to face	unhygienic	present	0	1	1	0	0	NA	1
3	Addis Ababa	1F063	37	1337	1A0911	17.12.2016	20.12.2016	1	8	1	6	7.4	7.7	9.1	18.4	1.7	10.7	9	TRUE	0.35	0	satisfactory	23	NA	NA	less	loose	face to face	unhygienic	present	0	1	1	0	0	NA	1
4	Addis Ababa	1F063	37	1338	1A0912	17.12.2016	20.12.2016	1	7	1	NA	5.2	6.1	10.2	13.9	5	7.8	2.8	FALSE	0.35	0	satisfactory	23	NA	NA	less	loose	face to face	unhygienic	present	0	1	1	0	0	NA	1
5	Addis Ababa	1F063	37	1339	1A0913	17.12.2016	20.12.2016	1	6	1	8	6.2	5.9	7.3	6.9	1.1	1	-0.1	FALSE	0.35	0	satisfactory	23	NA	NA	less	loose	face to face	unhygienic	present	0	1	1	0	0	NA	1
6	Addis Ababa	1F063	37	1341	1A0914	17.12.2016	20.12.2016	1	9	1	9	6.7	6.6	7.1	13.2	0.4	6.6	6.2	TRUE	0.35	0	satisfactory	23	NA	NA	less	loose	face to face	unhygienic	present	0	1	1	0	0	NA	1
7	Addis Ababa	1F063	37	1342	1A0915	17.12.2016	20.12.2016	1	6	1	5	5.7	5.8	6.7	10.6	1	4.8	3.8	FALSE	0.35	1	satisfactory	23	NA	NA	less	loose	face to face	unhygienic	present	0	1	1	0	0	NA	1
8	Addis Ababa	1F063	37	1343	1A0916	17.12.2016	20.12.2016	1	6	1	5	5.5	5.1	7.2	6.8	1.7	1.7	0	FALSE	0.35	0	satisfactory	23	NA	NA	less	loose	face to face	unhygienic	present	0	1	1	0	0	NA	1
9	Addis Ababa	1F063	37	1344	1A0917	17.12.2016	20.12.2016	1	6	1	5	7.6	6.4	7.7	6.9	0.1	0.5	0.4	FALSE	0.35	0	satisfactory	23	NA	NA	less	loose	face to face	unhygienic	present	0	1	1	0	0	NA	1
10	Addis Ababa	1F063	37	1345	1A0918	17.12.2016	20.12.2016	1	5	1	5	6.8	7.7	9.1	16.1	2.3	8.4	6.1	TRUE	0.35	0	satisfactory	23	NA	NA	less	loose	face to face	unhygienic	present	0	1	1	0	0	NA	1
11	Addis Ababa	1F063	37	1346	1A0919	17.12.2016	20.12.2016	1	6	1	7	4.1	4.7	6.5	7.8	2.4	3.1	0.7	FALSE	0.35	0	satisfactory	23	NA	NA	less	loose	face to face	unhygienic	present	0	1	1	0	0	NA	1
12	Addis Ababa	1F063	37	1347	1A0920	17.12.2016	20.12.2016	1	7	1	NA	5	5.1	5.6	8.5	0.6	3.4	2.8	FALSE	0.35	0	satisfactory	23	NA	NA	less	loose	face to face	unhygienic	present	0	1	1	0	0	NA	1
13	Addis Ababa	1F063	37	1348	1A0921	17.12.2016	20.12.2016	1	7	1	5	7.6	8.2	11.4	22	3.8	13.8	10	TRUE	0.35	0	satisfactory	23	NA	NA	less	loose	face to face	unhygienic	present	0	1	1	0	0	NA	1
14	Addis Ababa	1F063	37	1354	1A0922	17.12.2016	20.12.2016	1	3	1	NA	6.3	6.1	10.2	18.1	3.9	12	8.1	TRUE	0.35	1	satisfactory	23	NA	NA	less	loose	face to face	unhygienic	present	0	1	1	0	0	NA	1
15	Addis Ababa	1F063	37	1371	1A0923	17.12.2016	20.12.2016	1	1	1	NA	5.3	3.7	6.3	17.8	1	14.1	13.1	TRUE	0.35	0	satisfactory	23	NA	NA	less	loose	face to face	unhygienic	present	0	1	1	0	0	0	1
16	Addis Ababa	1F063	37	1359	1A0924	17.12.2016	20.12.2016	1	1	1	NA	5.5	5.6	6.6	6.6	1.1	1	-0.1	FALSE	0.35	0	satisfactory	23	NA	NA	less	loose	face to face	unhygienic	present	0	1	1	0	0	0	1
17	Addis Ababa	1F063	37	1352	1A0925	17.12.2016	20.12.2016	1	6	1	NA	6.1	5.1	7.8	8	1.7	2.9	1.2	FALSE	0.35	0	satisfactory	23	NA	NA	less	loose	face to face	unhygienic	present	0	1	1	0	0	NA	1
18	Addis Ababa	1F063	37	1353	1A0926	17.12.2016	20.12.2016	1	4	1	NA	6.4	5.8	8	7.6	1.6	1.8	0.2	FALSE	0.35	1	satisfactory	23	NA	NA	less	loose	face to face	unhygienic	present	0	1	1	0	0	NA	1
19	Addis Ababa	1F063	37	1349	1A0927	17.12.2016	20.12.2016	1	4	1	6	4.8	5.1	6	5.8	1.2	0.7	-0.5	FALSE	0.35	0	satisfactory	23	NA	NA	less	loose	face to face	unhygienic	present	0	1	1	0	0	NA	1
20	Addis Ababa	1F063	37	1355	1A0928	17.12.2016	20.12.2016	1	3	1	NA	8.1	6.6	8.7	7.6	0.6	1	0.4	FALSE	0.35	0	satisfactory	23	NA	NA	less	loose	face to face	unhygienic	present	0	1	1	0	0	NA	1
1	Addis Ababa	1F064	36	110	1A0929	17.12.2016	20.12.2016	1	7	1	5	7.8	8.3	8.4	8.5	0.6	0.2	-0.4	FALSE	0.1818	1	satisfactory	10	0	NA	less	loose	tail to tail	unhygienic	present	0	1	1	0	0	NA	1
2	Addis Ababa	1F064	36	14	1A0930	17.12.2016	20.12.2016	1	4	1	7	6.8	6.3	7.4	9.3	0.6	3	2.4	FALSE	0.1818	1	satisfactory	10	0	NA	less	loose	tail to tail	unhygienic	present	0	1	1	0	0	NA	1
3	Addis Ababa	1F064	36	7	1A0931	17.12.2016	20.12.2016	1	4	1	3	6.9	6.1	6.9	20.6	0	14.5	14.5	TRUE	0.1818	1	satisfactory	10	0	NA	less	loose	tail to tail	unhygienic	present	0	1	1	0	0	NA	1
4	Addis Ababa	1F064	36	3	1A0932	17.12.2016	20.12.2016	1	4	1	5	6.1	5.3	7.3	6.2	1.2	0.9	-0.3	FALSE	0.1818	1	satisfactory	10	0	NA	less	loose	tail to tail	unhygienic	present	0	1	1	0	0	NA	1
5	Addis Ababa	1F064	36	16	1A0933	17.12.2016	20.12.2016	1	4	1	6	5.2	5.6	7.1	10.1	1.9	4.5	2.6	FALSE	0.1818	1	satisfactory	10	0	NA	less	loose	tail to tail	unhygienic	present	0	1	1	0	0	NA	1
6	Addis Ababa	1F064	36	19	1A0934	17.12.2016	20.12.2016	1	4	1	5	6.5	6.5	6.7	7.1	0.2	0.6	0.4	FALSE	0.1818	1	satisfactory	10	0	NA	less	loose	tail to tail	unhygienic	present	0	1	1	0	0	NA	1
7	Addis Ababa	1F064	36	11	1A0935	17.12.2016	20.12.2016	1	4	1	7	5.3	5.9	6.6	17.3	1.3	11.4	10.1	TRUE	0.1818	1	satisfactory	10	0	NA	less	loose	tail to tail	unhygienic	present	0	1	1	0	0	NA	1
8	Addis Ababa	1F064	36	10	1A0936	17.12.2016	20.12.2016	1	4	1	6	6.9	6.4	9.3	11.3	2.4	4.9	2.5	FALSE	0.1818	1	satisfactory	10	0	NA	less	loose	tail to tail	unhygienic	present	0	1	1	0	0	NA	1
9	Addis Ababa	1F064	36	9	1A0937	17.12.2016	20.12.2016	1	4	1	6	6.3	5.6	6.5	5.7	0.2	0.1	-0.1	FALSE	0.1818	1	satisfactory	10	0	NA	less	loose	tail to tail	unhygienic	present	0	1	1	0	0	NA	1
10	Addis Ababa	1F064	36	111	1A0938	17.12.2016	20.12.2016	1	4	1	7	4.4	3.5	4.7	6.7	0.3	3.2	2.9	FALSE	0.1818	1	satisfactory	10	0	NA	less	loose	tail to tail	unhygienic	present	0	1	1	0	0	NA	1
11	Addis Ababa	1F064	36	112	1A0939	17.12.2016	20.12.2016	1	0.25	1	NA	5.5	4.2	6.1	4.4	0.6	0.2	-0.4	FALSE	0.1818	0	satisfactory	10	0	NA	less	loose	tail to tail	unhygienic	present	0	1	1	0	0	0	1
12	Addis Ababa	1F064	36	113	1A0940	17.12.2016	20.12.2016	1	0.25	1	NA	5.1	4.2	6.6	4.6	1.5	0.4	-1.1	FALSE	0.1818	0	satisfactory	10	0	NA	less	loose	tail to tail	unhygienic	present	0	1	1	0	0	0	1
13	Addis Ababa	1F064	36	114	1A0941	17.12.2016	20.12.2016	1	0.5	1	NA	5	4.5	7.3	5.8	2.3	1.3	-1	FALSE	0.1818	0	satisfactory	10	0	NA	less	loose	tail to tail	unhygienic	present	0	1	1	0	0	0	1
14	Addis Ababa	1F064	36	115	1A0942	17.12.2016	20.12.2016	1	0.5	1	NA	4.3	3.7	44	3.8	39.7	0.1	-39.6	FALSE	0.1818	0	satisfactory	10	0	NA	less	loose	tail to tail	unhygienic	present	0	1	1	0	0	0	1
15	Addis Ababa	1F064	36	116	1A0943	17.12.2016	20.12.2016	1	1	1	NA	4.8	3.9	5.8	13.4	1	9.5	8.5	TRUE	0.1818	0	satisfactory	10	0	NA	less	loose	tail to tail	unhygienic	present	0	1	1	0	0	0	1
16	Addis Ababa	1F064	36	117	1A0944	17.12.2016	20.12.2016	1	1.5	1	NA	4.7	3.9	8.4	13.9	3.7	10	6.3	TRUE	0.1818	0	satisfactory	10	0	NA	less	loose	tail to tail	unhygienic	present	0	1	1	0	0	NA	1
17	Addis Ababa	1F064	36	6502	1A0945	17.12.2016	20.12.2016	1	1.5	1	NA	5.9	5.2	9.1	8.4	3.2	3.2	0	FALSE	0.1818	0	satisfactory	10	0	NA	less	loose	tail to tail	unhygienic	present	0	1	1	0	0	NA	1
18	Addis Ababa	1F064	36	118	1A0946	17.12.2016	20.12.2016	1	1.5	1	NA	4.2	3.7	5.3	3.8	1.1	0.1	-1	FALSE	0.1818	0	satisfactory	10	0	NA	less	loose	tail to tail	unhygienic	present	0	1	1	0	0	NA	1
19	Addis Ababa	1F064	36	5139	1A0947	17.12.2016	20.12.2016	1	2.67	1	NA	6.2	5.9	6.9	6.2	0.7	0.3	-0.4	FALSE	0.1818	0	satisfactory	10	0	NA	less	loose	tail to tail	unhygienic	present	0	1	1	0	0	NA	1
20	Addis Ababa	1F064	36	6503	1A0948	17.12.2016	20.12.2016	1	2.5	1	NA	6	5.3	6	5.5	0	0.2	0.2	FALSE	0.1818	0	satisfactory	10	0	NA	less	loose	tail to tail	unhygienic	present	0	1	1	0	0	NA	1
21	Addis Ababa	1F064	36	6504	1A0949	17.12.2016	20.12.2016	1	1.25	1	NA	6.4	5.7	9.1	7.9	2.7	2.2	-0.5	FALSE	0.1818	0	satisfactory	10	0	NA	less	loose	tail to tail	unhygienic	present	0	1	1	0	0	NA	1
22	Addis Ababa	1F064	36	22	1A0950	17.12.2016	20.12.2016	1	1.25	1	NA	6.8	5.5	6.8	5.6	0	0.1	0.1	FALSE	0.1818	0	satisfactory	10	0	NA	less	loose	tail to tail	unhygienic	present	0	1	1	0	0	NA	1
1	Addis Ababa	1F065	12	101	1A0951	17.12.2016	20.12.2016	1	5	1	NA	7	9.9	7.7	9.9	0.7	0	-0.7	FALSE	0.1	0	verygood	21	0	1	less	loose	face to face	neat	present	1	0	1	0	1	NA	0
2	Addis Ababa	1F065	12	102	1A0952	17.12.2016	20.12.2016	1	7	1	8	6.3	6.6	7.1	6.7	0.8	0.1	-0.7	FALSE	0.1	0	verygood	21	0	1	less	loose	face to face	neat	present	1	0	1	0	1	NA	0
3	Addis Ababa	1F065	12	103	1A0953	17.12.2016	20.12.2016	1	3	1	12	6.8	7.3	7	7.5	0.2	0.2	0	FALSE	0.1	0	verygood	21	0	1	less	loose	face to face	neat	present	1	0	1	0	1	NA	0
4	Addis Ababa	1F065	12	104	1A0954	17.12.2016	20.12.2016	1	4.5	1	8	5.7	6.2	6.4	12.4	0.7	6.2	5.5	TRUE	0.1	0	verygood	21	0	1	less	loose	face to face	neat	present	1	0	1	0	1	NA	0
5	Addis Ababa	1F065	12	105	1A0955	17.12.2016	20.12.2016	1	3	1	3	7.8	11	8.2	14.1	0.4	3.1	2.7	FALSE	0.1	0	verygood	21	0	1	less	loose	face to face	neat	present	1	0	1	0	1	NA	0
6	Addis Ababa	1F065	12	106	1A0956	17.12.2016	20.12.2016	1	5	1	3	7.1	7.4	7.1	10.5	0	3.1	3.1	FALSE	0.1	0	verygood	21	0	1	less	loose	face to face	neat	present	1	0	1	0	1	NA	0
7	Addis Ababa	1F065	12	107	1A0957	17.12.2016	20.12.2016	1	0.83	1	NA	4.7	4.3	4.8	4.5	0.1	0.2	0.1	FALSE	0.1	0	verygood	21	0	1	less	loose	face to face	neat	present	1	0	1	0	1	0	0
8	Addis Ababa	1F065	12	108	1A0958	17.12.2016	20.12.2016	1	0.83	1	NA	5.9	5.8	6	6.5	0.1	0.7	0.6	FALSE	0.1	0	verygood	21	0	1	less	loose	face to face	neat	present	1	0	1	0	1	0	0
9	Addis Ababa	1F065	12	109	1A0959	17.12.2016	20.12.2016	1	0.42	1	NA	4.3	3.6	4.5	3.7	0.2	0.1	-0.1	FALSE	0.1	0	verygood	21	0	1	less	loose	face to face	neat	present	1	0	1	0	1	0	0
10	Addis Ababa	1F065	12	110	1A0960	17.12.2016	20.12.2016	0	0.25	1	NA	4.9	4.2	5	4.5	0.1	0.3	0.2	FALSE	0.1	0	verygood	21	0	1	less	loose	face to face	neat	present	1	0	1	0	1	0	0
1	Addis Ababa	1F066	114	234	1A0961	19.12.2016	22.12. 2016	1	1.16	1	NA	5.4	5.5	6.1	5.6	0.7	0.1	-0.6	FALSE	0.5684	0	satisfactory	29	NA	0	less	loose	tail to tail	satisfactory	present	0	0	1	0	0	NA	0
2	Addis Ababa	1F066	114	233	1A0962	19.12.2016	22.12. 2016	1	1.08	1	NA	5.1	4.9	8.6	15.9	3.5	11	7.5	TRUE	0.5684	0	satisfactory	29	NA	0	less	loose	tail to tail	satisfactory	present	0	0	1	0	0	NA	0
3	Addis Ababa	1F066	114	219	1A0963	19.12.2016	22.12. 2016	1	2	1	NA	4.1	4.2	7.5	4.9	3.4	0.7	-2.7	FALSE	0.5684	0	satisfactory	29	NA	0	less	loose	tail to tail	satisfactory	present	0	0	1	0	0	NA	0
4	Addis Ababa	1F066	114	232	1A0964	19.12.2016	22.12. 2016	1	1.58	1	NA	7.9	6.4	8.2	7	0.3	0.6	0.3	FALSE	0.5684	0	satisfactory	29	NA	0	less	loose	tail to tail	satisfactory	present	0	0	1	0	0	NA	0
5	Addis Ababa	1F066	114	218	1A0965	19.12.2016	22.12. 2016	1	2	1	NA	5.4	6.9	6.2	8.5	0.8	1.6	0.8	FALSE	0.5684	0	satisfactory	29	NA	0	less	loose	tail to tail	satisfactory	present	0	0	1	0	0	NA	0
6	Addis Ababa	1F066	114	220	1A0966	19.12.2016	22.12. 2016	1	1.67	1	NA	5.9	5.7	6.6	6	0.7	0.3	-0.4	FALSE	0.5684	0	satisfactory	29	NA	0	less	loose	tail to tail	satisfactory	present	0	0	1	0	0	NA	0
7	Addis Ababa	1F066	114	21	1A0967	19.12.2016	22.12. 2016	1	1.67	1	NA	4.7	4.9	7.6	16.3	2.9	11.4	8.5	TRUE	0.5684	0	satisfactory	29	NA	0	less	loose	tail to tail	satisfactory	present	0	0	1	0	0	NA	0
8	Addis Ababa	1F066	114	22	1A0968	19.12.2016	22.12. 2016	1	2	1	NA	4.9	5.2	5.4	5.6	0.5	0.4	-0.1	FALSE	0.5684	0	satisfactory	29	NA	0	less	loose	tail to tail	satisfactory	present	0	0	1	0	0	NA	0
9	Addis Ababa	1F066	114	23	1A0969	19.12.2016	22.12. 2016	1	2.5	1	NA	6.8	5.3	11.1	19.7	4.3	14.4	10.1	TRUE	0.5684	0	satisfactory	29	NA	0	less	loose	tail to tail	satisfactory	present	0	0	1	0	0	NA	0
10	Addis Ababa	1F066	114	24	1A0970	19.12.2016	22.12. 2016	1	2.5	1	NA	4.5	4.9	8	12.3	3.5	7.4	3.9	FALSE	0.5684	0	satisfactory	29	NA	0	less	loose	tail to tail	satisfactory	present	0	0	1	0	0	NA	0
11	Addis Ababa	1F066	114	16	1A0971	19.12.2016	22.12. 2016	1	3	1	NA	5.7	5.3	7.4	11.6	1.7	6.3	4.6	TRUE	0.5684	1	satisfactory	29	NA	0	less	loose	tail to tail	satisfactory	present	0	0	1	0	0	NA	0
12	Addis Ababa	1F066	114	18	1A0972	19.12.2016	22.12. 2016	1	2	1	NA	7.8	7.9	7.9	14.9	0.1	7	6.9	TRUE	0.5684	1	satisfactory	29	NA	0	less	loose	tail to tail	satisfactory	present	0	0	1	0	0	NA	0
13	Addis Ababa	1F066	114	19	1A0973	19.12.2016	22.12. 2016	1	2.5	1	NA	5.5	5.5	6.8	5.8	1.3	0.3	-1	FALSE	0.5684	1	satisfactory	29	NA	0	less	loose	tail to tail	satisfactory	present	0	0	1	0	0	NA	0
14	Addis Ababa	1F066	114	20	1A0974	19.12.2016	22.12. 2016	1	1.67	1	NA	4.5	4	9.9	10.4	5.4	6.4	1	FALSE	0.5684	1	satisfactory	29	NA	0	less	loose	tail to tail	satisfactory	present	0	0	1	0	0	NA	0
15	Addis Ababa	1F066	114	238	1A0975	19.12.2016	22.12. 2016	1	1.92	1	NA	6	5.7	9.2	5.8	3.2	0.1	-3.1	FALSE	0.5684	0	satisfactory	29	NA	0	less	loose	tail to tail	satisfactory	present	0	0	1	0	0	NA	0
16	Addis Ababa	1F066	114	25	1A0976	19.12.2016	22.12. 2016	1	1.92	1	NA	4.2	3.5	7.3	4.6	3.1	1.1	-2	FALSE	0.5684	0	satisfactory	29	NA	0	less	loose	tail to tail	satisfactory	present	0	0	1	0	0	NA	0
17	Addis Ababa	1F066	114	26	1A0977	19.12.2016	22.12. 2016	1	1.25	1	NA	5	5	5.2	6.4	0.2	1.4	1.2	FALSE	0.5684	0	satisfactory	29	NA	0	less	loose	tail to tail	satisfactory	present	0	0	1	0	0	NA	0
18	Addis Ababa	1F066	114	27	1A0978	19.12.2016	22.12. 2016	1	1.5	1	NA	4.4	3.5	4.4	4.9	0	1.4	1.4	FALSE	0.5684	0	satisfactory	29	NA	0	less	loose	tail to tail	satisfactory	present	0	0	1	0	0	NA	0
19	Addis Ababa	1F066	114	28	1A0979	19.12.2016	22.12. 2016	1	1.67	1	NA	4.1	3.9	5.1	4.7	1	0.8	-0.2	FALSE	0.5684	0	satisfactory	29	NA	0	less	loose	tail to tail	satisfactory	present	0	0	1	0	0	NA	0
20	Addis Ababa	1F066	114	29	1A0980	19.12.2016	22.12. 2016	1	1.08	1	NA	4.2	4.7	6.4	12.5	2.2	7.8	5.6	TRUE	0.5684	0	satisfactory	29	NA	0	less	loose	tail to tail	satisfactory	present	0	0	1	0	0	NA	0
21	Addis Ababa	1F066	114	30	1A0981	19.12.2016	22.12. 2016	1	1	1	NA	4.3	4.5	4.3	9	0	4.5	4.5	TRUE	0.5684	0	satisfactory	29	NA	0	less	loose	tail to tail	satisfactory	present	0	0	1	0	0	0	0
22	Addis Ababa	1F066	114	31	1A0982	19.12.2016	22.12. 2016	1	1	1	NA	4.8	4.6	5.7	14.9	0.9	10.3	9.4	TRUE	0.5684	0	satisfactory	29	NA	0	less	loose	tail to tail	satisfactory	present	0	0	1	0	0	0	0
23	Addis Ababa	1F066	114	32	1A0983	19.12.2016	22.12. 2016	1	1.17	1	NA	4.8	4.5	4.8	5	0	0.5	0.5	FALSE	0.5684	0	satisfactory	29	NA	0	less	loose	tail to tail	satisfactory	present	0	0	1	0	0	NA	0
24	Addis Ababa	1F066	114	33	1A0984	19.12.2016	22.12. 2016	1	1.25	1	NA	5.5	4	5.5	11.2	0	7.2	7.2	TRUE	0.5684	0	satisfactory	29	NA	0	less	loose	tail to tail	satisfactory	present	0	0	1	0	0	NA	0
25	Addis Ababa	1F066	114	34	1A0985	19.12.2016	22.12. 2016	1	0.92	1	NA	3.6	3.9	3.9	7.3	0.3	3.4	3.1	FALSE	0.5684	0	satisfactory	29	NA	0	less	loose	tail to tail	satisfactory	present	0	0	1	0	0	0	0
26	Addis Ababa	1F066	114	35	1A0986	19.12.2016	22.12. 2016	1	0.83	1	NA	5.2	4.2	5.3	9	0.1	4.8	4.7	TRUE	0.5684	0	satisfactory	29	NA	0	less	loose	tail to tail	satisfactory	present	0	0	1	0	0	0	0
27	Addis Ababa	1F066	114	38	1A0987	19.12.2016	22.12. 2016	1	1	1	NA	4.3	4.7	4.4	10.1	0.1	5.4	5.3	TRUE	0.5684	0	satisfactory	29	NA	0	less	loose	tail to tail	satisfactory	present	0	0	1	0	0	0	0
28	Addis Ababa	1F066	114	37	1A0988	19.12.2016	22.12. 2016	1	0.92	1	NA	5.3	4.6	8.2	18.6	2.9	14	11.1	TRUE	0.5684	0	satisfactory	29	NA	0	less	loose	tail to tail	satisfactory	present	0	0	1	0	0	0	0
29	Addis Ababa	1F066	114	39	1A0989	19.12.2016	22.12. 2016	1	0.92	1	NA	4.9	5.1	6.3	18	1.4	12.9	11.5	TRUE	0.5684	0	satisfactory	29	NA	0	less	loose	tail to tail	satisfactory	present	0	0	1	0	0	0	0
30	Addis Ababa	1F066	114	40	1A0990	19.12.2016	22.12. 2016	1	0.92	1	NA	7.2	5.4	11	14.2	3.8	8.8	5	TRUE	0.5684	0	satisfactory	29	NA	0	less	loose	tail to tail	satisfactory	present	0	0	1	0	0	0	0
31	Addis Ababa	1F066	114	41	1A0991	19.12.2016	22.12. 2016	0	1.5	1	NA	4.5	5.4	8.3	6.2	3.8	0.8	-3	FALSE	0.5684	0	satisfactory	29	NA	0	less	loose	tail to tail	satisfactory	present	0	0	1	0	0	NA	0
32	Addis Ababa	1F066	114	43	1A0992	19.12.2016	22.12. 2016	0	1.25	1	NA	6.7	7.1	7.5	13.1	0.8	6	5.2	TRUE	0.5684	0	satisfactory	29	NA	0	less	loose	tail to tail	satisfactory	present	0	0	1	0	0	NA	0
33	Addis Ababa	1F066	114	44	1A0993	19.12.2016	22.12. 2016	0	1.7	1	NA	9.1	10.6	10	11.7	0.9	1.1	0.2	FALSE	0.5684	0	satisfactory	29	NA	0	less	loose	tail to tail	satisfactory	present	0	0	1	0	0	NA	0
34	Addis Ababa	1F066	114	45	1A0994	19.12.2016	22.12. 2016	1	0.75	1	NA	4.6	4.8	10.5	14.5	5.9	9.7	3.8	FALSE	0.5684	0	satisfactory	29	NA	0	less	loose	tail to tail	satisfactory	present	0	0	1	0	0	0	0
35	Addis Ababa	1F066	114	46	1A0995	19.12.2016	22.12. 2016	1	0.67	1	NA	4.4	4.1	5.4	14.1	1	10	9	TRUE	0.5684	0	satisfactory	29	NA	0	less	loose	tail to tail	satisfactory	present	0	0	1	0	0	0	0
36	Addis Ababa	1F066	114	47	1A0996	19.12.2016	22.12. 2016	1	0.67	1	NA	4.8	4.7	4.9	5	0.1	0.3	0.2	FALSE	0.5684	0	satisfactory	29	NA	0	less	loose	tail to tail	satisfactory	present	0	0	1	0	0	0	0
37	Addis Ababa	1F066	114	48	1A0997	19.12.2016	22.12. 2016	0	0.42	1	NA	4.6	4.5	5.6	12.6	1	8.1	7.1	TRUE	0.5684	0	satisfactory	29	NA	0	less	loose	tail to tail	satisfactory	present	0	0	1	0	0	0	0
38	Addis Ababa	1F066	114	50	1A0998	19.12.2016	22.12. 2016	1	0.58	1	NA	3.8	4.1	4.8	15	1	10.9	9.9	TRUE	0.5684	0	satisfactory	29	NA	0	less	loose	tail to tail	satisfactory	present	0	0	1	0	0	0	0
39	Addis Ababa	1F066	114	49	1A0999	19.12.2016	22.12. 2016	1	0.42	1	NA	3.5	4.6	5.3	25	1.8	20.4	18.6	TRUE	0.5684	0	satisfactory	29	NA	0	less	loose	tail to tail	satisfactory	present	0	0	1	0	0	0	0
40	Addis Ababa	1F066	114	51	1A1000	19.12.2016	22.12. 2016	1	NA	1	NA	5.1	3.9	7.7	16.2	2.6	12.3	9.7	TRUE	0.5684	0	satisfactory	29	NA	0	less	loose	tail to tail	satisfactory	present	0	0	1	0	0	NA	0
41	Addis Ababa	1F066	114	52	1A1001	19.12.2016	22.12. 2016	1	0.42	1	NA	3.5	4.4	6.7	10.1	3.2	5.7	2.5	FALSE	0.5684	0	satisfactory	29	NA	0	less	loose	tail to tail	satisfactory	present	0	0	1	0	0	0	0
42	Addis Ababa	1F066	114	197	1A1002	19.12.2016	22.12. 2016	1	8	1	18	6.02	5.4	8.5	8.6	2.48	3.2	0.72	FALSE	0.5684	0	satisfactory	29	NA	0	less	loose	tail to tail	satisfactory	present	0	0	1	0	0	NA	0
43	Addis Ababa	1F066	114	116	1A1003	19.12.2016	22.12. 2016	1	6	1	2	7.5	6.5	7.7	9.5	0.2	3	2.8	FALSE	0.5684	0	satisfactory	29	NA	0	less	loose	tail to tail	satisfactory	present	0	0	1	0	0	NA	0
44	Addis Ababa	1F066	114	111	1A1004	19.12.2016	22.12. 2016	1	4	1	8	5.9	5.6	7.3	22.5	1.4	16.9	15.5	TRUE	0.5684	0	satisfactory	29	NA	0	less	loose	tail to tail	satisfactory	present	0	0	1	0	0	NA	0
45	Addis Ababa	1F066	114	202	1A1005	19.12.2016	22.12. 2016	1	4	1	6	5.9	5.6	6	7.9	0.1	2.3	2.2	FALSE	0.5684	0	satisfactory	29	NA	0	less	loose	tail to tail	satisfactory	present	0	0	1	0	0	NA	0
46	Addis Ababa	1F066	114	195	1A1006	19.12.2016	22.12. 2016	1	3.5	1	12	5.7	5.44	5.9	9.3	0.2	3.86	3.66	FALSE	0.5684	0	satisfactory	29	NA	0	less	loose	tail to tail	satisfactory	present	0	0	1	0	0	NA	0
47	Addis Ababa	1F066	114	108	1A1007	19.12.2016	22.12. 2016	1	5	1	3	8.4	8.4	8.6	30.5	0.2	22.1	21.9	TRUE	0.5684	0	satisfactory	29	NA	0	less	loose	tail to tail	satisfactory	present	0	0	1	0	0	NA	0
48	Addis Ababa	1F066	114	92	1A1008	19.12.2016	22.12. 2016	1	10	1	8	7.2	6.4	9.9	16.5	2.7	10.1	7.4	TRUE	0.5684	0	satisfactory	29	NA	0	less	loose	tail to tail	satisfactory	present	0	0	1	0	0	NA	0
49	Addis Ababa	1F066	114	104	1A1009	21.12.2016	24.12.2016	1	9	1	8	6.6	6.7	9.5	15.9	2.9	9.2	6.3	TRUE	0.5684	0	satisfactory	29	NA	0	less	loose	tail to tail	satisfactory	present	0	0	1	0	0	NA	0
50	Addis Ababa	1F066	114	179	1A1010	21.12.2016	24.12.2016	1	4.42	1	2	6.42	5.2	8.5	13.7	2.08	8.5	6.42	TRUE	0.5684	0	satisfactory	29	NA	0	less	loose	tail to tail	satisfactory	present	0	0	1	0	0	NA	0
51	Addis Ababa	1F066	114	36	1A1011	21.12.2016	24.12.2016	1	9	1	6	5.85	5.15	6.4	11	0.55	5.85	5.3	TRUE	0.5684	0	satisfactory	29	NA	0	less	loose	tail to tail	satisfactory	present	0	0	1	0	0	NA	0
52	Addis Ababa	1F066	114	188	1A1012	21.12.2016	24.12.2016	1	3	1	2	6.9	6.68	7.9	11.4	1	4.72	3.72	FALSE	0.5684	0	satisfactory	29	NA	0	less	loose	tail to tail	satisfactory	present	0	0	1	0	0	NA	0
53	Addis Ababa	1F066	114	170	1A1013	21.12.2016	24.12.2016	1	4.33	1	3	7.5	7.1	7.6	13.2	0.1	6.1	6	TRUE	0.5684	0	satisfactory	29	NA	0	less	loose	tail to tail	satisfactory	present	0	0	1	0	0	NA	0
54	Addis Ababa	1F066	114	184	1A1014	21.12.2016	24.12.2016	1	3	1	1	6	5.4	8.4	14.3	2.4	8.9	6.5	TRUE	0.5684	0	satisfactory	29	NA	0	less	loose	tail to tail	satisfactory	present	0	0	1	0	0	NA	0
55	Addis Ababa	1F066	114	213	1A1015	21.12.2016	24.12.2016	1	3	1	1	5.2	5.1	7.3	12.2	2.1	7.1	5	TRUE	0.5684	0	satisfactory	29	NA	0	less	loose	tail to tail	satisfactory	present	0	0	1	0	0	NA	0
56	Addis Ababa	1F066	114	157	1A1016	21.12.2016	24.12.2016	1	6.42	1	4	5.4	6.73	9.3	16.1	3.9	9.37	5.47	TRUE	0.5684	0	satisfactory	29	NA	0	less	loose	tail to tail	satisfactory	present	0	0	1	0	0	NA	0
57	Addis Ababa	1F066	114	119	1A1017	21.12.2016	24.12.2016	1	8.58	1	5	6.3	7.2	12.5	20.5	6.2	13.3	7.1	TRUE	0.5684	0	satisfactory	29	NA	0	less	loose	tail to tail	satisfactory	present	0	0	1	0	0	NA	0
58	Addis Ababa	1F066	114	183	1A1018	21.12.2016	24.12.2016	1	4.17	1	2	6.5	6	7.4	11.4	0.9	5.4	4.5	TRUE	0.5684	0	satisfactory	29	NA	0	less	loose	tail to tail	satisfactory	present	0	0	1	0	0	NA	0
59	Addis Ababa	1F066	114	191	1A1019	21.12.2016	24.12.2016	1	4	1	2	7.6	7	10.6	13.4	3	6.4	3.4	FALSE	0.5684	0	satisfactory	29	NA	0	less	loose	tail to tail	satisfactory	present	0	0	1	0	0	NA	0
60	Addis Ababa	1F066	114	212	1A1020	21.12.2016	24.12.2016	1	3	1	1	6.7	7	7.5	7.4	0.8	0.4	-0.4	FALSE	0.5684	0	satisfactory	29	NA	0	less	loose	tail to tail	satisfactory	present	0	0	1	0	0	NA	0
61	Addis Ababa	1F066	114	200	1A1021	21.12.2016	24.12.2016	1	3.25	1	1	7.2	7.9	7.8	12.3	0.6	4.4	3.8	FALSE	0.5684	0	satisfactory	29	NA	0	less	loose	tail to tail	satisfactory	present	0	0	1	0	0	NA	0
62	Addis Ababa	1F066	114	185	1A1022	21.12.2016	24.12.2016	1	5	1	2	6.44	6.4	6.8	7.5	0.36	1.1	0.74	FALSE	0.5684	0	satisfactory	29	NA	0	less	loose	tail to tail	satisfactory	present	0	0	1	0	0	NA	0
63	Addis Ababa	1F066	114	193	1A1023	21.12.2016	24.12.2016	1	4	1	2	9	7.33	10	12.5	1	5.17	4.17	TRUE	0.5684	0	satisfactory	29	NA	0	less	loose	tail to tail	satisfactory	present	0	0	1	0	0	NA	0
64	Addis Ababa	1F066	114	42	1A1024	21.12.2016	24.12.2016	1	8	1	6	8.1	5.5	8.2	17.8	0.1	12.3	12.2	TRUE	0.5684	0	satisfactory	29	NA	0	less	loose	tail to tail	satisfactory	present	0	0	1	0	0	NA	0
65	Addis Ababa	1F066	114	147	1A1025	21.12.2016	24.12.2016	1	6	1	4	6.5	6.9	11.8	18.9	5.3	12	6.7	TRUE	0.5684	0	satisfactory	29	NA	0	less	loose	tail to tail	satisfactory	present	0	0	1	0	0	NA	0
66	Addis Ababa	1F066	114	160	1A1026	21.12.2016	24.12.2016	1	6	1	4	6.8	7	13.7	21.4	6.9	14.4	7.5	TRUE	0.5684	0	satisfactory	29	NA	0	less	loose	tail to tail	satisfactory	present	0	0	1	0	0	NA	0
67	Addis Ababa	1F066	114	126	1A1027	21.12.2016	24.12.2016	1	8.17	1	6	6.5	7	11.2	22.2	4.7	15.2	10.5	TRUE	0.5684	0	satisfactory	29	NA	0	less	loose	tail to tail	satisfactory	present	0	0	1	0	0	NA	0
68	Addis Ababa	1F066	114	162	1A1028	21.12.2016	24.12.2016	1	6	1	4	7.4	6.9	13.4	18	6	11.1	5.1	TRUE	0.5684	0	satisfactory	29	NA	0	less	loose	tail to tail	satisfactory	present	0	0	1	0	0	NA	0
69	Addis Ababa	1F066	114	204	1A1029	21.12.2016	24.12.2016	1	3	1	1	6.8	6.8	7.3	8.7	0.5	1.9	1.4	FALSE	0.5684	0	satisfactory	29	NA	0	less	loose	tail to tail	satisfactory	present	0	0	1	0	0	NA	0
70	Addis Ababa	1F066	114	96	1A1030	21.12.2016	24.12.2016	1	5	1	3	6.5	7	12.1	18.2	5.6	11.2	5.6	TRUE	0.5684	0	satisfactory	29	NA	0	less	loose	tail to tail	satisfactory	present	0	0	1	0	0	NA	0
71	Addis Ababa	1F066	114	197	1A1031	21.12.2016	24.12.2016	1	3.25	1	1	6.7	5.9	9.1	10.6	2.4	4.7	2.3	FALSE	0.5684	0	satisfactory	29	NA	0	less	loose	tail to tail	satisfactory	present	0	0	1	0	0	NA	0
72	Addis Ababa	1F066	114	176	1A1032	21.12.2016	24.12.2016	1	3.42	1	2	6.5	5.7	8.4	15.2	1.9	9.5	7.6	TRUE	0.5684	0	satisfactory	29	NA	0	less	loose	tail to tail	satisfactory	present	0	0	1	0	0	NA	0
73	Addis Ababa	1F066	114	192	1A1033	21.12.2016	24.12.2016	1	4	1	2	6.7	6.8	9	21	2.3	14.2	11.9	TRUE	0.5684	0	satisfactory	29	NA	0	less	loose	tail to tail	satisfactory	present	0	0	1	0	0	NA	0
74	Addis Ababa	1F066	114	209	1A1034	21.12.2016	24.12.2016	1	3	1	1	6.6	5.7	8.6	12.1	2	6.4	4.4	TRUE	0.5684	0	satisfactory	29	NA	0	less	loose	tail to tail	satisfactory	present	0	0	1	0	0	NA	0
75	Addis Ababa	1F066	114	118	1A1035	21.12.2016	24.12.2016	1	8.58	1	6	5.4	4.8	6.4	8.1	1	3.3	2.3	FALSE	0.5684	0	satisfactory	29	NA	0	less	loose	tail to tail	satisfactory	present	0	0	1	0	0	NA	0
76	Addis Ababa	1F066	114	10	1A1036	21.12.2016	24.12.2016	1	6	1	4	6.7	5.5	8.3	13.6	1.6	8.1	6.5	TRUE	0.5684	0	satisfactory	29	NA	0	less	loose	tail to tail	satisfactory	present	0	0	1	0	0	NA	0
77	Addis Ababa	1F066	114	189	1A1037	21.12.2016	24.12.2016	1	3.83	1	1	7.6	7.4	9	13.8	1.4	6.4	5	TRUE	0.5684	0	satisfactory	29	NA	0	less	loose	tail to tail	satisfactory	present	0	0	1	0	0	NA	0
78	Addis Ababa	1F066	114	130	1A1038	21.12.2016	24.12.2016	1	7.25	1	4	5.5	6	10.8	25.5	5.3	19.5	14.2	TRUE	0.5684	0	satisfactory	29	NA	0	less	loose	tail to tail	satisfactory	present	0	0	1	0	0	NA	0
79	Addis Ababa	1F066	114	53	1A1039	21.12.2016	24.12.2016	1	10	1	7	6.4	6.5	9.4	18.8	3	12.3	9.3	TRUE	0.5684	0	satisfactory	29	NA	0	less	loose	tail to tail	satisfactory	present	0	0	1	0	0	NA	0
80	Addis Ababa	1F066	114	186	1A1040	21.12.2016	24.12.2016	1	4	1	2	7.4	6.6	7.7	10.1	0.3	3.5	3.2	FALSE	0.5684	0	satisfactory	29	NA	0	less	loose	tail to tail	satisfactory	present	0	0	1	0	0	NA	0
81	Addis Ababa	1F066	114	169	1A1041	21.12.2016	24.12.2016	1	5.58	1	3	4.6	4.1	7.8	10.1	3.2	6	2.8	FALSE	0.5684	0	satisfactory	29	NA	0	less	loose	tail to tail	satisfactory	present	0	0	1	0	0	NA	0
82	Addis Ababa	1F066	114	187	1A1042	21.12.2016	24.12.2016	1	4	1	2	5.7	6.8	8	16.4	2.3	9.6	7.3	TRUE	0.5684	1	satisfactory	29	NA	0	less	loose	tail to tail	satisfactory	present	0	0	1	0	0	NA	0
83	Addis Ababa	1F066	114	13	1A1043	21.12.2016	24.12.2016	1	6	1	4	6.8	6.1	9.4	12.5	2.6	6.4	3.8	FALSE	0.5684	0	satisfactory	29	NA	0	less	loose	tail to tail	satisfactory	present	0	0	1	0	0	NA	0
84	Addis Ababa	1F066	114	146	1A1044	21.12.2016	24.12.2016	1	7	1	4	6.7	7.2	13.5	19.8	6.8	12.6	5.8	TRUE	0.5684	0	satisfactory	29	NA	0	less	loose	tail to tail	satisfactory	present	0	0	1	0	0	NA	0
85	Addis Ababa	1F066	114	210	1A1045	21.12.2016	24.12.2016	1	2.25	1	1	7.1	6	10.8	18.7	3.7	12.7	9	TRUE	0.5684	0	satisfactory	29	NA	0	less	loose	tail to tail	satisfactory	present	0	0	1	0	0	NA	0
86	Addis Ababa	1F066	114	88	1A1046	21.12.2016	24.12.2016	1	10	1	6	6.5	7.5	12.2	19.2	5.7	11.7	6	TRUE	0.5684	0	satisfactory	29	NA	0	less	loose	tail to tail	satisfactory	present	0	0	1	0	0	NA	0
87	Addis Ababa	1F066	114	12	1A1047	21.12.2016	24.12.2016	1	6	1	4	6.2	5	9.6	21.6	3.4	16.6	13.2	TRUE	0.5684	1	satisfactory	29	NA	0	less	loose	tail to tail	satisfactory	present	0	0	1	0	0	NA	0
88	Addis Ababa	1F066	114	7	1A1048	21.12.2016	24.12.2016	1	5.42	1	2	7	6.6	7.3	12	0.3	5.4	5.1	TRUE	0.5684	1	satisfactory	29	NA	0	less	loose	tail to tail	satisfactory	present	0	0	1	0	0	NA	0
89	Addis Ababa	1F066	114	3	1A1049	21.12.2016	24.12.2016	1	4	1	1	8.1	7.5	10.8	12.7	2.7	5.2	2.5	FALSE	0.5684	1	satisfactory	29	NA	0	less	loose	tail to tail	satisfactory	present	0	0	1	0	0	NA	0
90	Addis Ababa	1F066	114	2	1A1050	21.12.2016	24.12.2016	1	3	1	1	7.3	6	8	10.5	0.7	4.5	3.8	FALSE	0.5684	1	satisfactory	29	NA	0	less	loose	tail to tail	satisfactory	present	0	0	1	0	0	NA	0
91	Addis Ababa	1F066	114	11	1A1051	21.12.2016	24.12.2016	1	4	1	1	5.3	4.1	7.4	15.2	2.1	11.1	9	TRUE	0.5684	1	satisfactory	29	NA	0	less	loose	tail to tail	satisfactory	present	0	0	1	0	0	NA	0
92	Addis Ababa	1F066	114	14	1A1052	21.12.2016	24.12.2016	1	4	1	1	6.6	6.4	11.5	13.5	4.9	7.1	2.2	FALSE	0.5684	1	satisfactory	29	NA	0	less	loose	tail to tail	satisfactory	present	0	0	1	0	0	NA	0
93	Addis Ababa	1F066	114	15	1A1053	21.12.2016	24.12.2016	1	7	1	12	5.4	4.5	5.8	12.7	0.4	8.2	7.8	TRUE	0.5684	1	satisfactory	29	NA	0	less	loose	tail to tail	satisfactory	present	0	0	1	0	0	NA	0
94	Addis Ababa	1F066	114	45	1A1054	24.12.2016	27.12.2016	0	2.5	1	NA	11.3	15.4	12	15.6	0.7	0.2	-0.5	FALSE	0.5684	1	satisfactory	29	NA	0	less	loose	tail to tail	satisfactory	present	0	0	1	0	0	NA	0
95	Addis Ababa	1F066	114	46	1A1055	24.12.2016	27.12.2016	0	2	1	NA	14	14.9	14.5	15	0.5	0.1	-0.4	FALSE	0.5684	0	satisfactory	29	NA	0	less	loose	tail to tail	satisfactory	present	0	0	1	0	0	NA	0
1	Addis Ababa	1F067	34	100	1A1056	23.12.2016	26.12.2016	1	2	1	NA	5.4	5.8	6.1	5.9	0.7	0.1	-0.6	FALSE	0.5357	0	satisfactory	48	0	0	less	loose	face to face	satisfactory	present	1	1	1	0	1	NA	0
2	Addis Ababa	1F067	34	101	1A1057	23.12.2016	26.12.2016	1	2	1	NA	5.7	6.3	5.7	13.3	0	7	7	TRUE	0.5357	0	satisfactory	48	0	0	less	loose	face to face	satisfactory	present	1	1	1	0	1	NA	0
3	Addis Ababa	1F067	34	102	1A1058	23.12.2016	26.12.2016	1	6	1	3	4.5	4	6	10.9	1.5	6.9	5.4	TRUE	0.5357	0	satisfactory	48	0	0	less	loose	face to face	satisfactory	present	1	1	1	0	1	NA	0
4	Addis Ababa	1F067	34	104	1A1059	23.12.2016	26.12.2016	1	5	1	3	5.3	5.8	5.7	12.8	0.4	7	6.6	TRUE	0.5357	0	satisfactory	48	0	0	less	loose	face to face	satisfactory	present	1	1	1	0	1	NA	0
5	Addis Ababa	1F067	34	105	1A1060	23.12.2016	26.12.2016	1	5.5	1	12	5.2	5	6.9	13.1	1.7	8.1	6.4	TRUE	0.5357	0	satisfactory	48	0	0	less	loose	face to face	satisfactory	present	1	1	1	0	1	NA	0
6	Addis Ababa	1F067	34	106	1A1061	23.12.2016	26.12.2016	1	9	1	16	5.3	5.2	8	21.9	2.7	16.7	14	TRUE	0.5357	0	satisfactory	48	0	0	less	loose	face to face	satisfactory	present	1	1	1	0	1	NA	0
7	Addis Ababa	1F067	34	107	1A1062	23.12.2016	26.12.2016	1	1.5	1	NA	4.7	5.4	5.4	10.3	0.7	4.9	4.2	TRUE	0.5357	0	satisfactory	48	0	0	less	loose	face to face	satisfactory	present	1	1	1	0	1	NA	0
8	Addis Ababa	1F067	34	108	1A1063	23.12.2016	26.12.2016	1	8	1	7	5.4	4.6	6.2	9.9	0.8	5.3	4.5	TRUE	0.5357	0	satisfactory	48	0	0	less	loose	face to face	satisfactory	present	1	1	1	0	1	NA	0
9	Addis Ababa	1F067	34	109	1A1064	23.12.2016	26.12.2016	1	6	1	3	4.7	5.1	5.4	11	0.7	5.9	5.2	TRUE	0.5357	0	satisfactory	48	0	0	less	loose	face to face	satisfactory	present	1	1	1	0	1	NA	0
10	Addis Ababa	1F067	34	110	1A1065	23.12.2016	26.12.2016	1	8	1	3	4.6	4.9	5.1	10.1	0.5	5.2	4.7	TRUE	0.5357	0	satisfactory	48	0	0	less	loose	face to face	satisfactory	present	1	1	1	0	1	NA	0
11	Addis Ababa	1F067	34	111	1A1066	23.12.2016	26.12.2016	1	6	1	5	5.5	6.1	5.5	15.8	0	9.7	9.7	TRUE	0.5357	0	satisfactory	48	0	0	less	loose	face to face	satisfactory	present	1	1	1	0	1	NA	0
12	Addis Ababa	1F067	34	30	1A1067	23.12.2016	26.12.2016	1	5	1	16	4.6	5.8	6.7	23.4	2.1	17.6	15.5	TRUE	0.5357	0	satisfactory	48	0	0	less	loose	face to face	satisfactory	present	1	1	1	0	1	NA	0
13	Addis Ababa	1F067	34	112	1A1068	23.12.2016	26.12.2016	1	7	1	5	5.3	5.2	6.1	10.9	0.8	5.7	4.9	TRUE	0.5357	0	satisfactory	48	0	0	less	loose	face to face	satisfactory	present	1	1	1	0	1	NA	0
14	Addis Ababa	1F067	34	113	1A1069	23.12.2016	26.12.2016	1	7	1	5	5.7	5.5	8.5	13.2	2.8	7.7	4.9	TRUE	0.5357	0	satisfactory	48	0	0	less	loose	face to face	satisfactory	present	1	1	1	0	1	NA	0
15	Addis Ababa	1F067	34	114	1A1070	23.12.2016	26.12.2016	1	2.5	1	5	5.2	5.4	8.7	10.3	3.5	4.9	1.4	FALSE	0.5357	0	satisfactory	48	0	0	less	loose	face to face	satisfactory	present	1	1	1	0	1	NA	0
16	Addis Ababa	1F067	34	115	1A1071	23.12.2016	26.12.2016	1	0.42	1	NA	4.1	4	4.1	5.2	0	1.2	1.2	FALSE	0.5357	0	satisfactory	48	0	0	less	loose	face to face	satisfactory	present	1	1	1	0	1	0	0
17	Addis Ababa	1F067	34	116	1A1072	23.12.2016	26.12.2016	1	1.5	1	NA	4.7	4.2	4.8	4.7	0.1	0.5	0.4	FALSE	0.5357	0	satisfactory	48	0	0	less	loose	face to face	satisfactory	present	1	1	1	0	1	NA	0
18	Addis Ababa	1F067	34	117	1A1073	23.12.2016	26.12.2016	1	1.25	1	NA	4.8	5.3	8.2	13.5	3.4	8.2	4.8	TRUE	0.5357	0	satisfactory	48	0	0	less	loose	face to face	satisfactory	present	1	1	1	0	1	NA	0
19	Addis Ababa	1F067	34	118	1A1074	23.12.2016	26.12.2016	1	1.25	1	NA	4.9	4.6	6	5.5	1.1	0.9	-0.2	FALSE	0.5357	0	satisfactory	48	0	0	less	loose	face to face	satisfactory	present	1	1	1	0	1	NA	0
20	Addis Ababa	1F067	34	119	1A1075	23.12.2016	26.12.2016	1	2.25	1	NA	5.2	5.6	7.6	12.6	2.4	7	4.6	TRUE	0.5357	0	satisfactory	48	0	0	less	loose	face to face	satisfactory	present	1	1	1	0	1	NA	0
21	Addis Ababa	1F067	34	120	1A1076	23.12.2016	26.12.2016	1	4.33	1	NA	4.7	4.4	4.9	4.4	0.2	0	-0.2	FALSE	0.5357	0	satisfactory	48	0	0	less	loose	face to face	satisfactory	present	1	1	1	0	1	NA	0
22	Addis Ababa	1F067	34	33	1A1077	23.12.2016	26.12.2016	1	2.25	1	NA	8.2	10	11.9	13.3	3.7	3.3	-0.4	FALSE	0.5357	0	satisfactory	48	0	0	less	loose	face to face	satisfactory	present	1	1	1	0	1	NA	0
23	Addis Ababa	1F067	34	121	1A1078	23.12.2016	26.12.2016	1	1	1	NA	5.2	5.5	5.3	5.6	0.1	0.1	0	FALSE	0.5357	0	satisfactory	48	0	0	less	loose	face to face	satisfactory	present	1	1	1	0	1	0	0
24	Addis Ababa	1F067	34	122	1A1079	23.12.2016	26.12.2016	1	0.33	1	NA	4.4	4	5.2	4.3	0.8	0.3	-0.5	FALSE	0.5357	0	satisfactory	48	0	0	less	loose	face to face	satisfactory	present	1	1	1	0	1	0	0
25	Addis Ababa	1F067	34	123	1A1080	23.12.2016	26.12.2016	1	1	1	NA	3.7	3.7	4.1	7.8	0.4	4.1	3.7	FALSE	0.5357	0	satisfactory	48	0	0	less	loose	face to face	satisfactory	present	1	1	1	0	1	0	0
26	Addis Ababa	1F067	34	125	1A1081	23.12.2016	26.12.2016	1	1.25	1	NA	4.1	3.2	4.3	3.3	0.2	0.1	-0.1	FALSE	0.5357	0	satisfactory	48	0	0	less	loose	face to face	satisfactory	present	1	1	1	0	1	NA	0
27	Addis Ababa	1F067	34	126	1A1082	23.12.2016	26.12.2016	1	0.33	1	NA	4.3	4.7	4.5	4.8	0.2	0.1	-0.1	FALSE	0.5357	0	satisfactory	48	0	0	less	loose	face to face	satisfactory	present	1	1	1	0	1	0	0
28	Addis Ababa	1F067	34	127	1A1083	23.12.2016	26.12.2016	1	0.33	1	NA	4.8	4.1	4.8	4.1	0	0	0	FALSE	0.5357	0	satisfactory	48	0	0	less	loose	face to face	satisfactory	present	1	1	1	0	1	0	0
1	Addis Ababa	1F068	25	200	1A1084	23.12.2016	26.12.2016	1	0.58	1	NA	5.1	4.5	5.2	4.9	0.1	0.4	0.3	FALSE	0.0833	1	satisfactory	49	0	0	less	loose	tail to tail	satisfactory	present	1	1	1	0	1	0	1
2	Addis Ababa	1F068	25	201	1A1085	23.12.2016	26.12.2016	1	0.83	1	NA	3.8	3.2	3.9	3.5	0.1	0.3	0.2	FALSE	0.0833	1	satisfactory	49	0	0	less	loose	tail to tail	satisfactory	present	1	1	1	0	1	0	1
3	Addis Ababa	1F068	25	202	1A1086	23.12.2016	26.12.2016	1	4.33	1	NA	4.5	3.6	4.8	4.8	0.3	1.2	0.9	FALSE	0.0833	1	satisfactory	49	0	0	less	loose	tail to tail	satisfactory	present	1	1	1	0	1	NA	1
4	Addis Ababa	1F068	25	203	1A1087	23.12.2016	26.12.2016	1	5	1	4	4.7	4.8	5.7	9.5	1	4.7	3.7	FALSE	0.0833	1	satisfactory	49	0	0	less	loose	tail to tail	satisfactory	present	1	1	1	0	1	NA	1
5	Addis Ababa	1F068	25	204	1A1088	23.12.2016	26.12.2016	1	5	1	12	4.6	5.1	8.6	16.2	4	11.1	7.1	TRUE	0.0833	1	satisfactory	49	0	0	less	loose	tail to tail	satisfactory	present	1	1	1	0	1	NA	1
6	Addis Ababa	1F068	25	205	1A1089	23.12.2016	26.12.2016	1	4	1	3	6.3	5	7.5	6.1	1.2	1.1	-0.1	FALSE	0.0833	1	satisfactory	49	0	0	less	loose	tail to tail	satisfactory	present	1	1	1	0	1	NA	1
7	Addis Ababa	1F068	25	206	1A1090	23.12.2016	26.12.2016	1	6	1	5	5.6	5	5.9	5.7	0.3	0.7	0.4	FALSE	0.0833	1	satisfactory	49	0	0	less	loose	tail to tail	satisfactory	present	1	1	1	0	1	NA	1
8	Addis Ababa	1F068	25	209	1A1091	23.12.2016	26.12.2016	1	5	1	3	3.4	2.7	7.9	12.9	4.5	10.2	5.7	TRUE	0.0833	1	satisfactory	49	0	0	less	loose	tail to tail	satisfactory	present	1	1	1	0	1	NA	1
9	Addis Ababa	1F068	25	208	1A1092	23.12.2016	26.12.2016	1	1.07	1	NA	3.1	2.8	3.1	5.4	0	2.6	2.6	FALSE	0.0833	0	satisfactory	49	0	0	less	loose	tail to tail	satisfactory	present	1	1	1	0	1	NA	1
11	Addis Ababa	1F068	25	210	1A1094	23.12.2016	26.12.2016	1	3.5	1	NA	6.7	5.8	6.7	5.9	0	0.1	0.1	FALSE	0.0833	1	satisfactory	49	0	0	less	loose	tail to tail	satisfactory	present	1	1	1	0	1	NA	1
12	Addis Ababa	1F068	25	211	1A1095	23.12.2016	26.12.2016	1	3.5	1	NA	5.7	5.2	6.2	5.6	0.5	0.4	-0.1	FALSE	0.0833	1	satisfactory	49	0	0	less	loose	tail to tail	satisfactory	present	1	1	1	0	1	NA	1
13	Addis Ababa	1F068	25	212	1A1096	23.12.2016	26.12.2016	1	1	1	NA	4.1	4.3	4.3	4.7	0.2	0.4	0.2	FALSE	0.0833	0	satisfactory	49	0	0	less	loose	tail to tail	satisfactory	present	1	1	1	0	1	0	1
14	Addis Ababa	1F068	25	213	1A1097	23.12.2016	26.12.2016	1	3.25	1	NA	4.1	3.5	4.1	4.2	0	0.7	0.7	FALSE	0.0833	0	satisfactory	49	0	0	less	loose	tail to tail	satisfactory	present	1	1	1	0	1	NA	1
15	Addis Ababa	1F068	25	214	1A1098	23.12.2016	26.12.2016	1	3.33	1	NA	3.4	3.4	3.6	3.5	0.2	0.1	-0.1	FALSE	0.0833	0	satisfactory	49	0	0	less	loose	tail to tail	satisfactory	present	1	1	1	0	1	NA	1
16	Addis Ababa	1F068	25	215	1A1099	23.12.2016	26.12.2016	1	3.33	1	NA	4.5	4	9.9	5.2	5.4	1.2	-4.2	FALSE	0.0833	0	satisfactory	49	0	0	less	loose	tail to tail	satisfactory	present	1	1	1	0	1	NA	1
17	Addis Ababa	1F068	25	216	1A1100	23.12.2016	26.12.2016	1	2.5	1	NA	3.4	3.7	3.9	3.8	0.5	0.1	-0.4	FALSE	0.0833	0	satisfactory	49	0	0	less	loose	tail to tail	satisfactory	present	1	1	1	0	1	NA	1
18	Addis Ababa	1F068	25	217	1A1101	23.12.2016	26.12.2016	1	3.33	1	NA	4	3.5	5.1	3.8	1.1	0.3	-0.8	FALSE	0.0833	0	satisfactory	49	0	0	less	loose	tail to tail	satisfactory	present	1	1	1	0	1	NA	1
19	Addis Ababa	1F068	25	218	1A1102	23.12.2016	26.12.2016	1	2	1	NA	3.9	3.7	4.5	4.1	0.6	0.4	-0.2	FALSE	0.0833	0	satisfactory	49	0	0	less	loose	tail to tail	satisfactory	present	1	1	1	0	1	NA	1
20	Addis Ababa	1F068	25	219	1A1103	24.12.2016	27.12.2016	1	0.5	1	NA	3.6	4.2	5.6	4.3	2	0.1	-1.9	FALSE	0.0833	0	satisfactory	49	0	0	less	loose	tail to tail	satisfactory	present	1	1	1	0	1	0	1
21	Addis Ababa	1F068	25	220	1A1104	24.12.2016	27.12.2016	1	1.5	1	NA	2.8	2.8	3	3.4	0.2	0.6	0.4	FALSE	0.0833	0	satisfactory	49	0	0	less	loose	tail to tail	satisfactory	present	1	1	1	0	1	NA	1
22	Addis Ababa	1F068	25	221	1A1105	24.12.2016	27.12.2016	1	1.67	1	NA	3.7	3.8	4.1	3.9	0.4	0.1	-0.3	FALSE	0.0833	0	satisfactory	49	0	0	less	loose	tail to tail	satisfactory	present	1	1	1	0	1	NA	1
23	Addis Ababa	1F068	25	222	1A1106	24.12.2016	27.12.2016	1	2	1	NA	2.3	2	3.7	3.1	1.4	1.1	-0.3	FALSE	0.0833	0	satisfactory	49	0	0	less	loose	tail to tail	satisfactory	present	1	1	1	0	1	NA	1
24	Addis Ababa	1F068	25	223	1A1107	24.12.2016	27.12.2016	1	2.25	1	NA	2.9	2.7	3.4	3.2	0.5	0.5	0	FALSE	0.0833	0	satisfactory	49	0	0	less	loose	tail to tail	satisfactory	present	1	1	1	0	1	NA	1
1	Addis Ababa	1F070	5	100	1A1108	24.12.2016	27.12.2016	1	5	1	3	6.8	7.1	9.7	11.1	2.9	4	1.1	FALSE	0	1	satisfactory	14	0	NA	less	loose	one row	satisfactory	present	0	1	1	0	0	NA	0
2	Addis Ababa	1F070	5	101	1A1109	24.12.2016	27.12.2016	1	5	1	6	5	5.6	9.7	10.2	4.7	4.6	-0.1	FALSE	0	1	satisfactory	14	0	NA	less	loose	one row	satisfactory	present	0	1	1	0	0	NA	0
3	Addis Ababa	1F070	5	102	1A1110	24.12.2016	27.12.2016	1	4.5	1	3	8.1	7.1	10.3	8.4	2.2	1.3	-0.9	FALSE	0	0	satisfactory	14	0	NA	less	loose	one row	satisfactory	present	0	1	1	0	0	NA	0
4	Addis Ababa	1F070	5	103	1A1111	24.12.2016	27.12.2016	1	1	1	NA	7	5.5	7.5	6.8	0.5	1.3	0.8	FALSE	0	0	satisfactory	14	0	NA	less	loose	one row	satisfactory	present	0	1	1	0	0	0	0
5	Addis Ababa	1F070	5	104	1A1112	24.12.2016	27.12.2016	1	10	0	8	5.4	6	6.3	7	0.9	1	0.1	FALSE	0	0	satisfactory	14	0	NA	less	loose	one row	satisfactory	present	0	1	1	0	0	NA	0
1	Addis Ababa	1F071	11	300	1A1113	26.12.2016	29.12.2016	1	6	1	6	6.5	6.2	6.7	7.2	0.2	1	0.8	FALSE	0	0	poor	11	NA	NA	less	loose	one row	unhygienic	NA	1	1	1	0	1	NA	1
2	Addis Ababa	1F071	11	301	1A1114	26.12.2016	29.12.2016	1	2.25	1	3	6.6	7.3	7.5	8.1	0.9	0.8	-0.1	FALSE	0	0	poor	11	NA	NA	less	loose	one row	unhygienic	NA	1	1	1	0	1	NA	1
3	Addis Ababa	1F071	11	302	1A1115	26.12.2016	29.12.2016	1	4	1	3	7.3	7.2	8.5	10.5	1.2	3.3	2.1	FALSE	0	0	poor	11	NA	NA	less	loose	one row	unhygienic	NA	1	1	1	0	1	NA	1
4	Addis Ababa	1F071	11	304	1A1116	26.12.2016	29.12.2016	1	5	1	5	6.1	7.1	9.9	11.8	3.8	4.7	0.9	FALSE	0	0	poor	11	NA	NA	less	loose	one row	unhygienic	NA	1	1	1	0	1	NA	1
5	Addis Ababa	1F071	11	305	1A1117	26.12.2016	29.12.2016	1	7	1	6	5.4	5.6	6	7	0.6	1.4	0.8	FALSE	0	0	poor	11	NA	NA	less	loose	one row	unhygienic	NA	1	1	1	0	1	NA	1
6	Addis Ababa	1F071	11	306	1A1118	26.12.2016	29.12.2016	1	NA	1	NA	3.9	4.5	5.3	5.1	1.4	0.6	-0.8	FALSE	0	0	poor	11	NA	NA	less	loose	one row	unhygienic	NA	1	1	1	0	1	NA	1
7	Addis Ababa	1F071	11	307	1A1119	26.12.2016	29.12.2016	1	0.5	1	NA	4.3	3.7	4.7	4.3	0.4	0.6	0.2	FALSE	0	0	poor	11	NA	NA	less	loose	one row	unhygienic	NA	1	1	1	0	1	0	1
8	Addis Ababa	1F071	11	308	1A1120	26.12.2016	29.12.2016	1	NA	1	NA	4	3.7	5.3	4.5	1.3	0.8	-0.5	FALSE	0	0	poor	11	NA	NA	less	loose	one row	unhygienic	NA	1	1	1	0	1	NA	1
9	Addis Ababa	1F071	11	309	1A1121	26.12.2016	29.12.2016	1	NA	1	NA	4.1	3.5	4.2	3.9	0.1	0.4	0.3	FALSE	0	0	poor	11	NA	NA	less	loose	one row	unhygienic	NA	1	1	1	0	1	NA	1
10	Addis Ababa	1F071	11	310	1A1122	26.12.2016	29.12.2016	1	NA	1	NA	4.2	4	4.7	4	0.5	0	-0.5	FALSE	0	0	poor	11	NA	NA	less	loose	one row	unhygienic	NA	1	1	1	0	1	NA	1
1	Addis Ababa	1F072	14	1314	1A1123	26.12.2016	29.12.2016	0	5	1	NA	3.1	3.5	3.1	3.5	0	0	0	FALSE	0	0	poor	16	0	1	less	loose	NA	unhygienic	present	1	0	1	0	1	NA	1
2	Addis Ababa	1F072	14	1313	1A1124	26.12.2016	29.12.2016	0	5	1	NA	4.8	3.9	5.2	4.3	0.4	0.4	-4.44E-16	FALSE	0	0	poor	16	0	1	less	loose	NA	unhygienic	present	1	0	1	0	1	NA	1
3	Addis Ababa	1F072	14	1312	1A1125	26.12.2016	29.12.2016	1	1.5	1	NA	6.7	6.1	7.5	6.7	0.8	0.6	-0.2	FALSE	0	0	poor	16	0	1	less	loose	NA	unhygienic	present	1	0	1	0	1	NA	1
4	Addis Ababa	1F072	14	1301	1A1126	26.12.2016	29.12.2016	1	7	1	3	6.8	6.6	6.9	6.8	0.1	0.2	0.1	FALSE	0	1	poor	16	0	1	less	loose	NA	unhygienic	present	1	0	1	0	1	NA	1
5	Addis Ababa	1F072	14	1302	1A1127	26.12.2016	29.12.2016	1	8	1	6	4.4	5.9	7.9	6.2	3.5	0.3	-3.2	FALSE	0	1	poor	16	0	1	less	loose	NA	unhygienic	present	1	0	1	0	1	NA	1
6	Addis Ababa	1F072	14	1303	1A1128	26.12.2016	29.12.2016	1	6	1	4	6.3	7.3	7	7.8	0.7	0.5	-0.2	FALSE	0	0	poor	16	0	1	less	loose	NA	unhygienic	present	1	0	1	0	1	NA	1
7	Addis Ababa	1F072	14	1304	1A1129	26.12.2016	29.12.2016	1	6	1	3	7.6	6.2	8.3	7	0.7	0.8	0.1	FALSE	0	0	poor	16	0	1	less	loose	NA	unhygienic	present	1	0	1	0	1	NA	1
8	Addis Ababa	1F072	14	1305	1A1130	26.12.2016	29.12.2016	1	6	1	3	6.2	8	6.8	8.3	0.6	0.3	-0.3	FALSE	0	0	poor	16	0	1	less	loose	NA	unhygienic	present	1	0	1	0	1	NA	1
9	Addis Ababa	1F072	14	1306	1A1131	26.12.2016	29.12.2016	1	4	1	2	5.6	4.4	5.6	4.8	0	0.4	0.4	FALSE	0	0	poor	16	0	1	less	loose	NA	unhygienic	present	1	0	1	0	1	NA	1
10	Addis Ababa	1F072	14	1311	1A1132	26.12.2016	29.12.2016	1	2.5	1	NA	6.3	5.8	6.4	6	0.1	0.2	0.1	FALSE	0	0	poor	16	0	1	less	loose	NA	unhygienic	present	1	0	1	0	1	NA	1
11	Addis Ababa	1F072	14	1307	1A1133	26.12.2016	29.12.2016	1	3	1	1	5.5	6.2	6.9	6.4	1.4	0.2	-1.2	FALSE	0	0	poor	16	0	1	less	loose	NA	unhygienic	present	1	0	1	0	1	NA	1
12	Addis Ababa	1F072	14	1310	1A1134	26.12.2016	29.12.2016	0	2.5	1	NA	11.3	12.5	20.1	24.1	8.8	11.6	2.8	FALSE	0	0	poor	16	0	1	less	loose	NA	unhygienic	present	1	0	1	0	1	NA	1
13	Addis Ababa	1F072	14	1309	1A1135	26.12.2016	29.12.2016	1	2.5	1	NA	7.2	8.3	8	8.9	0.8	0.6	-0.2	FALSE	0	0	poor	16	0	1	less	loose	NA	unhygienic	present	1	0	1	0	1	NA	1
14	Addis Ababa	1F072	14	1308	1A1136	26.12.2016	29.12.2016	1	3	1	1	5.8	6.2	5.8	6.2	0	0	0	FALSE	0	0	poor	16	0	1	less	loose	NA	unhygienic	present	1	0	1	0	1	NA	1
1	Addis Ababa	1F073	15	400	1A1137	27.12.2016	30.12.2016	1	3	1	NA	6.1	6.5	7.5	6.8	1.4	0.3	-1.1	FALSE	0.125	1	verygood	13	NA	1	less	loose	one row	unhygienic	present	1	0	1	0	1	NA	1
2	Addis Ababa	1F073	15	401	1A1138	27.12.2016	30.12.2016	1	4	1	2	6	5.5	6.8	5.9	0.8	0.4	-0.4	FALSE	0.125	0	verygood	13	NA	1	less	loose	one row	unhygienic	present	1	0	1	0	1	NA	1
3	Addis Ababa	1F073	15	402	1A1139	27.12.2016	30.12.2016	1	5	1	2	7.6	7.4	9.3	20.6	1.7	13.2	11.5	TRUE	0.125	1	verygood	13	NA	1	less	loose	one row	unhygienic	present	1	0	1	0	1	NA	1
4	Addis Ababa	1F073	15	403	1A1140	27.12.2016	30.12.2016	1	2	1	NA	5.9	7	7.5	8.2	1.6	1.2	-0.4	FALSE	0.125	0	verygood	13	NA	1	less	loose	one row	unhygienic	present	1	0	1	0	1	NA	1
5	Addis Ababa	1F073	15	404	1A1141	27.12.2016	30.12.2016	1	1.6	1	NA	4	3.7	4.2	4.7	0.2	1	0.8	FALSE	0.125	0	verygood	13	NA	1	less	loose	one row	unhygienic	present	1	0	1	0	1	NA	1
6	Addis Ababa	1F073	15	405	1A1142	27.12.2016	30.12.2016	1	2.5	1	NA	5.2	5.2	6.7	7.2	1.5	2	0.5	FALSE	0.125	0	verygood	13	NA	1	less	loose	one row	unhygienic	present	1	0	1	0	1	NA	1
7	Addis Ababa	1F073	15	406	1A1143	27.12.2016	30.12.2016	1	1.6	1	NA	5.5	5.1	5.8	5.1	0.3	0	-0.3	FALSE	0.125	0	verygood	13	NA	1	less	loose	one row	unhygienic	present	1	0	1	0	1	NA	1
8	Addis Ababa	1F073	15	407	1A1144	27.12.2016	30.12.2016	1	2	1	NA	6.3	6	6.3	6	0	0	0	FALSE	0.125	0	verygood	13	NA	1	less	loose	one row	unhygienic	present	1	0	1	0	1	NA	1
1	Addis Ababa	1F074	10	500	1A1145	27.12.2016	30.12.2016	1	5	1	1	5.4	5.8	10.7	14.6	5.3	8.8	3.5	FALSE	0	1	satisfactory	37	NA	1	high	loose	NA	satisfactory	present	0	0	1	0	0	NA	0
2	Addis Ababa	1F074	10	501	1A1146	27.12.2016	30.12.2016	1	1.5	1	NA	6.2	5.7	6.7	6.9	0.5	1.2	0.7	FALSE	0	0	satisfactory	37	NA	1	high	loose	NA	satisfactory	present	0	0	1	0	0	NA	0
3	Addis Ababa	1F074	10	502	1A1147	27.12.2016	30.12.2016	1	2	1	NA	6	6.7	12.6	10.2	6.6	3.5	-3.1	FALSE	0	0	satisfactory	37	NA	1	high	loose	NA	satisfactory	present	0	0	1	0	0	NA	0
4	Addis Ababa	1F074	10	503	1A1148	27.12.2016	30.12.2016	1	5	1	3	4.8	5.6	9.9	6.7	5.1	1.1	-4	FALSE	0	0	satisfactory	37	NA	1	high	loose	NA	satisfactory	present	0	0	1	0	0	NA	0
5	Addis Ababa	1F074	10	504	1A1149	27.12.2016	30.12.2016	1	8	1	6	6.5	7.4	7.6	9.9	1.1	2.5	1.4	FALSE	0	0	satisfactory	37	NA	1	high	loose	NA	satisfactory	present	0	0	1	0	0	NA	0
6	Addis Ababa	1F074	10	505	1A1150	27.12.2016	30.12.2016	1	6	1	4	4.9	4.6	8.6	6.6	3.7	2	-1.7	FALSE	0	1	satisfactory	37	NA	1	high	loose	NA	satisfactory	present	0	0	1	0	0	NA	0
7	Addis Ababa	1F074	10	506	1A1151	27.12.2016	30.12.2016	1	4	1	NA	4.2	3.6	11.5	12.5	7.3	8.9	1.6	FALSE	0	0	satisfactory	37	NA	1	high	loose	NA	satisfactory	present	0	0	1	0	0	NA	0
8	Addis Ababa	1F074	10	507	1A1152	27.12.2016	30.12.2016	1	4	1	NA	4.5	4.3	4.5	5	0	0.7	0.7	FALSE	0	0	satisfactory	37	NA	1	high	loose	NA	satisfactory	present	0	0	1	0	0	NA	0
9	Addis Ababa	1F074	10	508	1A1153	27.12.2016	30.12.2016	0	1.5	1	NA	4	4	4.2	4.2	0.2	0.2	0	FALSE	0	0	satisfactory	37	NA	1	high	loose	NA	satisfactory	present	0	0	1	0	0	NA	0
1	Addis Ababa	1F075	27	500	1A1154	28.12.2016	1.1.2017	1	7	1	NA	5.2	5.8	5.7	7.2	0.5	1.4	0.9	FALSE	0.0417	1	poor	12	NA	NA	less	loose	one row	unhygienic	present	0	0	1	0	1	NA	1
2	Addis Ababa	1F075	27	501	1A1155	28.12.2016	1.1.2017	1	7	1	8	5.6	5.6	9.6	6.4	4	0.8	-3.2	FALSE	0.0417	1	poor	12	NA	NA	less	loose	one row	unhygienic	present	0	0	1	0	1	NA	1
3	Addis Ababa	1F075	27	2405	1A1156	28.12.2016	1.1.2017	1	5	1	1	6.9	6.7	8.6	7.2	1.7	0.5	-1.2	FALSE	0.0417	1	poor	12	NA	NA	less	loose	one row	unhygienic	present	0	0	1	0	1	NA	1
4	Addis Ababa	1F075	27	503	1A1157	28.12.2016	1.1.2017	1	7	1	2	5.4	5.1	5.5	6.6	0.1	1.5	1.4	FALSE	0.0417	1	poor	12	NA	NA	less	loose	one row	unhygienic	present	0	0	1	0	1	NA	1
5	Addis Ababa	1F075	27	505	1A1158	28.12.2016	1.1.2017	1	7	1	12	6.6	5.2	8.4	15.6	1.8	10.4	8.6	TRUE	0.0417	1	poor	12	NA	NA	less	loose	one row	unhygienic	present	0	0	1	0	1	NA	1
6	Addis Ababa	1F075	27	506	1A1159	28.12.2016	1.1.2017	1	3	1	8	5.6	5.1	7.3	6.1	1.7	1	-0.7	FALSE	0.0417	1	poor	12	NA	NA	less	loose	one row	unhygienic	present	0	0	1	0	1	NA	1
7	Addis Ababa	1F075	27	507	1A1160	28.12.2016	1.1.2017	1	3.5	1	7	6.6	4.6	9.1	6.5	2.5	1.9	-0.6	FALSE	0.0417	1	poor	12	NA	NA	less	loose	one row	unhygienic	present	0	0	1	0	1	NA	1
8	Addis Ababa	1F075	27	508	1A1161	28.12.2016	1.1.2017	1	3.5	1	7	7.4	7.1	8.3	7.8	0.9	0.7	-0.2	FALSE	0.0417	1	poor	12	NA	NA	less	loose	one row	unhygienic	present	0	0	1	0	1	NA	1
9	Addis Ababa	1F075	27	509	1A1162	28.12.2016	1.1.2017	1	3.5	1	7	7.4	8.8	10.3	11	2.9	2.2	-0.7	FALSE	0.0417	1	poor	12	NA	NA	less	loose	one row	unhygienic	present	0	0	1	0	1	NA	1
10	Addis Ababa	1F075	27	510	1A1163	28.12.2016	1.1.2017	1	5	1	8	6.9	5.6	6.9	6.9	0	1.3	1.3	FALSE	0.0417	1	poor	12	NA	NA	less	loose	one row	unhygienic	present	0	0	1	0	1	NA	1
11	Addis Ababa	1F075	27	511	1A1164	28.12.2016	1.1.2017	1	8.3	1	NA	4.5	4.6	4.6	4.8	0.1	0.2	0.1	FALSE	0.0417	0	poor	12	NA	NA	less	loose	one row	unhygienic	present	0	0	1	0	1	NA	1
12	Addis Ababa	1F075	27	512	1A1165	28.12.2016	1.1.2017	1	1.5	1	NA	6.7	5.7	6.9	5.9	0.2	0.2	0	FALSE	0.0417	0	poor	12	NA	NA	less	loose	one row	unhygienic	present	0	0	1	0	1	NA	1
13	Addis Ababa	1F075	27	513	1A1166	28.12.2016	1.1.2017	1	1.5	1	NA	7.5	5.9	7.7	6.1	0.2	0.2	-8.88E-16	FALSE	0.0417	1	poor	12	NA	NA	less	loose	one row	unhygienic	present	0	0	1	0	1	NA	1
14	Addis Ababa	1F075	27	514	1A1167	28.12.2016	1.1.2017	1	1.5	1	NA	8.2	6.5	8.8	7	0.6	0.5	-0.1	FALSE	0.0417	1	poor	12	NA	NA	less	loose	one row	unhygienic	present	0	0	1	0	1	NA	1
15	Addis Ababa	1F075	27	516	1A1168	28.12.2016	1.1.2017	1	1.5	1	NA	6.9	7.3	8.1	7.5	1.2	0.2	-1	FALSE	0.0417	1	poor	12	NA	NA	less	loose	one row	unhygienic	present	0	0	1	0	1	NA	1
16	Addis Ababa	1F075	27	517	1A1169	28.12.2016	1.1.2017	1	1.5	1	NA	6.4	9.1	6.6	9.4	0.2	0.3	0.1	FALSE	0.0417	1	poor	12	NA	NA	less	loose	one row	unhygienic	present	0	0	1	0	1	NA	1
17	Addis Ababa	1F075	27	518	1A1170	28.12.2016	1.1.2017	1	2.3	1	NA	7.7	7.7	13.8	14.2	6.1	6.5	0.4	FALSE	0.0417	1	poor	12	NA	NA	less	loose	one row	unhygienic	present	0	0	1	0	1	NA	1
18	Addis Ababa	1F075	27	519	1A1171	28.12.2016	1.1.2017	1	2.67	1	5	7.1	7.6	8	7.8	0.9	0.2	-0.7	FALSE	0.0417	1	poor	12	NA	NA	less	loose	one row	unhygienic	present	0	0	1	0	1	NA	1
19	Addis Ababa	1F075	27	520	1A1172	28.12.2016	1.1.2017	1	2.5	1	10	5.9	6.5	6.1	7.1	0.2	0.6	0.4	FALSE	0.0417	1	poor	12	NA	NA	less	loose	one row	unhygienic	present	0	0	1	0	1	NA	1
20	Addis Ababa	1F075	27	521	1A1173	28.12.2016	1.1.2017	1	0.42	1	NA	3.4	3	3.5	3	0.1	0	-0.1	FALSE	0.0417	1	poor	12	NA	NA	less	loose	one row	unhygienic	present	0	0	1	0	1	0	1
21	Addis Ababa	1F075	27	522	1A1174	28.12.2016	1.1.2017	1	8	1	14	4.5	3.9	5.2	4.1	0.7	0.2	-0.5	FALSE	0.0417	1	poor	12	NA	NA	less	loose	one row	unhygienic	present	0	0	1	0	1	NA	1
22	Addis Ababa	1F075	27	523	1A1175	28.12.2016	1.1.2017	1	0.83	1	NA	4.4	6.1	5	6.8	0.6	0.7	0.1	FALSE	0.0417	0	poor	12	NA	NA	less	loose	one row	unhygienic	present	0	0	1	0	1	0	1
23	Addis Ababa	1F075	27	524	1A1176	28.12.2016	1.1.2017	0	1.5	1	NA	4.5	5	5.1	5.6	0.6	0.6	0	FALSE	0.0417	0	poor	12	NA	NA	less	loose	one row	unhygienic	present	0	0	1	0	1	NA	1
24	Addis Ababa	1F075	27	525	1A1177	28.12.2016	1.1.2017	1	0.83	1	NA	5	5.9	5	6	0	0.1	0.1	FALSE	0.0417	0	poor	12	NA	NA	less	loose	one row	unhygienic	present	0	0	1	0	1	0	1
1	Addis Ababa	1F077	6	700	1A1178	28.12.2016	1.1.2017	1	6	1	10	5.3	4.7	9	11.6	3.7	6.9	3.2	FALSE	0	0	satisfactory	14	0	0	less	loose	one row	satisfactory	present	1	0	1	0	1	NA	1
2	Addis Ababa	1F077	6	701	1A1179	28.12.2016	1.1.2017	1	4.5	1	5	6	6	9.4	7.1	3.4	1.1	-2.3	FALSE	0	1	satisfactory	14	0	0	less	loose	one row	satisfactory	present	1	0	1	0	1	NA	1
3	Addis Ababa	1F077	6	702	1A1180	28.12.2016	1.1.2017	1	3	1	2	7.7	8.2	8.2	9	0.5	0.8	0.3	FALSE	0	0	satisfactory	14	0	0	less	loose	one row	satisfactory	present	1	0	1	0	1	NA	1
4	Addis Ababa	1F077	6	703	1A1181	28.12.2016	1.1.2017	1	4	1	3	6	6.1	7.2	7.4	1.2	1.3	0.1	FALSE	0	1	satisfactory	14	0	0	less	loose	one row	satisfactory	present	1	0	1	0	1	NA	1
1	Addis Ababa	1F078	10	1291	1A1182	2.1.2017	5.1.2017	1	0.67	1	NA	4.4	4.1	5.6	5.9	1.2	1.8	0.6	FALSE	0	0	poor	22	NA	1	less	loose	face to face	unhygienic	present	1	0	1	0	1	0	0
2	Addis Ababa	1F078	10	1290	1A1183	2.1.2017	5.1.2017	1	0.83	1	NA	5.9	5.4	6	5.8	0.1	0.4	0.3	FALSE	0	0	poor	22	NA	1	less	loose	face to face	unhygienic	present	1	0	1	0	1	0	0
3	Addis Ababa	1F078	10	1292	1A1184	2.1.2017	5.1.2017	1	0.58	1	NA	5.1	4.1	5.1	4.8	0	0.7	0.7	FALSE	0	0	poor	22	NA	1	less	loose	face to face	unhygienic	present	1	0	1	0	1	0	0
4	Addis Ababa	1F078	10	1283	1A1185	2.1.2017	5.1.2017	1	5	1	24	5.5	5.8	10.4	6.5	4.9	0.7	-4.2	FALSE	0	0	poor	22	NA	1	less	loose	face to face	unhygienic	present	1	0	1	0	1	NA	0
5	Addis Ababa	1F078	10	1267	1A1186	2.1.2017	5.1.2017	1	3	1	8	5.3	5.4	5.5	5.6	0.2	0.2	-8.88E-16	FALSE	0	0	poor	22	NA	1	less	loose	face to face	unhygienic	present	1	0	1	0	1	NA	0
6	Addis Ababa	1F078	10	1286	1A1187	2.1.2017	5.1.2017	1	3	1	8	5.1	5	5.3	5.1	0.2	0.1	-0.1	FALSE	0	0	poor	22	NA	1	less	loose	face to face	unhygienic	present	1	0	1	0	1	NA	0
7	Addis Ababa	1F078	10	1284	1A1188	2.1.2017	5.1.2017	1	3.5	1	7	6.2	6.5	7.1	7.3	0.9	0.8	-0.1	FALSE	0	0	poor	22	NA	1	less	loose	face to face	unhygienic	present	1	0	1	0	1	NA	0
8	Addis Ababa	1F078	10	1289	1A1189	2.1.2017	5.1.2017	1	2.17	1	NA	11.7	15	11.8	15	0.1	0	-0.1	FALSE	0	0	poor	22	NA	1	less	loose	face to face	unhygienic	present	1	0	1	0	1	NA	0
1	Addis Ababa	1F079	13	30	1A1190	3.1.2017	6.1.2017	1	0.67	1	NA	4.6	4.5	12	4.6	7.4	0.1	-7.3	FALSE	0.0833	0	satisfactory	NA	NA	NA	less	loose	face to face	satisfactory	NA	0	NA	1	0	0	0	0
2	Addis Ababa	1F079	13	31	1A1191	3.1.2017	6.1.2017	1	4	1	NA	7.6	7.7	7.8	7.9	0.2	0.2	0	FALSE	0.0833	1	satisfactory	NA	NA	NA	less	loose	face to face	satisfactory	NA	0	NA	1	0	0	NA	0
3	Addis Ababa	1F079	13	32	1A1192	3.1.2017	6.1.2017	1	4	1	12	5.3	5.4	5.5	5.6	0.2	0.2	-8.88E-16	FALSE	0.0833	1	satisfactory	NA	NA	NA	less	loose	face to face	satisfactory	NA	0	NA	1	0	0	NA	0
4	Addis Ababa	1F079	13	33	1A1193	3.1.2017	6.1.2017	1	1.5	1	NA	8.7	7.4	8.9	7.5	0.2	0.1	-0.1	FALSE	0.0833	1	satisfactory	NA	NA	NA	less	loose	face to face	satisfactory	NA	0	NA	1	0	0	NA	0
5	Addis Ababa	1F079	13	3	1A1194	3.1.2017	6.1.2017	1	6	1	15	5.6	6.3	6.2	6.7	0.6	0.4	-0.2	FALSE	0.0833	1	satisfactory	NA	NA	NA	less	loose	face to face	satisfactory	NA	0	NA	1	0	0	NA	0
6	Addis Ababa	1F079	13	34	1A1195	3.1.2017	6.1.2017	1	3	1	12	6	7.3	6.3	14	0.3	6.7	6.4	TRUE	0.0833	1	satisfactory	NA	NA	NA	less	loose	face to face	satisfactory	NA	0	NA	1	0	0	NA	0
7	Addis Ababa	1F079	13	35	1A1196	3.1.2017	6.1.2017	1	1	1	NA	7.6	7.7	8	8.1	0.4	0.4	-8.88E-16	FALSE	0.0833	0	satisfactory	NA	NA	NA	less	loose	face to face	satisfactory	NA	0	NA	1	0	0	0	0
8	Addis Ababa	1F079	13	5535	1A1197	3.1.2017	6.1.2017	1	3	1	12	4.5	4.5	5.5	5.9	1	1.4	0.4	FALSE	0.0833	1	satisfactory	NA	NA	NA	less	loose	face to face	satisfactory	NA	0	NA	1	0	0	NA	0
9	Addis Ababa	1F079	13	36	1A1198	3.1.2017	6.1.2017	1	4.5	1	4	6	5.5	6.1	5.9	0.1	0.4	0.3	FALSE	0.0833	1	satisfactory	NA	NA	NA	less	loose	face to face	satisfactory	NA	0	NA	1	0	0	NA	0
10	Addis Ababa	1F079	13	37	1A1199	3.1.2017	6.1.2017	1	3	1	12	5.4	5.9	6.2	7.8	0.8	1.9	1.1	FALSE	0.0833	1	satisfactory	NA	NA	NA	less	loose	face to face	satisfactory	NA	0	NA	1	0	0	NA	0
11	Addis Ababa	1F079	13	38	1A1200	3.1.2017	6.1.2017	1	1	1	NA	6.5	6.3	7.3	6.5	0.8	0.2	-0.6	FALSE	0.0833	0	satisfactory	NA	NA	NA	less	loose	face to face	satisfactory	NA	0	NA	1	0	0	0	0
12	Addis Ababa	1F079	13	39	1A1201	3.1.2017	6.1.2017	1	NA	1	NA	8.4	7.7	11.2	8.2	2.8	0.5	-2.3	FALSE	0.0833	1	satisfactory	NA	NA	NA	less	loose	face to face	satisfactory	NA	0	NA	1	0	0	NA	0
1	Addis Ababa	1F080	19	0-1	1A1202	9.1.2017	12.1.2017	1	4	1	9	6.7	6.7	7.2	10.4	0.5	3.7	3.2	FALSE	0.4737	1	satisfactory	20	0	NA	less	loose	face to face	NA	absent	0	0	1	0	0	NA	0
2	Addis Ababa	1F080	19	0-2	1A1203	9.1.2017	12.1.2017	1	5	1	4	4.6	3.5	4.7	4.5	0.1	1	0.9	FALSE	0.4737	0	satisfactory	20	0	NA	less	loose	face to face	NA	absent	0	0	1	0	0	NA	0
3	Addis Ababa	1F080	19	0-3	1A1204	9.1.2017	12.1.2017	1	0.8	1	NA	5.8	6.1	5.9	10.5	0.1	4.4	4.3	TRUE	0.4737	0	satisfactory	20	0	NA	less	loose	face to face	NA	absent	0	0	1	0	0	0	0
4	Addis Ababa	1F080	19	0-4	1A1205	9.1.2017	12.1.2017	1	7	1	NA	4.5	5.3	7.4	12.8	2.9	7.5	4.6	TRUE	0.4737	1	satisfactory	20	0	NA	less	loose	face to face	NA	absent	0	0	1	0	0	NA	0
5	Addis Ababa	1F080	19	0-5	1A1206	9.1.2017	12.1.2017	1	4	1	8	5.9	5.2	7.8	16.1	1.9	10.9	9	TRUE	0.4737	0	satisfactory	20	0	NA	less	loose	face to face	NA	absent	0	0	1	0	0	NA	0
6	Addis Ababa	1F080	19	0-6	1A1207	9.1.2017	12.1.2017	1	7	1	20	6	5	6.2	9.5	0.2	4.5	4.3	TRUE	0.4737	0	satisfactory	20	0	NA	less	loose	face to face	NA	absent	0	0	1	0	0	NA	0
7	Addis Ababa	1F080	19	0-7	1A1208	9.1.2017	12.1.2017	1	0.58	1	NA	6.8	6	7.2	6	0.4	0	-0.4	FALSE	0.4737	0	satisfactory	20	0	NA	less	loose	face to face	NA	absent	0	0	1	0	0	0	0
8	Addis Ababa	1F080	19	10	1A1209	9.1.2017	12.1.2017	1	0.67	1	NA	7.5	6.6	9	14.5	1.5	7.9	6.4	TRUE	0.4737	0	satisfactory	20	0	NA	less	loose	face to face	NA	absent	0	0	1	0	0	0	0
9	Addis Ababa	1F080	19	12	1A1210	9.1.2017	12.1.2017	1	6	1	7	6.2	5.6	10.5	14.5	4.3	8.9	4.6	TRUE	0.4737	0	satisfactory	20	0	NA	less	loose	face to face	NA	absent	0	0	1	0	0	NA	0
10	Addis Ababa	1F080	19	13	1A1211	9.1.2017	12.1.2017	1	4	1	NA	6.6	5.8	8.6	12.4	2	6.6	4.6	TRUE	0.4737	0	satisfactory	20	0	NA	less	loose	face to face	NA	absent	0	0	1	0	0	NA	0
11	Addis Ababa	1F080	19	14	1A1212	9.1.2017	12.1.2017	1	2.5	1	NA	3.6	3.2	8	19.4	4.4	16.2	11.8	TRUE	0.4737	0	satisfactory	20	0	NA	less	loose	face to face	NA	absent	0	0	1	0	0	NA	0
12	Addis Ababa	1F080	19	15	1A1213	9.1.2017	12.1.2017	1	3	1	NA	5.3	4.4	5.4	4.6	0.1	0.2	0.1	FALSE	0.4737	0	satisfactory	20	0	NA	less	loose	face to face	NA	absent	0	0	1	0	0	NA	0
13	Addis Ababa	1F080	19	16	1A1214	9.1.2017	12.1.2017	1	2	1	NA	6.9	7.3	6.9	7.4	0	0.1	0.1	FALSE	0.4737	0	satisfactory	20	0	NA	less	loose	face to face	NA	absent	0	0	1	0	0	NA	0
14	Addis Ababa	1F080	19	17	1A1215	9.1.2017	12.1.2017	1	1.25	1	NA	8.8	7.6	9.8	7.6	1	0	-1	FALSE	0.4737	0	satisfactory	20	0	NA	less	loose	face to face	NA	absent	0	0	1	0	0	NA	0
15	Addis Ababa	1F080	19	18	1A1216	9.1.2017	12.1.2017	1	4	1	NA	5.3	5.2	6.3	7.6	1	2.4	1.4	FALSE	0.4737	0	satisfactory	20	0	NA	less	loose	face to face	NA	absent	0	0	1	0	0	NA	0
16	Addis Ababa	1F080	19	19	1A1217	9.1.2017	12.1.2017	1	7	1	NA	5.7	5.1	6.7	9.4	1	4.3	3.3	FALSE	0.4737	0	satisfactory	20	0	NA	less	loose	face to face	NA	absent	0	0	1	0	0	NA	0
17	Addis Ababa	1F080	19	20	1A1218	9.1.2017	12.1.2017	1	5	1	3	5.6	5.2	7.5	7.5	1.9	2.3	0.4	FALSE	0.4737	1	satisfactory	20	0	NA	less	loose	face to face	NA	absent	0	0	1	0	0	NA	0
18	Addis Ababa	1F080	19	21	1A1219	9.1.2017	12.1.2017	1	5	1	4	5.5	5.1	6.6	5.4	1.1	0.3	-0.8	FALSE	0.4737	1	satisfactory	20	0	NA	less	loose	face to face	NA	absent	0	0	1	0	0	NA	0
19	Addis Ababa	1F080	19	22	1A1220	9.1.2017	12.1.2017	1	5	1	6	6.7	5.7	9.3	12.5	2.6	6.8	4.2	TRUE	0.4737	1	satisfactory	20	0	NA	less	loose	face to face	NA	absent	0	0	1	0	0	NA	0
1	Addis Ababa	1F081	10	0-1	1A1221	9.1.2017	12.1.2017	1	6	1	8	5.2	5.8	5.5	7.6	0.3	1.8	1.5	FALSE	0.1818	0	satisfactory	20	NA	1	less	loose	NA	satisfactory	present	0	1	1	0	0	NA	1
2	Addis Ababa	1F081	10	0-2	1A1222	9.1.2017	12.1.2017	1	1	1	NA	4.8	5.3	4.8	5.4	0	0.1	0.1	FALSE	0.1818	0	satisfactory	20	NA	1	less	loose	NA	satisfactory	present	0	1	1	0	0	0	1
3	Addis Ababa	1F081	10	0-3	1A1223	9.1.2017	12.1.2017	1	1	1	NA	4.9	4.9	5	4.9	0.1	0	-0.1	FALSE	0.1818	0	satisfactory	20	NA	1	less	loose	NA	satisfactory	present	0	1	1	0	0	0	1
4	Addis Ababa	1F081	10	0-4	1A1224	9.1.2017	12.1.2017	1	4	1	NA	6.9	6.2	7.6	7.8	0.7	1.6	0.9	FALSE	0.1818	0	satisfactory	20	NA	1	less	loose	NA	satisfactory	present	0	1	1	0	0	NA	1
5	Addis Ababa	1F081	10	0-6	1A1225	9.1.2017	12.1.2017	1	1.25	1	NA	7.2	1.1	7.3	7.7	0.1	6.6	6.5	TRUE	0.1818	0	satisfactory	20	NA	1	less	loose	NA	satisfactory	present	0	1	1	0	0	NA	1
6	Addis Ababa	1F081	10	0-7	1A1226	9.1.2017	12.1.2017	1	1.25	1	NA	4.8	5.5	5.9	6.2	1.1	0.7	-0.4	FALSE	0.1818	0	satisfactory	20	NA	1	less	loose	NA	satisfactory	present	0	1	1	0	0	NA	1
7	Addis Ababa	1F081	10	0-8	1A1227	9.1.2017	12.1.2017	1	4.5	1	5	7.6	6.6	7.7	6.7	0.1	0.1	0	FALSE	0.1818	0	satisfactory	20	NA	1	less	loose	NA	satisfactory	present	0	1	1	0	0	NA	1
8	Addis Ababa	1F081	10	0-9	1A1228	9.1.2017	12.1.2017	1	6	1	5	6.9	6.3	7.7	12.3	0.8	6	5.2	TRUE	0.1818	1	satisfactory	20	NA	1	less	loose	NA	satisfactory	present	0	1	1	0	0	NA	1
9	Addis Ababa	1F081	10	23	1A1229	9.1.2017	12.1.2017	0	0.5	1	NA	4.6	4.4	4.6	4.7	0	0.3	0.3	FALSE	0.1818	0	satisfactory	20	NA	1	less	loose	NA	satisfactory	present	0	1	1	0	0	0	1
10	Addis Ababa	1F081	10	25	1A1230	9.1.2017	12.1.2017	1	0.67	1	NA	4.7	3.6	4.8	3.6	0.1	0	-0.1	FALSE	0.1818	0	satisfactory	20	NA	1	less	loose	NA	satisfactory	present	0	1	1	0	0	0	1
11	Addis Ababa	1F081	10	24	1A1231	9.1.2017	12.1.2017	1	0.33	1	NA	3.4	3.2	3.5	3.2	0.1	0	-0.1	FALSE	0.1818	0	satisfactory	20	NA	1	less	loose	NA	satisfactory	present	0	1	1	0	0	0	1
1	Addis Ababa	1F082	6	100	1A1232	9.1.2017	12.1.2017	1	13	1	NA	6.7	5.3	10.3	9.9	3.6	4.6	1	FALSE	0	0	satisfactory	26	0	NA	less	cubicle	face to face	satisfactory	present	1	0	1	0	1	NA	1
2	Addis Ababa	1F082	6	101	1A1233	9.1.2017	12.1.2017	0	1	1	NA	2.6	2.1	3.5	3.6	0.9	1.5	0.6	FALSE	0	0	satisfactory	26	0	NA	less	cubicle	face to face	satisfactory	present	1	0	1	0	1	0	1
3	Addis Ababa	1F082	6	102	1A1234	9.1.2017	12.1.2017	1	1	1	NA	2.8	2.7	2.8	3.2	0	0.5	0.5	FALSE	0	0	satisfactory	26	0	NA	less	cubicle	face to face	satisfactory	present	1	0	1	0	1	0	1
4	Addis Ababa	1F082	6	103	1A1235	9.1.2017	12.1.2017	1	14	1	NA	5.2	4.9	6.6	6.6	1.4	1.7	0.3	FALSE	0	0	satisfactory	26	0	NA	less	cubicle	face to face	satisfactory	present	1	0	1	0	1	NA	1
5	Addis Ababa	1F082	6	104	1A1236	9.1.2017	12.1.2017	1	2	1	NA	5.6	6.2	6.5	6.3	0.9	0.1	-0.8	FALSE	0	0	satisfactory	26	0	NA	less	cubicle	face to face	satisfactory	present	1	0	1	0	1	NA	1
1	Addis Ababa	1F084	19	600	1A1237	10.1.2017	13.1.2017	1	3.3	1	12	6	5.9	6.1	6.3	0.1	0.4	0.3	FALSE	0	0	satisfactory	24	0	1	less	loose	NA	satisfactory	absent	0	1	1	0	0	NA	0
2	Addis Ababa	1F084	19	602	1A1238	10.1.2017	13.1.2017	1	3.25	1	11	5.9	6	6	6.1	0.1	0.1	0	FALSE	0	0	satisfactory	24	0	1	less	loose	NA	satisfactory	absent	0	1	1	0	0	NA	0
3	Addis Ababa	1F084	19	603	1A1239	10.1.2017	13.1.2017	1	4.3	1	24	6	6.2	6.3	6.2	0.3	0	-0.3	FALSE	0	0	satisfactory	24	0	1	less	loose	NA	satisfactory	absent	0	1	1	0	0	NA	0
4	Addis Ababa	1F084	19	604	1A1240	10.1.2017	13.1.2017	1	0.92	1	NA	5.9	5.5	6	5.5	0.1	0	-0.1	FALSE	0	0	satisfactory	24	0	1	less	loose	NA	satisfactory	absent	0	1	1	0	0	0	0
5	Addis Ababa	1F084	19	605	1A1241	10.1.2017	13.1.2017	1	1.67	1	NA	7.4	8.6	8	8.6	0.6	0	-0.6	FALSE	0	0	satisfactory	24	0	1	less	loose	NA	satisfactory	absent	0	1	1	0	0	NA	0
6	Addis Ababa	1F084	19	606	1A1242	10.1.2017	13.1.2017	1	0.33	1	NA	3.5	3.6	3.7	3.6	0.2	0	-0.2	FALSE	0	0	satisfactory	24	0	1	less	loose	NA	satisfactory	absent	0	1	1	0	0	0	0
7	Addis Ababa	1F084	19	607	1A1243	10.1.2017	13.1.2017	1	1.67	1	NA	6.9	7.4	7.3	7.6	0.4	0.2	-0.2	FALSE	0	0	satisfactory	24	0	1	less	loose	NA	satisfactory	absent	0	1	1	0	0	NA	0
8	Addis Ababa	1F084	19	608	1A1244	10.1.2017	13.1.2017	1	0.92	1	NA	6.8	6.5	6.9	6.7	0.1	0.2	0.1	FALSE	0	0	satisfactory	24	0	1	less	loose	NA	satisfactory	absent	0	1	1	0	0	0	0
9	Addis Ababa	1F084	19	609	1A1245	10.1.2017	13.1.2017	1	0.83	1	NA	4.9	4	5	4.1	0.1	0.1	0	FALSE	0	0	satisfactory	24	0	1	less	loose	NA	satisfactory	absent	0	1	1	0	0	0	0
10	Addis Ababa	1F084	19	610	1A1246	10.1.2017	13.1.2017	1	1.58	1	NA	7.4	7.1	7.6	7.4	0.2	0.3	0.1	FALSE	0	0	satisfactory	24	0	1	less	loose	NA	satisfactory	absent	0	1	1	0	0	NA	0
11	Addis Ababa	1F084	19	611	1A1247	10.1.2017	13.1.2017	1	4	1	NA	6.2	5.8	6.7	6.4	0.5	0.6	0.1	FALSE	0	0	satisfactory	24	0	1	less	loose	NA	satisfactory	absent	0	1	1	0	0	NA	0
12	Addis Ababa	1F084	19	612	1A1248	10.1.2017	13.1.2017	1	3	1	11	5.9	6.6	6	6.6	0.1	0	-0.1	FALSE	0	0	satisfactory	24	0	1	less	loose	NA	satisfactory	absent	0	1	1	0	0	NA	0
13	Addis Ababa	1F084	19	613	1A1249	10.1.2017	13.1.2017	1	4.5	1	4	5	6.5	5.2	6.5	0.2	0	-0.2	FALSE	0	0	satisfactory	24	0	1	less	loose	NA	satisfactory	absent	0	1	1	0	0	NA	0
14	Addis Ababa	1F084	19	614	1A1250	10.1.2017	13.1.2017	1	5	1	13	6.7	6.1	6.7	6.4	0	0.3	0.3	FALSE	0	0	satisfactory	24	0	1	less	loose	NA	satisfactory	absent	0	1	1	0	0	NA	0
15	Addis Ababa	1F084	19	615	1A1251	10.1.2017	13.1.2017	1	5	1	4	5	5.2	5	5.3	0	0.1	0.1	FALSE	0	0	satisfactory	24	0	1	less	loose	NA	satisfactory	absent	0	1	1	0	0	NA	0
1	Addis Ababa	1F085	13	700	1A1252	10.1.2017	13.1.2017	1	6	1	6	3.7	4.6	4.7	13	1	8.4	7.4	TRUE	0.0909	0	poor	11	NA	1	less	loose	face to face	satisfactory	NA	0	1	1	0	0	NA	0
2	Addis Ababa	1F085	13	701	1A1253	10.1.2017	13.1.2017	1	0.33	1	NA	3.6	4.2	4.3	4.6	0.7	0.4	-0.3	FALSE	0.0909	0	poor	11	NA	1	less	loose	face to face	satisfactory	NA	0	1	1	0	0	0	0
3	Addis Ababa	1F085	13	702	1A1254	10.1.2017	13.1.2017	1	2	1	4	6	6.3	6	6.5	0	0.2	0.2	FALSE	0.0909	0	poor	11	NA	1	less	loose	face to face	satisfactory	NA	0	1	1	0	0	NA	0
4	Addis Ababa	1F085	13	703	1A1255	10.1.2017	13.1.2017	1	0.5	1	NA	4.5	4.2	4.6	4.5	0.1	0.3	0.2	FALSE	0.0909	0	poor	11	NA	1	less	loose	face to face	satisfactory	NA	0	1	1	0	0	0	0
5	Addis Ababa	1F085	13	704	1A1256	10.1.2017	13.1.2017	1	0.83	1	NA	3.7	2.9	3.7	3	0	0.1	0.1	FALSE	0.0909	0	poor	11	NA	1	less	loose	face to face	satisfactory	NA	0	1	1	0	0	0	0
6	Addis Ababa	1F085	13	705	1A1257	10.1.2017	13.1.2017	1	0.67	1	NA	4	4.1	4.1	4.3	0.1	0.2	0.1	FALSE	0.0909	0	poor	11	NA	1	less	loose	face to face	satisfactory	NA	0	1	1	0	0	0	0
7	Addis Ababa	1F085	13	706	1A1258	10.1.2017	13.1.2017	1	6	1	6	5.4	5.9	5.5	6	0.1	0.1	0	FALSE	0.0909	0	poor	11	NA	1	less	loose	face to face	satisfactory	NA	0	1	1	0	0	NA	0
8	Addis Ababa	1F085	13	707	1A1259	10.1.2017	13.1.2017	1	5	1	4	4.1	3.9	4.2	4.4	0.1	0.5	0.4	FALSE	0.0909	0	poor	11	NA	1	less	loose	face to face	satisfactory	NA	0	1	1	0	0	NA	0
9	Addis Ababa	1F085	13	709	1A1260	10.1.2017	13.1.2017	1	5	1	4	5.4	5.4	5.7	5.6	0.3	0.2	-0.1	FALSE	0.0909	1	poor	11	NA	1	less	loose	face to face	satisfactory	NA	0	1	1	0	0	NA	0
10	Addis Ababa	1F085	13	710	1A1261	10.1.2017	13.1.2017	1	3	1	NA	5.5	5.2	5.5	5.4	0	0.2	0.2	FALSE	0.0909	1	poor	11	NA	1	less	loose	face to face	satisfactory	NA	0	1	1	0	0	NA	0
11	Addis Ababa	1F085	13	712	1A1262	10.1.2017	13.1.2017	1	1.25	1	NA	3	3.6	4.7	4.4	1.7	0.8	-0.9	FALSE	0.0909	0	poor	11	NA	1	less	loose	face to face	satisfactory	NA	0	1	1	0	0	NA	0
1	Addis Ababa	1F086	10	801	1A1263	11.1.2017	14.1.2017	1	4	1	8	5.9	5.4	6.7	11.9	0.8	6.5	5.7	TRUE	0.4286	0	satisfactory	17	NA	NA	less	loose	tail to tail	satisfactory	present	0	0	1	0	0	NA	0
2	Addis Ababa	1F086	10	802	1A1264	11.1.2017	14.1.2017	1	3.5	1	NA	4.6	4.5	4.7	4.7	0.1	0.2	0.1	FALSE	0.4286	0	satisfactory	17	NA	NA	less	loose	tail to tail	satisfactory	present	0	0	1	0	0	NA	0
3	Addis Ababa	1F086	10	804	1A1265	11.1.2017	14.1.2017	1	1.58	1	NA	5.3	5	12	10.4	6.7	5.4	-1.3	FALSE	0.4286	0	satisfactory	17	NA	NA	less	loose	tail to tail	satisfactory	present	0	0	1	0	0	NA	0
4	Addis Ababa	1F086	10	805	1A1266	11.1.2017	14.1.2017	1	0.75	1	NA	4.5	4.9	5.2	5	0.7	0.1	-0.6	FALSE	0.4286	0	satisfactory	17	NA	NA	less	loose	tail to tail	satisfactory	present	0	0	1	0	0	0	0
5	Addis Ababa	1F086	10	806	1A1267	11.1.2017	14.1.2017	1	1.67	1	NA	4.7	5.4	5.8	5.7	1.1	0.3	-0.8	FALSE	0.4286	0	satisfactory	17	NA	NA	less	loose	tail to tail	satisfactory	present	0	0	1	0	0	NA	0
6	Addis Ababa	1F086	10	807	1A1268	11.1.2017	14.1.2017	1	6	1	9	5.5	5.1	6.7	17.3	1.2	12.2	11	TRUE	0.4286	0	satisfactory	17	NA	NA	less	loose	tail to tail	satisfactory	present	0	0	1	0	0	NA	0
7	Addis Ababa	1F086	10	808	1A1269	11.1.2017	14.1.2017	1	4	1	4	6.4	6.6	7	29.5	0.6	22.9	22.3	TRUE	0.4286	0	satisfactory	17	NA	NA	less	loose	tail to tail	satisfactory	present	0	0	1	0	0	NA	0
1	Addis Ababa	1F087	54	900	1A1270	11.1.2017	14.1.2017	1	1.5	1	NA	5.3	5.2	7.3	15.5	2	10.3	8.3	TRUE	0.775	0	satisfactory	44	NA	1	less	loose	tail to tail	satisfactory	present	0	1	1	0	0	NA	0
2	Addis Ababa	1F087	54	904	1A1271	11.1.2017	14.1.2017	1	5	1	8	6.3	7.3	8.3	15.5	2	8.2	6.2	TRUE	0.775	0	satisfactory	44	NA	1	less	loose	tail to tail	satisfactory	present	0	1	1	0	0	NA	0
3	Addis Ababa	1F087	54	905	1A1272	11.1.2017	14.1.2017	1	2.5	1	3	5.3	5.6	6.5	10	1.2	4.4	3.2	FALSE	0.775	0	satisfactory	44	NA	1	less	loose	tail to tail	satisfactory	present	0	1	1	0	0	NA	0
4	Addis Ababa	1F087	54	906	1A1273	11.1.2017	14.1.2017	1	2.5	1	3	6.3	6.7	8.2	15	1.9	8.3	6.4	TRUE	0.775	0	satisfactory	44	NA	1	less	loose	tail to tail	satisfactory	present	0	1	1	0	0	NA	0
5	Addis Ababa	1F087	54	907	1A1274	11.1.2017	14.1.2017	1	2.5	1	3	6.6	6.9	7	15.9	0.4	9	8.6	TRUE	0.775	0	satisfactory	44	NA	1	less	loose	tail to tail	satisfactory	present	0	1	1	0	0	NA	0
6	Addis Ababa	1F087	54	908	1A1275	11.1.2017	14.1.2017	1	2	1	3	6.6	7.6	6.7	20	0.1	12.4	12.3	TRUE	0.775	0	satisfactory	44	NA	1	less	loose	tail to tail	satisfactory	present	0	1	1	0	0	NA	0
7	Addis Ababa	1F087	54	909	1A1276	11.1.2017	14.1.2017	1	4	1	6	4.5	4.8	5.1	9.3	0.6	4.5	3.9	FALSE	0.775	0	satisfactory	44	NA	1	less	loose	tail to tail	satisfactory	present	0	1	1	0	0	NA	0
8	Addis Ababa	1F087	54	910	1A1277	11.1.2017	14.1.2017	1	2.5	1	2	6.9	6.6	8.4	15.2	1.5	8.6	7.1	TRUE	0.775	0	satisfactory	44	NA	1	less	loose	tail to tail	satisfactory	present	0	1	1	0	0	NA	0
9	Addis Ababa	1F087	54	911	1A1278	11.1.2017	14.1.2017	1	4	1	2	7	6.4	7.2	13.3	0.2	6.9	6.7	TRUE	0.775	0	satisfactory	44	NA	1	less	loose	tail to tail	satisfactory	present	0	1	1	0	0	NA	0
10	Addis Ababa	1F087	54	912	1A1279	11.1.2017	14.1.2017	1	5	1	18	6.1	5.4	10.4	16.4	4.3	11	6.7	TRUE	0.775	0	satisfactory	44	NA	1	less	loose	tail to tail	satisfactory	present	0	1	1	0	0	NA	0
11	Addis Ababa	1F087	54	913	1A1280	11.1.2017	14.1.2017	1	5	1	12	6.5	5.2	8.2	10.7	1.7	5.5	3.8	FALSE	0.775	0	satisfactory	44	NA	1	less	loose	tail to tail	satisfactory	present	0	1	1	0	0	NA	0
12	Addis Ababa	1F087	54	914	1A1281	11.1.2017	14.1.2017	1	6	1	8	5.1	5.9	8.6	15.5	3.5	9.6	6.1	TRUE	0.775	1	satisfactory	44	NA	1	less	loose	tail to tail	satisfactory	present	0	1	1	0	0	NA	0
13	Addis Ababa	1F087	54	915	1A1282	11.1.2017	14.1.2017	1	5	1	12	7.1	7.7	7.7	17.5	0.6	9.8	9.2	TRUE	0.775	0	satisfactory	44	NA	1	less	loose	tail to tail	satisfactory	present	0	1	1	0	0	NA	0
14	Addis Ababa	1F087	54	916	1A1283	11.1.2017	14.1.2017	1	14	1	18	4.8	4.4	5	14.2	0.2	9.8	9.6	TRUE	0.775	0	satisfactory	44	NA	1	less	loose	tail to tail	satisfactory	present	0	1	1	0	0	NA	0
15	Addis Ababa	1F087	54	918	1A1284	11.1.2017	14.1.2017	1	7	1	11	5.7	5.5	6.4	14	0.7	8.5	7.8	TRUE	0.775	0	satisfactory	44	NA	1	less	loose	tail to tail	satisfactory	present	0	1	1	0	0	NA	0
16	Addis Ababa	1F087	54	919	1A1285	11.1.2017	14.1.2017	1	12	1	8	4.9	4.7	6.7	12.4	1.8	7.7	5.9	TRUE	0.775	0	satisfactory	44	NA	1	less	loose	tail to tail	satisfactory	present	0	1	1	0	0	NA	0
17	Addis Ababa	1F087	54	920	1A1286	11.1.2017	14.1.2017	1	6	1	11	4.8	5.4	5.7	9	0.9	3.6	2.7	FALSE	0.775	0	satisfactory	44	NA	1	less	loose	tail to tail	satisfactory	present	0	1	1	0	0	NA	0
18	Addis Ababa	1F087	54	921	1A1287	11.1.2017	14.1.2017	1	3	1	24	5.9	5.9	7.8	12.7	1.9	6.8	4.9	TRUE	0.775	0	satisfactory	44	NA	1	less	loose	tail to tail	satisfactory	present	0	1	1	0	0	NA	0
19	Addis Ababa	1F087	54	922	1A1288	11.1.2017	14.1.2017	1	2.5	1	8	5.1	5.2	7.4	17.4	2.3	12.2	9.9	TRUE	0.775	0	satisfactory	44	NA	1	less	loose	tail to tail	satisfactory	present	0	1	1	0	0	NA	0
20	Addis Ababa	1F087	54	923	1A1289	11.1.2017	14.1.2017	1	2.5	1	7	6.6	7.5	7.1	12.2	0.5	4.7	4.2	TRUE	0.775	0	satisfactory	44	NA	1	less	loose	tail to tail	satisfactory	present	0	1	1	0	0	NA	0
21	Addis Ababa	1F087	54	925	1A1290	11.1.2017	14.1.2017	1	6	1	12	5.5	5.7	6.1	16.6	0.6	10.9	10.3	TRUE	0.775	0	satisfactory	44	NA	1	less	loose	tail to tail	satisfactory	present	0	1	1	0	0	NA	0
22	Addis Ababa	1F087	54	926	1A1291	11.1.2017	14.1.2017	1	6	1	16	5.4	5.5	6.9	10.2	1.5	4.7	3.2	FALSE	0.775	1	satisfactory	44	NA	1	less	loose	tail to tail	satisfactory	present	0	1	1	0	0	NA	0
23	Addis Ababa	1F087	54	928	1A1292	11.1.2017	14.1.2017	1	7	1	12	7.4	8	8.2	18.7	0.8	10.7	9.9	TRUE	0.775	0	satisfactory	44	NA	1	less	loose	tail to tail	satisfactory	present	0	1	1	0	0	NA	0
24	Addis Ababa	1F087	54	929	1A1293	11.1.2017	14.1.2017	1	2.7	1	3	7.9	9.5	7.9	19.7	0	10.2	10.2	TRUE	0.775	0	satisfactory	44	NA	1	less	loose	tail to tail	satisfactory	present	0	1	1	0	0	NA	0
25	Addis Ababa	1F087	54	930	1A1294	11.1.2017	14.1.2017	1	5	1	5	5.7	5.9	6.5	12.5	0.8	6.6	5.8	TRUE	0.775	0	satisfactory	44	NA	1	less	loose	tail to tail	satisfactory	present	0	1	1	0	0	NA	0
26	Addis Ababa	1F087	54	931	1A1295	11.1.2017	14.1.2017	1	5	1	4	6.3	6.8	6.5	13.8	0.2	7	6.8	TRUE	0.775	0	satisfactory	44	NA	1	less	loose	tail to tail	satisfactory	present	0	1	1	0	0	NA	0
27	Addis Ababa	1F087	54	932	1A1296	11.1.2017	14.1.2017	1	2.25	1	NA	6.9	6.4	7.2	15.5	0.3	9.1	8.8	TRUE	0.775	0	satisfactory	44	NA	1	less	loose	tail to tail	satisfactory	present	0	1	1	0	0	NA	0
28	Addis Ababa	1F087	54	933	1A1297	11.1.2017	14.1.2017	1	1	1	NA	4.4	4.9	5.1	10.9	0.7	6	5.3	TRUE	0.775	0	satisfactory	44	NA	1	less	loose	tail to tail	satisfactory	present	0	1	1	0	0	0	0
29	Addis Ababa	1F087	54	934	1A1298	11.1.2017	14.1.2017	1	1	1	NA	3.1	3.6	4.8	18.4	1.7	14.8	13.1	TRUE	0.775	0	satisfactory	44	NA	1	less	loose	tail to tail	satisfactory	present	0	1	1	0	0	0	0
30	Addis Ababa	1F087	54	935	1A1299	11.1.2017	14.1.2017	1	1	1	NA	4.8	5.4	8.4	17.7	3.6	12.3	8.7	TRUE	0.775	0	satisfactory	44	NA	1	less	loose	tail to tail	satisfactory	present	0	1	1	0	0	0	0
31	Addis Ababa	1F087	54	936	1A1300	11.1.2017	14.1.2017	1	0.75	1	NA	4.4	3.7	4.8	5.1	0.4	1.4	1	FALSE	0.775	0	satisfactory	44	NA	1	less	loose	tail to tail	satisfactory	present	0	1	1	0	0	0	0
32	Addis Ababa	1F087	54	2835	1A1301	11.1.2017	14.1.2017	1	1.5	1	NA	1.6	7.8	7.7	14.3	6.1	6.5	0.4	FALSE	0.775	0	satisfactory	44	NA	1	less	loose	tail to tail	satisfactory	present	0	1	1	0	0	NA	0
33	Addis Ababa	1F087	54	937	1A1302	11.1.2017	14.1.2017	1	0.59	1	NA	4.7	4.3	5.6	4.9	0.9	0.6	-0.3	FALSE	0.775	0	satisfactory	44	NA	1	less	loose	tail to tail	satisfactory	present	0	1	1	0	0	0	0
34	Addis Ababa	1F087	54	938	1A1303	11.1.2017	14.1.2017	1	0.87	1	NA	3.8	3.7	6	22.8	2.2	19.1	16.9	TRUE	0.775	0	satisfactory	44	NA	1	less	loose	tail to tail	satisfactory	present	0	1	1	0	0	0	0
35	Addis Ababa	1F087	54	939	1A1304	11.1.2017	14.1.2017	0	0.5	1	NA	5.4	6.3	5.5	6.7	0.1	0.4	0.3	FALSE	0.775	0	satisfactory	44	NA	1	less	loose	tail to tail	satisfactory	present	0	1	1	0	0	0	0
36	Addis Ababa	1F087	54	940	1A1305	11.1.2017	14.1.2017	1	1.67	1	NA	6.6	7.7	7.9	21	1.3	13.3	12	TRUE	0.775	0	satisfactory	44	NA	1	less	loose	tail to tail	satisfactory	present	0	1	1	0	0	NA	0
37	Addis Ababa	1F087	54	941	1A1306	11.1.2017	14.1.2017	1	1	1	NA	7.3	7.8	9	21.3	1.7	13.5	11.8	TRUE	0.775	0	satisfactory	44	NA	1	less	loose	tail to tail	satisfactory	present	0	1	1	0	0	0	0
38	Addis Ababa	1F087	54	942	1A1307	11.1.2017	14.1.2017	1	1	1	NA	5.9	6.1	9.5	28	3.6	21.9	18.3	TRUE	0.775	0	satisfactory	44	NA	1	less	loose	tail to tail	satisfactory	present	0	1	1	0	0	0	0
39	Addis Ababa	1F087	54	943	1A1308	11.1.2017	14.1.2017	1	0.67	1	NA	4	4	4	11.1	0	7.1	7.1	TRUE	0.775	0	satisfactory	44	NA	1	less	loose	tail to tail	satisfactory	present	0	1	1	0	0	0	0
40	Addis Ababa	1F087	54	944	1A1309	11.1.2017	14.1.2017	0	4	1	NA	8.4	10.4	9.3	21.6	0.9	11.2	10.3	TRUE	0.775	0	satisfactory	44	NA	1	less	loose	tail to tail	satisfactory	present	0	1	1	0	0	NA	0
1	Addis Ababa	1F088	6	1001	1A1310	13.1.2017	16.1.2017	1	2	1	6	5.6	4.1	5.9	14.8	0.3	10.7	10.4	TRUE	0.6	0	satisfactory	14	0	NA	less	loose	NA	satisfactory	absent	0	1	1	0	0	NA	0
2	Addis Ababa	1F088	6	1002	1A1311	13.1.2017	16.1.2017	1	8	1	3	5.3	5.4	7.4	12.7	2.1	7.3	5.2	TRUE	0.6	0	satisfactory	14	0	NA	less	loose	NA	satisfactory	absent	0	1	1	0	0	NA	0
3	Addis Ababa	1F088	6	1003	1A1312	13.1.2017	16.1.2017	1	1.5	1	NA	4.3	4.3	7.4	19.8	3.1	15.5	12.4	TRUE	0.6	1	satisfactory	14	0	NA	less	loose	NA	satisfactory	absent	0	1	1	0	0	NA	0
4	Addis Ababa	1F088	6	1004	1A1313	13.1.2017	16.1.2017	1	1.67	1	NA	9.9	12	11.6	15.3	1.7	3.3	1.6	FALSE	0.6	1	satisfactory	14	0	NA	less	loose	NA	satisfactory	absent	0	1	1	0	0	NA	0
5	Addis Ababa	1F088	6	1000	1A1314	13.1.2017	16.1.2017	1	0.5	1	NA	3.3	2.9	3.5	2.9	0.2	0	-0.2	FALSE	0.6	0	satisfactory	14	0	NA	less	loose	NA	satisfactory	absent	0	1	1	0	0	0	0
1	Addis Ababa	1F089	20	1100	1A1315	13.1.2017	16.1.2017	1	1.25	1	NA	2.9	3.3	3.3	3.9	0.4	0.6	0.2	FALSE	0.2857	0	poor	17	0	NA	less	loose	NA	satisfactory	present	1	1	1	0	1	NA	1
2	Addis Ababa	1F089	20	1101	1A1316	13.1.2017	16.1.2017	1	1.5	1	NA	5.4	5.8	8.4	17.2	3	11.4	8.4	TRUE	0.2857	0	poor	17	0	NA	less	loose	NA	satisfactory	present	1	1	1	0	1	NA	1
3	Addis Ababa	1F089	20	1102	1A1317	13.1.2017	16.1.2017	1	3	1	NA	6.8	6.7	7.4	7.1	0.6	0.4	-0.2	FALSE	0.2857	0	poor	17	0	NA	less	loose	NA	satisfactory	present	1	1	1	0	1	NA	1
4	Addis Ababa	1F089	20	1104	1A1318	13.1.2017	16.1.2017	1	2.25	1	NA	4.4	4.6	5.5	5.1	1.1	0.5	-0.6	FALSE	0.2857	0	poor	17	0	NA	less	loose	NA	satisfactory	present	1	1	1	0	1	NA	1
5	Addis Ababa	1F089	20	1107	1A1319	13.1.2017	16.1.2017	1	2.5	1	NA	5.8	6.3	5.9	7.1	0.1	0.8	0.7	FALSE	0.2857	0	poor	17	0	NA	less	loose	NA	satisfactory	present	1	1	1	0	1	NA	1
6	Addis Ababa	1F089	20	1108	1A1320	13.1.2017	16.1.2017	1	1.5	1	NA	4.3	4.6	5.4	5.5	1.1	0.9	-0.2	FALSE	0.2857	0	poor	17	0	NA	less	loose	NA	satisfactory	present	1	1	1	0	1	NA	1
7	Addis Ababa	1F089	20	1109	1A1321	13.1.2017	16.1.2017	1	5	1	3	4	5.1	8.7	6.1	4.7	1	-3.7	FALSE	0.2857	0	poor	17	0	NA	less	loose	NA	satisfactory	present	1	1	1	0	1	NA	1
8	Addis Ababa	1F089	20	1110	1A1322	13.1.2017	16.1.2017	1	2.5	1	NA	5	4.9	5.2	5.5	0.2	0.6	0.4	FALSE	0.2857	0	poor	17	0	NA	less	loose	NA	satisfactory	present	1	1	1	0	1	NA	1
9	Addis Ababa	1F089	20	1111	1A1323	13.1.2017	16.1.2017	1	4.5	1	12	6.4	7	7.9	7	1.5	0	-1.5	FALSE	0.2857	0	poor	17	0	NA	less	loose	NA	satisfactory	present	1	1	1	0	1	NA	1
10	Addis Ababa	1F089	20	1112	1A1324	13.1.2017	16.1.2017	1	4	1	8	4.2	4	4.9	9.6	0.7	5.6	4.9	TRUE	0.2857	0	poor	17	0	NA	less	loose	NA	satisfactory	present	1	1	1	0	1	NA	1
11	Addis Ababa	1F089	20	1113	1A1325	13.1.2017	16.1.2017	1	6	1	4	4.6	5.5	6	14.3	1.4	8.8	7.4	TRUE	0.2857	0	poor	17	0	NA	less	loose	NA	satisfactory	present	1	1	1	0	1	NA	1
12	Addis Ababa	1F089	20	1115	1A1326	13.1.2017	16.1.2017	1	4	1	8	7.3	5.8	9.6	16.8	2.3	11	8.7	TRUE	0.2857	0	poor	17	0	NA	less	loose	NA	satisfactory	present	1	1	1	0	1	NA	1
13	Addis Ababa	1F089	20	1116	1A1327	13.1.2017	16.1.2017	1	0.67	1	NA	3.9	3.9	4.2	4.9	0.3	1	0.7	FALSE	0.2857	0	poor	17	0	NA	less	loose	NA	satisfactory	present	1	1	1	0	1	0	1
14	Addis Ababa	1F089	20	1117	1A1328	13.1.2017	16.1.2017	1	0.42	1	NA	2.8	3.6	3.3	3.7	0.5	0.1	-0.4	FALSE	0.2857	0	poor	17	0	NA	less	loose	NA	satisfactory	present	1	1	1	0	1	0	1
1	Addis Ababa	1F090	16	1200	1A1329	13.1.2017	16.1.2017	1	5	1	5	4.3	3.9	5.6	13.5	1.3	9.6	8.3	TRUE	0.6	1	satisfactory	29	0	1	less	loose	NA	satisfactory	absent	0	1	1	0	0	NA	0
2	Addis Ababa	1F090	16	1201	1A1330	13.1.2017	16.1.2017	1	2	1	NA	7.4	6.2	7.4	6.5	0	0.3	0.3	FALSE	0.6	0	satisfactory	29	0	1	less	loose	NA	satisfactory	absent	0	1	1	0	0	NA	0
3	Addis Ababa	1F090	16	1202	1A1331	13.1.2017	16.1.2017	1	6	1	4	6.1	5.6	13.3	26	7.2	20.4	13.2	TRUE	0.6	0	satisfactory	29	0	1	less	loose	NA	satisfactory	absent	0	1	1	0	0	NA	0
4	Addis Ababa	1F090	16	1203	1A1332	13.1.2017	16.1.2017	1	1.67	1	NA	4.7	4.5	4.9	4.9	0.2	0.4	0.2	FALSE	0.6	0	satisfactory	29	0	1	less	loose	NA	satisfactory	absent	0	1	1	0	0	NA	0
5	Addis Ababa	1F090	16	1204	1A1333	13.1.2017	16.1.2017	1	6	1	7	6.6	6.2	6.6	6.3	0	0.1	0.1	FALSE	0.6	0	satisfactory	29	0	1	less	loose	NA	satisfactory	absent	0	1	1	0	0	NA	0
6	Addis Ababa	1F090	16	1205	1A1334	13.1.2017	16.1.2017	1	3	1	NA	4.8	4.8	6.1	13	1.3	8.2	6.9	TRUE	0.6	0	satisfactory	29	0	1	less	loose	NA	satisfactory	absent	0	1	1	0	0	NA	0
7	Addis Ababa	1F090	16	1206	1A1335	13.1.2017	16.1.2017	1	2	1	NA	8	7.2	9.7	15.6	1.7	8.4	6.7	TRUE	0.6	0	satisfactory	29	0	1	less	loose	NA	satisfactory	absent	0	1	1	0	0	NA	0
8	Addis Ababa	1F090	16	1207	1A1336	13.1.2017	16.1.2017	1	2	1	NA	5.9	5.4	6.7	15.6	0.8	10.2	9.4	TRUE	0.6	0	satisfactory	29	0	1	less	loose	NA	satisfactory	absent	0	1	1	0	0	NA	0
9	Addis Ababa	1F090	16	1208	1A1337	13.1.2017	16.1.2017	1	1.67	1	NA	4.1	4	4.6	5.3	0.5	1.3	0.8	FALSE	0.6	0	satisfactory	29	0	1	less	loose	NA	satisfactory	absent	0	1	1	0	0	NA	0
10	Addis Ababa	1F090	16	1209	1A1338	13.1.2017	16.1.2017	0	3	1	NA	6.2	6.7	10.4	23	4.2	16.3	12.1	TRUE	0.6	1	satisfactory	29	0	1	less	loose	NA	satisfactory	absent	0	1	1	0	0	NA	0
1	Addis Ababa	1F091	15	1300	1A1339	17.1.2017	20.1.2017	1	4	1	NA	4	3.7	4.2	5.8	0.2	2.1	1.9	FALSE	0	0	NA	28	NA	1	high	loose	NA	unhygienic	absent	1	0	1	0	1	NA	0
2	Addis Ababa	1F091	15	1301	1A1340	17.1.2017	20.1.2017	0	4	1	NA	8.4	7.6	8.6	8.7	0.2	1.1	0.9	FALSE	0	1	NA	28	NA	1	high	loose	NA	unhygienic	absent	1	0	1	0	1	NA	0
3	Addis Ababa	1F091	15	1302	1A1341	17.1.2017	20.1.2017	1	3	1	NA	3.9	3.6	4.7	4.8	0.8	1.2	0.4	FALSE	0	0	NA	28	NA	1	high	loose	NA	unhygienic	absent	1	0	1	0	1	NA	0
4	Addis Ababa	1F091	15	1303	1A1342	17.1.2017	20.1.2017	0	1.5	1	NA	3.2	3.8	4.2	4.6	1	0.8	-0.2	FALSE	0	0	NA	28	NA	1	high	loose	NA	unhygienic	absent	1	0	1	0	1	NA	0
5	Addis Ababa	1F091	15	1304	1A1343	17.1.2017	20.1.2017	1	8	1	12	4.5	4.4	5.1	4.9	0.6	0.5	-0.1	FALSE	0	0	NA	28	NA	1	high	loose	NA	unhygienic	absent	1	0	1	0	1	NA	0
6	Addis Ababa	1F091	15	1305	1A1344	17.1.2017	20.1.2017	1	7	1	NA	4.5	4.7	5.6	5.9	1.1	1.2	0.1	FALSE	0	1	NA	28	NA	1	high	loose	NA	unhygienic	absent	1	0	1	0	1	NA	0
7	Addis Ababa	1F091	15	1306	1A1345	17.1.2017	20.1.2017	1	5	1	3	3.9	3.8	4.1	4.1	0.2	0.3	0.1	FALSE	0	0	NA	28	NA	1	high	loose	NA	unhygienic	absent	1	0	1	0	1	NA	0
8	Addis Ababa	1F091	15	1307	1A1346	17.1.2017	20.1.2017	1	16	1	6	5.2	4.5	7.5	5.9	2.3	1.4	-0.9	FALSE	0	1	NA	28	NA	1	high	loose	NA	unhygienic	absent	1	0	1	0	1	NA	0
9	Addis Ababa	1F091	15	1308	1A1347	17.1.2017	20.1.2017	1	12	1	7	5	6.2	6.2	8.4	1.2	2.2	1	FALSE	0	0	NA	28	NA	1	high	loose	NA	unhygienic	absent	1	0	1	0	1	NA	0
10	Addis Ababa	1F091	15	1309	1A1348	17.1.2017	20.1.2017	0	0.25	1	NA	5	5.6	5.6	6.9	0.6	1.3	0.7	FALSE	0	0	NA	28	NA	1	high	loose	NA	unhygienic	absent	1	0	1	0	1	0	0
1	Addis Ababa	1F092	17	1401	1A1349	17.1.2017	20.1.2017	1	6	1	4	5.1	5.7	7.1	9.9	2	4.2	2.2	FALSE	0.3846	1	verygood	12	0	NA	less	loose	face to face	NA	present	0	0	1	0	0	NA	1
2	Addis Ababa	1F092	17	1403	1A1350	17.1.2017	20.1.2017	1	5	1	5	5.4	5.8	7.3	20.2	1.9	14.4	12.5	TRUE	0.3846	1	verygood	12	0	NA	less	loose	face to face	NA	present	0	0	1	0	0	NA	1
3	Addis Ababa	1F092	17	1404	1A1351	17.1.2017	20.1.2017	1	5	1	12	4.5	5.1	6.1	10.6	1.6	5.5	3.9	FALSE	0.3846	1	verygood	12	0	NA	less	loose	face to face	NA	present	0	0	1	0	0	NA	1
4	Addis Ababa	1F092	17	1405	1A1352	17.1.2017	20.1.2017	1	3	1	8	7.3	5.9	7.3	21.3	0	15.4	15.4	TRUE	0.3846	0	verygood	12	0	NA	less	loose	face to face	NA	present	0	0	1	0	0	NA	1
5	Addis Ababa	1F092	17	1406	1A1353	17.1.2017	20.1.2017	1	6	1	2	4.4	5.6	5.3	13.2	0.9	7.6	6.7	TRUE	0.3846	1	verygood	12	0	NA	less	loose	face to face	NA	present	0	0	1	0	0	NA	1
6	Addis Ababa	1F092	17	1407	1A1354	17.1.2017	20.1.2017	1	7	1	12	6.2	7.2	8.1	19.5	1.9	12.3	10.4	TRUE	0.3846	1	verygood	12	0	NA	less	loose	face to face	NA	present	0	0	1	0	0	NA	1
7	Addis Ababa	1F092	17	1408	1A1355	17.1.2017	20.1.2017	1	1.5	1	NA	8.4	7.3	8.5	7.5	0.1	0.2	0.1	FALSE	0.3846	0	verygood	12	0	NA	less	loose	face to face	NA	present	0	0	1	0	0	NA	1
8	Addis Ababa	1F092	17	1409	1A1356	17.1.2017	20.1.2017	1	9	1	48	3.7	3.8	4.3	16	0.6	12.2	11.6	TRUE	0.3846	1	verygood	12	0	NA	less	loose	face to face	NA	present	0	0	1	0	0	NA	1
9	Addis Ababa	1F092	17	1411	1A1357	17.1.2017	20.1.2017	1	0.67	1	NA	5.5	4.6	6.1	5.3	0.6	0.7	0.1	FALSE	0.3846	0	verygood	12	0	NA	less	loose	face to face	NA	present	0	0	1	0	0	0	1
10	Addis Ababa	1F092	17	1412	1A1358	17.1.2017	20.1.2017	1	0.67	1	NA	7.5	6.9	8.5	8.3	1	1.4	0.4	FALSE	0.3846	0	verygood	12	0	NA	less	loose	face to face	NA	present	0	0	1	0	0	0	1
11	Addis Ababa	1F092	17	1413	1A1359	17.1.2017	20.1.2017	1	1.42	1	NA	8.2	10	8.9	10.5	0.7	0.5	-0.2	FALSE	0.3846	0	verygood	12	0	NA	less	loose	face to face	NA	present	0	0	1	0	0	NA	1
12	Addis Ababa	1F092	17	1414	1A1360	17.1.2017	20.1.2017	1	0.42	1	NA	5.3	4.7	5.3	5.3	0	0.6	0.6	FALSE	0.3846	0	verygood	12	0	NA	less	loose	face to face	NA	present	0	0	1	0	0	0	1
13	Addis Ababa	1F092	17	1415	1A1361	17.1.2017	20.1.2017	1	0.58	1	NA	7.4	7	8.1	7.5	0.7	0.5	-0.2	FALSE	0.3846	0	verygood	12	0	NA	less	loose	face to face	NA	present	0	0	1	0	0	0	1
1	Addis Ababa	1F093	7	1501	1A1362	17.1.2017	20.1.2017	1	3	1	4	6.7	7.7	8.5	7.8	1.8	0.1	-1.7	FALSE	0.1667	0	NA	11	0	NA	less	loose	NA	NA	NA	0	NA	1	0	0	NA	NA
2	Addis Ababa	1F093	7	1502	1A1363	17.1.2017	20.1.2017	1	5	1	4	4.3	5.4	4.8	12.8	0.5	7.4	6.9	TRUE	0.1667	1	NA	11	0	NA	less	loose	NA	NA	NA	0	NA	1	0	0	NA	NA
3	Addis Ababa	1F093	7	1503	1A1364	17.1.2017	20.1.2017	1	0.33	1	NA	3.9	4.3	4	4.4	0.1	0.1	4.44E-16	FALSE	0.1667	0	NA	11	0	NA	less	loose	NA	NA	NA	0	NA	1	0	0	0	NA
4	Addis Ababa	1F093	7	1504	1A1365	17.1.2017	20.1.2017	1	1.25	1	NA	9	8.8	9.3	9.6	0.3	0.8	0.5	FALSE	0.1667	0	NA	11	0	NA	less	loose	NA	NA	NA	0	NA	1	0	0	NA	NA
5	Addis Ababa	1F093	7	1505	1A1366	17.1.2017	20.1.2017	1	2.5	1	1	7.8	6.5	7.9	7	0.1	0.5	0.4	FALSE	0.1667	0	NA	11	0	NA	less	loose	NA	NA	NA	0	NA	1	0	0	NA	NA
6	Addis Ababa	1F093	7	1506	1A1367	17.1.2017	20.1.2017	1	0.33	1	NA	4.2	5.1	5.6	5.8	1.4	0.7	-0.7	FALSE	0.1667	0	NA	11	0	NA	less	loose	NA	NA	NA	0	NA	1	0	0	0	NA
1	Addis Ababa	1F094	5	TA001	1A1368	19.4.2017	22.4.2017	1	2	1	NA	5.15	4.9	5.36	5.25	0.21	0.35	0.14	FALSE	0	0	satisfactory	31	NA	0	less	loose	tail to tail	satisfactory	present	0	NA	1	0	0	NA	0
2	Addis Ababa	1F094	5	TA002	1A1369	19.4.2017	22.4.2017	1	2	1	NA	4.94	3.91	5.2	4.14	0.26	0.23	-0.03	FALSE	0	0	satisfactory	31	NA	0	less	loose	tail to tail	satisfactory	present	0	NA	1	0	0	NA	0
3	Addis Ababa	1F094	5	TA003	1A1370	19.4.2017	22.4.2017	1	5	1	6	3.38	3.3	4.78	7.1	1.4	3.8	2.4	FALSE	0	0	satisfactory	31	NA	0	less	loose	tail to tail	satisfactory	present	0	NA	1	0	0	NA	0
4	Addis Ababa	1F094	5	TA004	1A1371	19.4.2017	22.4.2017	1	5	1	5	5.74	5.19	8.42	8.44	2.68	3.25	0.57	FALSE	0	0	satisfactory	31	NA	0	less	loose	tail to tail	satisfactory	present	0	NA	1	0	0	NA	0
5	Addis Ababa	1F094	5	TA005	1A1372	19.4.2017	22.4.2017	1	0.58	1	NA	3.15	2.31	3.15	3.48	0	1.17	1.17	FALSE	0	0	satisfactory	31	NA	0	less	loose	tail to tail	satisfactory	present	0	NA	1	0	0	0	0
1	Addis Ababa	1F096	6	BW001	1A1373	19.4.2017	22.4.2017	1	1.83	1	NA	5.9	6.32	7.12	6.32	1.22	0	-1.22	FALSE	0	0	poor	NA	NA	0	less	loose	tail to tail	satisfactory	present	NA	NA	NA	NA	NA	NA	1
2	Addis Ababa	1F096	6	BW002	1A1374	19.4.2017	22.4.2017	1	2	1	NA	5.49	5.5	7.4	8.4	1.91	2.9	0.99	FALSE	0	0	poor	NA	NA	0	less	loose	tail to tail	satisfactory	present	NA	NA	NA	NA	NA	NA	1
3	Addis Ababa	1F096	6	BW003	1A1375	19.4.2017	22.4.2017	1	9	1	9	5.1	5.94	5.14	5.94	0.04	0	-0.04	FALSE	0	0	poor	NA	NA	0	less	loose	tail to tail	satisfactory	present	NA	NA	NA	NA	NA	NA	1
4	Addis Ababa	1F096	6	BW004	1A1376	19.4.2017	22.4.2017	1	0.66	1	NA	3.15	3.41	3.36	3.68	0.21	0.27	0.06	FALSE	0	0	poor	NA	NA	0	less	loose	tail to tail	satisfactory	present	NA	NA	NA	NA	NA	NA	1
1	Addis Ababa	1F097	9	2194	1A1377	21.4.2017	24.4.2017	1	3	1	12	4.12	4.42	4.78	4.68	0.66	0.26	-0.4	FALSE	0	0	poor	38	NA	1	less	loose	tail to tail	satisfactory	present	0	0	1	0	0	NA	1
2	Addis Ababa	1F097	9	2195	1A1378	21.4.2017	24.4.2017	1	3	1	12	6.73	6.95	7.25	8.35	0.52	1.4	0.88	FALSE	0	0	poor	38	NA	1	less	loose	tail to tail	satisfactory	present	0	0	1	0	0	NA	1
3	Addis Ababa	1F097	9	2193	1A1379	21.4.2017	24.4.2017	1	8	1	7	3.84	3.75	4.53	5.03	0.69	1.28	0.59	FALSE	0	0	poor	38	NA	1	less	loose	tail to tail	satisfactory	present	0	0	1	0	0	NA	1
4	Addis Ababa	1F097	9	2196	1A1380	21.4.2017	24.4.2017	1	2	1	NA	4.65	4.72	4.72	5.48	0.07	0.76	0.69	FALSE	0	0	poor	38	NA	1	less	loose	tail to tail	satisfactory	present	0	0	1	0	0	NA	1
5	Addis Ababa	1F097	9	2197	1A1381	21.4.2017	24.4.2017	1	1	1	NA	3.27	2.86	3.29	3.58	0.02	0.72	0.7	FALSE	0	0	poor	38	NA	1	less	loose	tail to tail	satisfactory	present	0	0	1	0	0	0	1
6	Addis Ababa	1F097	9	2199	1A1382	21.4.2017	24.4.2017	1	0.66	1	NA	3.89	3.45	3.96	4.04	0.07	0.59	0.52	FALSE	0	0	poor	38	NA	1	less	loose	tail to tail	satisfactory	present	0	0	1	0	0	0	1
7	Addis Ababa	1F097	9	2198	1A1383	21.4.2017	24.4.2017	1	0.58	1	NA	2.64	2.63	2.77	2.82	0.13	0.19	0.06	FALSE	0	0	poor	38	NA	1	less	loose	tail to tail	satisfactory	present	0	0	1	0	0	0	1
1	Addis Ababa	1F098	16	TT001	1A1384	21.4.2017	24.4.2017	1	7	1	6	4.78	4.31	6.43	5.82	1.65	1.51	-0.14	FALSE	0	1	poor	29	NA	1	less	loose	tail to tail	satisfactory	present	1	0	1	0		NA	1
2	Addis Ababa	1F098	16	2223	1A1385	21.4.2017	24.4.2017	1	9	1	4	3.34	3.89	3.34	5.53	0	1.64	1.64	FALSE	0	0	poor	29	NA	1	less	loose	tail to tail	satisfactory	present	1	0	1	0		NA	1
3	Addis Ababa	1F098	16	2225	1A1386	21.4.2017	24.4.2017	1	5	1	6	4.17	5.33	4.27	5.35	0.1	0.02	-0.08	FALSE	0	0	poor	29	NA	1	less	loose	tail to tail	satisfactory	present	1	0	1	0		NA	1
4	Addis Ababa	1F098	16	2237	1A1387	21.4.2017	24.4.2017	1	2	1	NA	4.1	2.69	4.16	5.47	0.06	2.78	2.72	FALSE	0	0	poor	29	NA	1	less	loose	tail to tail	satisfactory	present	1	0	1	0		NA	1
5	Addis Ababa	1F098	16	TT002	1A1388	21.4.2017	24.4.2017	1	10	1	8	3.93	3.81	3.95	4.33	0.02	0.52	0.5	FALSE	0	0	poor	29	NA	1	less	loose	tail to tail	satisfactory	present	1	0	1	0		NA	1
6	Addis Ababa	1F098	16	2229	1A1389	21.4.2017	24.4.2017	1	3	1	NA	4.59	4.89	4.59	6.09	0	1.2	1.2	FALSE	0	0	poor	29	NA	1	less	loose	tail to tail	satisfactory	present	1	0	1	0		NA	1
7	Addis Ababa	1F098	16	2232	1A1390	21.4.2017	24.4.2017	1	2	1	NA	2.69	2.89	2.82	2.99	0.13	0.1	-0.03	FALSE	0	0	poor	29	NA	1	less	loose	tail to tail	satisfactory	present	1	0	1	0		NA	1
8	Addis Ababa	1F098	16	TT003	1A1391	21.4.2017	24.4.2017	0	2	1	NA	4.64	4.96	4.98	4.96	0.34	0	-0.34	FALSE	0	0	poor	29	NA	1	less	loose	tail to tail	satisfactory	present	1	0	1	0	1	NA	1
9	Addis Ababa	1F098	16	2227	1A1392	21.4.2017	24.4.2017	1	3.5	1	4	3.85	3.7	4.15	4.51	0.3	0.81	0.51	FALSE	0	0	poor	29	NA	1	less	loose	tail to tail	satisfactory	present	1	0	1	0	1	NA	1
10	Addis Ababa	1F098	16	2222	1A1393	21.4.2017	24.4.2017	1	7	1	4	4.5	4.88	4.98	5.02	0.48	0.14	-0.34	FALSE	0	0	poor	29	NA	1	less	loose	tail to tail	satisfactory	present	1	0	1	0	1	NA	1
11	Addis Ababa	1F098	16	2221	1A1394	21.4.2017	24.4.2017	1	10	1	6	5.14	4.71	5.14	4.89	0	0.18	0.18	FALSE	0	0	poor	29	NA	1	less	loose	tail to tail	satisfactory	present	1	0	1	0	1	NA	1
12	Addis Ababa	1F098	16	2224	1A1395	21.4.2017	24.4.2017	1	9	1	6	3.83	4.15	4.89	4.51	1.06	0.36	-0.7	FALSE	0	0	poor	29	NA	1	less	loose	tail to tail	satisfactory	present	1	0	1	0	1	NA	1
1	Addis Ababa	1F099	9	TT001	1A1396	21.4.2017	24.4.2017	1	2	1	NA	6.62	5.9	7.14	6.25	0.52	0.35	-0.17	FALSE	0.1429	0	satisfactory	15	NA	0	less	loose	tail to tail	satisfactory	present	1	0	1	0	1	NA	1
2	Addis Ababa	1F099	9	2223	1A1397	21.4.2017	24.4.2017	1	3	1	8	5.35	5.62	5.66	5.92	0.31	0.3	-0.01	FALSE	0.1429	0	satisfactory	15	NA	0	less	loose	tail to tail	satisfactory	present	1	0	1	0	1	NA	1
3	Addis Ababa	1F099	9	2225	1A1398	21.4.2017	24.4.2017	1	5	1	3	6.4	6.46	6.4	6.46	0	0	0	FALSE	0.1429	0	satisfactory	15	NA	0	less	loose	tail to tail	satisfactory	present	1	0	1	0	1	NA	1
4	Addis Ababa	1F099	9	2237	1A1399	21.4.2017	24.4.2017	1	2	1	NA	7.28	5.72	7.28	6.15	0	0.43	0.43	FALSE	0.1429	0	satisfactory	15	NA	0	less	loose	tail to tail	satisfactory	present	1	0	1	0	1	NA	1
5	Addis Ababa	1F099	9	TT002	1A1400	21.4.2017	24.4.2017	1	0.91	1	NA	4.15	3.48	6.86	12.44	2.71	8.96	6.25	TRUE	0.1429	0	satisfactory	15	NA	0	less	loose	tail to tail	satisfactory	present	1	0	1	0	1	0	1
6	Addis Ababa	1F099	9	2229	1A1401	21.4.2017	24.4.2017	1	1	1	NA	5.64	4.8	5.64	5.26	0	0.46	0.46	FALSE	0.1429	0	satisfactory	15	NA	0	less	loose	tail to tail	satisfactory	present	1	0	1	0	1	0	1
7	Addis Ababa	1F099	9	2232	1A1402	21.4.2017	24.4.2017	1	1	1	NA	3.85	2.9	4.46	3.61	0.61	0.71	0.1	FALSE	0.1429	0	satisfactory	15	NA	0	less	loose	tail to tail	satisfactory	present	1	0	1	0	1	0	1
1	Addis Ababa	1F100	15	2115	1A1403	24.4.2017	27.4.2017	1	1.25	1	2	5.19	6.66	7.7	7.17	2.51	0.51	-2	FALSE	0.1818	0	satisfactory	NA	NA	0	less	loose	NA	satisfactory	present	0	0	1	0	0	NA	1
2	Addis Ababa	1F100	15	2127	1A1404	24.4.2017	27.4.2017	1	2.41	1	NA	6.39	7.44	8.86	7.57	2.47	0.13	-2.34	FALSE	0.1818	0	satisfactory	NA	NA	0	less	loose	NA	satisfactory	present	0	0	1	0	0	NA	1
3	Addis Ababa	1F100	15	2131	1A1405	24.4.2017	27.4.2017	1	1.41	1	NA	4.9	4.89	5.25	5.27	0.35	0.38	0.03	FALSE	0.1818	0	satisfactory	NA	NA	0	less	loose	NA	satisfactory	present	0	0	1	0	0	NA	1
4	Addis Ababa	1F100	15	2045	1A1406	24.4.2017	27.4.2017	1	5	1	3	5.8	4.61	6.45	9.55	0.65	4.94	4.29	TRUE	0.1818	1	satisfactory	NA	NA	0	less	loose	NA	satisfactory	present	0	0	1	0	0	NA	1
5	Addis Ababa	1F100	15	2136	1A1407	24.4.2017	27.4.2017	1	4.25	1	5	6.25	5.8	8.08	6.09	1.83	0.29	-1.54	FALSE	0.1818	0	satisfactory	NA	NA	0	less	loose	NA	satisfactory	present	0	0	1	0	0	NA	1
6	Addis Ababa	1F100	15	2119	1A1408	24.4.2017	27.4.2017	1	4.25	1	1	4.27	5.34	5.89	6.03	1.62	0.69	-0.93	FALSE	0.1818	0	satisfactory	NA	NA	0	less	loose	NA	satisfactory	present	0	0	1	0	0	NA	1
7	Addis Ababa	1F100	15	2184	1A1409	24.4.2017	27.4.2017	1	2.75	1	1	3.97	4.58	5.63	5.47	1.66	0.89	-0.77	FALSE	0.1818	0	satisfactory	NA	NA	0	less	loose	NA	satisfactory	present	0	0	1	0	0	NA	1
8	Addis Ababa	1F100	15	2051	1A1410	24.4.2017	27.4.2017	1	5	1	5	5.64	5.22	6.06	12.56	0.42	7.34	6.92	TRUE	0.1818	1	satisfactory	NA	NA	0	less	loose	NA	satisfactory	present	0	0	1	0	0	NA	1
9	Addis Ababa	1F100	15	2121	1A1411	24.4.2017	27.4.2017	1	3.25	1	2	6.13	7.78	8.42	9.27	2.29	1.49	-0.8	FALSE	0.1818	0	satisfactory	NA	NA	0	less	loose	NA	satisfactory	present	0	0	1	0	0	NA	1
10	Addis Ababa	1F100	15	2117	1A1412	24.4.2017	27.4.2017	1	5.25	1	3	4.23	4.97	4.98	7.51	0.75	2.54	1.79	FALSE	0.1818	0	satisfactory	NA	NA	0	less	loose	NA	satisfactory	present	0	0	1	0	0	NA	1
11	Addis Ababa	1F100	15	2133	1A1413	24.4.2017	27.4.2017	1	6.5	1	2	4.3	4.13	4.53	4.85	0.23	0.72	0.49	FALSE	0.1818	0	satisfactory	NA	NA	0	less	loose	NA	satisfactory	present	0	0	1	0	0	NA	1
1	Addis Ababa	1F101	8	2189	1A1414	24.4.2017	27.4.2017	1	5	1	NA	5.16	5.59	5.29	5.66	0.13	0.07	-0.06	FALSE	0.5	1	verygood	11	NA	NA	less	loose	NA	satisfactory	present	0	0	1	0	0	NA	0
2	Addis Ababa	1F101	8	2184	1A1415	24.4.2017	27.4.2017	1	2.66	1	6	6.04	4.87	9.78	21.4	3.74	16.53	12.79	TRUE	0.5	1	verygood	11	NA	NA	less	loose	NA	satisfactory	present	0	0	1	0	0	NA	0
3	Addis Ababa	1F101	8	2185	1A1416	24.4.2017	27.4.2017	1	4	1	5	4.52	4.09	7.16	11.43	2.64	7.34	4.7	TRUE	0.5	1	verygood	11	NA	NA	less	loose	NA	satisfactory	present	0	0	1	0	0	NA	0
4	Addis Ababa	1F101	8	2183	1A1417	24.4.2017	27.4.2017	1	6.5	1	4	2.96	3.96	6.31	11.75	3.35	7.79	4.44	TRUE	0.5	1	verygood	11	NA	NA	less	loose	NA	satisfactory	present	0	0	1	0	0	NA	0
5	Addis Ababa	1F101	8	2190	1A1418	24.4.2017	27.4.2017	1	5	1	3	3.17	3.78	7.32	7.97	4.15	4.19	0.04	FALSE	0.5	1	verygood	11	NA	NA	less	loose	NA	satisfactory	present	0	0	1	0	0	NA	0
6	Addis Ababa	1F101	8	2187	1A1419	24.4.2017	27.4.2017	1	1.5	1	8	6.12	7.06	6.18	7.06	0.06	0	-0.06	FALSE	0.5	0	verygood	11	NA	NA	less	loose	NA	satisfactory	present	0	0	1	0	0	NA	0
7	Addis Ababa	1F101	8	2186	1A1420	24.4.2017	27.4.2017	1	1.66	1	NA	8.33	7.33	10.8	22.97	2.47	15.64	13.17	TRUE	0.5	0	verygood	11	NA	NA	less	loose	NA	satisfactory	present	0	0	1	0	0	NA	0
8	Addis Ababa	1F101	8	2188	1A1421	24.4.2017	27.4.2017	1	0.91	1	NA	6.82	10.63	7.22	11.1	0.4	0.47	0.07	FALSE	0.5	0	verygood	11	NA	NA	less	loose	NA	satisfactory	present	0	0	1	0	0	0	0
1	Addis Ababa	1F102	31	2142	1A1422	25.4.2017	28. 4. 2017	1	4	1	5	4.29	4.5	6.28	10.93	1.99	6.43	4.44	TRUE	0.4615	1	satisfactory	12	NA	1	less	loose	face to face	satisfactory	present	0	0	1	0	0	NA	1
2	Addis Ababa	1F102	31	2156	1A1423	25.4.2017	28. 4. 2017	1	3	1	6	3.52	3.25	4.67	10.13	1.15	6.88	5.73	TRUE	0.4615	0	satisfactory	12	NA	1	less	loose	face to face	satisfactory	present	0	0	1	0	0	NA	1
3	Addis Ababa	1F102	31	2159	1A1424	25.4.2017	28. 4. 2017	1	3	1	6	7.54	8.14	7.55	14.3	0.01	6.16	6.15	TRUE	0.4615	0	satisfactory	12	NA	1	less	loose	face to face	satisfactory	present	0	0	1	0	0	NA	1
4	Addis Ababa	1F102	31	2145	1A1425	25.4.2017	28. 4. 2017	1	4	1	4	3.22	5.32	7.32	18.96	4.1	13.64	9.54	TRUE	0.4615	1	satisfactory	12	NA	1	less	loose	face to face	satisfactory	present	0	0	1	0	0	NA	1
5	Addis Ababa	1F102	31	2155	1A1426	25.4.2017	28. 4. 2017	1	2	1	3	6.74	7.22	6.74	10.22	0	3	3	FALSE	0.4615	1	satisfactory	12	NA	1	less	loose	face to face	satisfactory	present	0	0	1	0	0	NA	1
6	Addis Ababa	1F102	31	2150	1A1427	25.4.2017	28. 4. 2017	1	3.16	1	2	8.35	5.11	10.46	21.72	2.11	16.61	14.5	TRUE	0.4615	0	satisfactory	12	NA	1	less	loose	face to face	satisfactory	present	0	0	1	0	0	NA	1
7	Addis Ababa	1F102	31	2160	1A1428	25.4.2017	28. 4. 2017	1	3	1	3	4.31	4.77	7.2	8.69	2.89	3.92	1.03	FALSE	0.4615	0	satisfactory	12	NA	1	less	loose	face to face	satisfactory	present	0	0	1	0	0	NA	1
8	Addis Ababa	1F102	31	2154	1A1429	25.4.2017	28. 4. 2017	1	4	1	4	3.66	4.89	5.46	9.88	1.8	4.99	3.19	FALSE	0.4615	0	satisfactory	12	NA	1	less	loose	face to face	satisfactory	present	0	0	1	0	0	NA	1
9	Addis Ababa	1F102	31	2161	1A1430	25.4.2017	28. 4. 2017	1	4	1	2	5.16	5.66	7.82	15.3	2.66	9.64	6.98	TRUE	0.4615	0	satisfactory	12	NA	1	less	loose	face to face	satisfactory	present	0	0	1	0	0	NA	1
10	Addis Ababa	1F102	31	2153	1A1431	25.4.2017	28. 4. 2017	1	4	1	3	5.16	4.3	8.71	10.61	3.55	6.31	2.76	FALSE	0.4615	1	satisfactory	12	NA	1	less	loose	face to face	satisfactory	present	0	0	1	0	0	NA	1
11	Addis Ababa	1F102	31	2144	1A1432	25.4.2017	28. 4. 2017	1	5	1	4	4.34	5.29	6.9	14.47	2.56	9.18	6.62	TRUE	0.4615	1	satisfactory	12	NA	1	less	loose	face to face	satisfactory	present	0	0	1	0	0	NA	1
12	Addis Ababa	1F102	31	2151	1A1433	25.4.2017	28. 4. 2017	1	7	1	NA	2.43	4.5	4.81	5.75	2.38	1.25	-1.13	FALSE	0.4615	1	satisfactory	12	NA	1	less	loose	face to face	satisfactory	present	0	0	1	0	0	NA	1
13	Addis Ababa	1F102	31	2147	1A1434	25.4.2017	28. 4. 2017	1	3	1	3	7.39	7.3	8.03	12.22	0.64	4.92	4.28	TRUE	0.4615	0	satisfactory	12	NA	1	less	loose	face to face	satisfactory	present	0	0	1	0	0	NA	1
14	Addis Ababa	1F102	31	2143	1A1435	25.4.2017	28. 4. 2017	1	3	1	2	5.8	5.98	9.33	19.15	3.53	13.17	9.64	TRUE	0.4615	0	satisfactory	12	NA	1	less	loose	face to face	satisfactory	present	0	0	1	0	0	NA	1
15	Addis Ababa	1F102	31	2158	1A1436	25.4.2017	28. 4. 2017	1	3	1	4	5.61	5.34	8.53	7.68	2.92	2.34	-0.58	FALSE	0.4615	1	satisfactory	12	NA	1	less	loose	face to face	satisfactory	present	0	0	1	0	0	NA	1
16	Addis Ababa	1F102	31	2163	1A1437	25.4.2017	28. 4. 2017	1	2	1	NA	5.75	6.22	8.11	6.99	2.36	0.77	-1.59	FALSE	0.4615	0	satisfactory	12	NA	1	less	loose	face to face	satisfactory	present	0	0	1	0	0	NA	1
17	Addis Ababa	1F102	31	2162	1A1438	25.4.2017	28. 4. 2017	1	2	1	NA	4.23	3.66	4.23	11.32	0	7.66	7.66	TRUE	0.4615	0	satisfactory	12	NA	1	less	loose	face to face	satisfactory	present	0	0	1	0	0	NA	1
18	Addis Ababa	1F102	31	2169	1A1439	25.4.2017	28. 4. 2017	0	1.5	1	NA	5.77	6.98	7.49	12.41	1.72	5.43	3.71	FALSE	0.4615	0	satisfactory	12	NA	1	less	loose	face to face	satisfactory	present	0	0	1	0	0	NA	1
19	Addis Ababa	1F102	31	2167	1A1440	25.4.2017	28. 4. 2017	1	1.5	1	NA	3.97	6.1	7.22	10.08	3.25	3.98	0.73	FALSE	0.4615	0	satisfactory	12	NA	1	less	loose	face to face	satisfactory	present	0	0	1	0	0	NA	1
20	Addis Ababa	1F102	31	2166	1A1441	25.4.2017	28. 4. 2017	1	1.5	1	NA	5.72	5.71	8.59	22.79	2.87	17.08	14.21	TRUE	0.4615	0	satisfactory	12	NA	1	less	loose	face to face	satisfactory	present	0	0	1	0	0	NA	1
21	Addis Ababa	1F102	31	2164	1A1442	25.4.2017	28. 4. 2017	1	1.75	1	NA	4.4	4.35	6.96	10.36	2.56	6.01	3.45	FALSE	0.4615	0	satisfactory	12	NA	1	less	loose	face to face	satisfactory	present	0	0	1	0	0	NA	1
22	Addis Ababa	1F102	31	2165	1A1443	25.4.2017	28. 4. 2017	1	1.5	1	NA	5.67	5.29	6.05	5.83	0.38	0.54	0.16	FALSE	0.4615	0	satisfactory	12	NA	1	less	loose	face to face	satisfactory	present	0	0	1	0	0	NA	1
23	Addis Ababa	1F102	31	2168	1A1444	25.4.2017	28. 4. 2017	1	1.33	1	NA	4.15	4.31	5.98	14.34	1.83	10.03	8.2	TRUE	0.4615	0	satisfactory	12	NA	1	less	loose	face to face	satisfactory	present	0	0	1	0	0	NA	1
24	Addis Ababa	1F102	31	2170	1A1445	25.4.2017	28. 4. 2017	1	1.33	1	NA	3.98	4.3	7.16	11.15	3.18	6.85	3.67	FALSE	0.4615	0	satisfactory	12	NA	1	less	loose	face to face	satisfactory	present	0	0	1	0	0	NA	1
25	Addis Ababa	1F102	31	2171	1A1446	25.4.2017	28. 4. 2017	1	0.75	1	NA	2.38	2.9	3.4	2.9	1.02	0	-1.02	FALSE	0.4615	0	satisfactory	12	NA	1	less	loose	face to face	satisfactory	present	0	0	1	0	0	0	1
26	Addis Ababa	1F102	31	2172	1A1447	25.4.2017	28. 4. 2017	1	0.66	1	NA	3.8	3.38	4.39	4.29	0.59	0.91	0.32	FALSE	0.4615	0	satisfactory	12	NA	1	less	loose	face to face	satisfactory	present	0	0	1	0	0	0	1
1	Addis Ababa	1F103	5	TBN001	1A1448	25.4.2017	28. 4. 2017	1	6	1	10	3.85	3.96	5.33	4.87	1.48	0.91	-0.57	FALSE	0	1	verygood	10	NA	NA	less	cubicle	tail to tail	neat	present	0	0	1	0	0	NA	0
2	Addis Ababa	1F103	5	TBN002	1A1449	25.4.2017	28. 4. 2017	1	1.41	1	NA	5.42	5.02	5.42	6.3	0	1.28	1.28	FALSE	0	0	verygood	10	NA	NA	less	cubicle	tail to tail	neat	present	0	0	1	0	0	NA	0
3	Addis Ababa	1F103	5	TBN003	1A1450	25.4.2017	28. 4. 2017	1	5	1	10	6.46	6.25	6.46	6.25	0	0	0	FALSE	0	1	verygood	10	NA	NA	less	cubicle	tail to tail	neat	present	0	0	1	0	0	NA	0
4	Addis Ababa	1F103	5	TBN004	1A1451	25.4.2017	28. 4. 2017	1	6	1	10	5.55	5.55	6.45	6.37	0.9	0.82	-0.08	FALSE	0	1	verygood	10	NA	NA	less	cubicle	tail to tail	neat	present	0	0	1	0	0	NA	0
5	Addis Ababa	1F103	5	TBN005	1A1452	25.4.2017	28. 4. 2017	1	6.5	1	NA	3.05	3.05	6.57	5.38	3.52	2.33	-1.19	FALSE	0	0	verygood	10	NA	NA	less	cubicle	tail to tail	neat	present	0	0	1	0	0	NA	0
1	Addis Ababa	1F104	39	GS001	1A1453	26.4.2017	29.4.2017	1	2.6	1	6	4.1	3.64	4.1	4.24	0	0.6	0.6	FALSE	0.5	1	poor	19	NA	0	less	loose	NA	satisfactory	present	0	0	1	0	0	NA	1
2	Addis Ababa	1F104	39	GS002	1A1454	26.4.2017	29.4.2017	1	3	1	4	5.76	5.33	5.83	5.33	0.07	0	-0.07	FALSE	0.5	1	poor	19	NA	0	less	loose	NA	satisfactory	present	0	0	1	0	0	NA	1
3	Addis Ababa	1F104	39	2044	1A1455	26.4.2017	29.4.2017	1	2.5	1	4	5.6	6.31	5.72	10.8	0.12	4.49	4.37	TRUE	0.5	0	poor	19	NA	0	less	loose	NA	satisfactory	present	0	0	1	0	0	NA	1
4	Addis Ababa	1F104	39	2043	1A1456	26.4.2017	29.4.2017	1	3	1	3	5.91	5.23	7.36	12.56	1.45	7.33	5.88	TRUE	0.5	0	poor	19	NA	0	less	loose	NA	satisfactory	present	0	0	1	0	0	NA	1
5	Addis Ababa	1F104	39	50	1A1457	26.4.2017	29.4.2017	1	2	1	4	5.57	5.12	5.72	9.23	0.15	4.11	3.96	FALSE	0.5	0	poor	19	NA	0	less	loose	NA	satisfactory	present	0	0	1	0	0	NA	1
6	Addis Ababa	1F104	39	2031	1A1458	26.4.2017	29.4.2017	1	2	1	6	5.64	4.74	6.25	8.42	0.61	3.68	3.07	FALSE	0.5	0	poor	19	NA	0	less	loose	NA	satisfactory	present	0	0	1	0	0	NA	1
7	Addis Ababa	1F104	39	2033	1A1459	26.4.2017	29.4.2017	1	5	1	4	6.88	5.5	7.32	7.97	0.44	2.47	2.03	FALSE	0.5	0	poor	19	NA	0	less	loose	NA	satisfactory	present	0	0	1	0	0	NA	1
8	Addis Ababa	1F104	39	2063	1A1460	26.4.2017	29.4.2017	1	3.83	1	6	7.68	5.56	7.68	21.27	0	15.71	15.71	TRUE	0.5	0	poor	19	NA	0	less	loose	NA	satisfactory	present	0	0	1	0	0	NA	1
9	Addis Ababa	1F104	39	36	1A1461	26.4.2017	29.4.2017	1	4	1	2	6.03	5.81	7.62	11.99	1.59	6.18	4.59	TRUE	0.5	1	poor	19	NA	0	less	loose	NA	satisfactory	present	0	0	1	0	0	NA	1
10	Addis Ababa	1F104	39	GS003	1A1462	26.4.2017	29.4.2017	1	5	1	1	6.67	7.13	7.38	7.48	0.71	0.35	-0.36	FALSE	0.5	0	poor	19	NA	0	less	loose	NA	satisfactory	present	0	0	1	0	0	NA	1
11	Addis Ababa	1F104	39	2060	1A1463	26.4.2017	29.4.2017	1	3	1	2	6.46	6.01	8.5	13.98	2.04	7.97	5.93	TRUE	0.5	0	poor	19	NA	0	less	loose	NA	satisfactory	present	0	0	1	0	0	NA	1
12	Addis Ababa	1F104	39	2029	1A1464	26.4.2017	29.4.2017	1	4	1	6	5.23	7.54	8.88	18.86	3.65	11.32	7.67	TRUE	0.5	0	poor	19	NA	0	less	loose	NA	satisfactory	present	0	0	1	0	0	NA	1
13	Addis Ababa	1F104	39	33	1A1465	26.4.2017	29.4.2017	1	5	1	4	6.29	6	7.25	9.74	0.96	3.74	2.78	FALSE	0.5	0	poor	19	NA	0	less	loose	NA	satisfactory	present	0	0	1	0	0	NA	1
14	Addis Ababa	1F104	39	2064	1A1466	26.4.2017	29.4.2017	1	4	1	6	6.32	5.81	9.82	33.17	3.5	27.36	23.86	TRUE	0.5	0	poor	19	NA	0	less	loose	NA	satisfactory	present	0	0	1	0	0	NA	1
15	Addis Ababa	1F104	39	31	1A1467	26.4.2017	29.4.2017	1	1.5	1	NA	5.08	3.62	6.33	9.67	1.25	6.05	4.8	TRUE	0.5	0	poor	19	NA	0	less	loose	NA	satisfactory	present	0	0	1	0	0	NA	1
16	Addis Ababa	1F104	39	2058	1A1468	26.4.2017	29.4.2017	1	1	1	NA	5.81	3.19	5.91	15.34	0.1	12.15	12.05	TRUE	0.5	0	poor	19	NA	0	less	loose	NA	satisfactory	present	0	0	1	0	0	0	1
17	Addis Ababa	1F104	39	2057	1A1469	26.4.2017	29.4.2017	1	1	1	NA	7.23	7.02	8.75	13.53	1.52	6.51	4.99	TRUE	0.5	0	poor	19	NA	0	less	loose	NA	satisfactory	present	0	0	1	0	0	0	1
18	Addis Ababa	1F104	39	2055	1A1470	26.4.2017	29.4.2017	1	2	1	NA	5.64	4.52	7.14	9.53	1.5	5.01	3.51	FALSE	0.5	0	poor	19	NA	0	less	loose	NA	satisfactory	present	0	0	1	0	0	NA	1
19	Addis Ababa	1F104	39	GS004	1A1471	26.4.2017	29.4.2017	0	1	1	NA	8.43	8.13	8.57	8.87	0.14	0.74	0.6	FALSE	0.5	0	poor	19	NA	0	less	loose	NA	satisfactory	present	0	0	1	0	0	0	1
20	Addis Ababa	1F104	39	2061	1A1472	26.4.2017	29.4.2017	1	0.66	1	NA	7.03	6.94	7.51	16.72	0.48	9.78	9.3	TRUE	0.5	0	poor	19	NA	0	less	loose	NA	satisfactory	present	0	0	1	0	0	0	1
21	Addis Ababa	1F104	39	2059	1A1473	26.4.2017	29.4.2017	1	0.66	1	NA	3.2	3.56	6.22	28.24	3.02	24.68	21.66	TRUE	0.5	0	poor	19	NA	0	less	loose	NA	satisfactory	present	0	0	1	0	0	0	1
22	Addis Ababa	1F104	39	GS005	1A1474	26.4.2017	29.4.2017	1	0.66	1	NA	3.57	3.04	3.58	3.16	0.01	0.12	0.11	FALSE	0.5	0	poor	19	NA	0	less	loose	NA	satisfactory	present	0	0	1	0	0	0	1
23	Addis Ababa	1F104	39	GS006	1A1475	26.4.2017	29.4.2017	1	2	1	NA	6.8	7.11	7.21	7.11	0.41	0	-0.41	FALSE	0.5	0	poor	19	NA	0	less	loose	NA	satisfactory	present	0	0	1	0	0	NA	1
24	Addis Ababa	1F104	39	GS007	1A1476	26.4.2017	29.4.2017	1	3	1	NA	6.97	6	8.57	8.42	1.6	2.42	0.82	FALSE	0.5	1	poor	19	NA	0	less	loose	NA	satisfactory	present	0	0	1	0	0	NA	1
25	Addis Ababa	1F104	39	GS008	1A1477	26.4.2017	29.4.2017	1	3	1	4	5.86	6.62	6.3	6.99	0.44	0.37	-0.07	FALSE	0.5	1	poor	19	NA	0	less	loose	NA	satisfactory	present	0	0	1	0	0	NA	1
26	Addis Ababa	1F104	39	GS009	1A1478	26.4.2017	29.4.2017	1	3	1	2	4.67	5.42	5.71	14.59	1.04	9.17	8.13	TRUE	0.5	1	poor	19	NA	0	less	loose	NA	satisfactory	present	0	0	1	0	0	NA	1
1	Addis Ababa	1F105	24	DM001	1A1479	26.4.2017	29.4.2017	1	3	1	3	5.43	4.66	6.99	6.62	1.56	1.96	0.4	FALSE	0.0625	0	poor	28	NA	0	less	loose	tail to tail	satisfactory	present	1	0	1	0	1	NA	1
2	Addis Ababa	1F105	24	DM002	1A1480	26.4.2017	29.4.2017	1	7	1	NA	2.32	5.22	3.93	5.58	1.61	0.36	-1.25	FALSE	0.0625	1	poor	28	NA	0	less	loose	tail to tail	satisfactory	present	1	0	1	0	1	NA	1
3	Addis Ababa	1F105	24	DM003	1A1481	26.4.2017	29.4.2017	1	10	1	1.2	5.37	4.09	5.8	5.39	0.43	1.3	0.87	FALSE	0.0625	1	poor	28	NA	0	less	loose	tail to tail	satisfactory	present	1	0	1	0	1	NA	1
4	Addis Ababa	1F105	24	DM004	1A1482	26.4.2017	29.4.2017	1	9	1	8	3.37	2.89	3.41	3.03	0.04	0.14	0.1	FALSE	0.0625	1	poor	28	NA	0	less	loose	tail to tail	satisfactory	present	1	0	1	0	1	NA	1
5	Addis Ababa	1F105	24	DM005	1A1483	26.4.2017	29.4.2017	1	6	1	6	5.44	4.57	5.49	5.04	0.05	0.47	0.42	FALSE	0.0625	0	poor	28	NA	0	less	loose	tail to tail	satisfactory	present	1	0	1	0	1	NA	1
6	Addis Ababa	1F105	24	DM006	1A1484	26.4.2017	29.4.2017	1	6	1	5	4.29	4.73	6.01	6.69	1.72	1.96	0.24	FALSE	0.0625	0	poor	28	NA	0	less	loose	tail to tail	satisfactory	present	1	0	1	0	1	NA	1
7	Addis Ababa	1F105	24	DM007	1A1485	26.4.2017	29.4.2017	1	7	1	12	6.06	4.46	6.06	4.54	0	0.08	0.08	FALSE	0.0625	0	poor	28	NA	0	less	loose	tail to tail	satisfactory	present	1	0	1	0	1	NA	1
8	Addis Ababa	1F105	24	DM008	1A1486	26.4.2017	29.4.2017	1	6	1	12	4.32	4.34	5.68	27.4	1.36	23.06	21.7	TRUE	0.0625	0	poor	28	NA	0	less	loose	tail to tail	satisfactory	present	1	0	1	0	1	NA	1
9	Addis Ababa	1F105	24	DM009	1A1487	26.4.2017	29.4.2017	1	3	1	NA	5.83	5.33	6.31	5.87	0.48	0.54	0.06	FALSE	0.0625	0	poor	28	NA	0	less	loose	tail to tail	satisfactory	present	1	0	1	0	1	NA	1
10	Addis Ababa	1F105	24	DM010	1A1488	26.4.2017	29.4.2017	1	4	1	NA	3.84	3.28	5.12	5.55	1.28	2.27	0.99	FALSE	0.0625	0	poor	28	NA	0	less	loose	tail to tail	satisfactory	present	1	0	1	0	1	NA	1
11	Addis Ababa	1F105	24	DM011	1A1489	26.4.2017	29.4.2017	0	3	1	NA	9.51	6.79	9.87	7.31	0.36	0.52	0.16	FALSE	0.0625	0	poor	28	NA	0	less	loose	tail to tail	satisfactory	present	1	0	1	0	1	NA	1
12	Addis Ababa	1F105	24	DM012	1A1490	26.4.2017	29.4.2017	0	1.41	1	NA	7.41	6.01	7.55	6.14	0.14	0.13	-0.01	FALSE	0.0625	0	poor	28	NA	0	less	loose	tail to tail	satisfactory	present	1	0	1	0	1	NA	1
13	Addis Ababa	1F105	24	DM013	1A1491	26.4.2017	29.4.2017	1	2	1	NA	6.11	9.91	6.43	9.95	0.32	0.04	-0.28	FALSE	0.0625	0	poor	28	NA	0	less	loose	tail to tail	satisfactory	present	1	0	1	0	1	NA	1
14	Addis Ababa	1F105	24	DM014	1A1492	26.4.2017	29.4.2017	1	0.66	1	NA	5.2	3.94	6.53	6	1.33	2.06	0.73	FALSE	0.0625	0	poor	28	NA	0	less	loose	tail to tail	satisfactory	present	1	0	1	0	1	0	1
15	Addis Ababa	1F105	24	DM015	1A1493	26.4.2017	29.4.2017	1	1.41	1	NA	5.93	5.19	5.93	5.28	0	0.09	0.09	FALSE	0.0625	0	poor	28	NA	0	less	loose	tail to tail	satisfactory	present	1	0	1	0	1	NA	1
16	Addis Ababa	1F105	24	DM016	1A1494	26.4.2017	29.4.2017	1	2	1	NA	6.53	5.69	6.77	5.89	0.24	0.2	-0.04	FALSE	0.0625	0	poor	28	NA	0	less	loose	tail to tail	satisfactory	present	1	0	1	0	1	NA	1
1	Addis Ababa	1F106	22	SB01	1A1495	1.5.2017	4.5.2017	1	5	1	12	5.38	6.32	7.2	16.2	1.82	9.88	8.06	TRUE	0.4091	0	satisfactory	21	NA	NA	less	loose	face to face	satisfactory	present	0	0	1	0	0	NA	1
2	Addis Ababa	1F106	22	SB02	1A1496	1.5.2017	4.5.2017	1	6	1	1	5.05	3.89	7.98	10.53	2.93	6.64	3.71	FALSE	0.4091	0	satisfactory	21	NA	NA	less	loose	face to face	satisfactory	present	0	0	1	0	0	NA	1
3	Addis Ababa	1F106	22	SB03	1A1497	1.5.2017	4.5.2017	1	5	1	12	7.11	7.7	16.3	67.68	9.19	59.98	50.79	TRUE	0.4091	0	satisfactory	21	NA	NA	less	loose	face to face	satisfactory	present	0	0	1	0	0	NA	1
4	Addis Ababa	1F106	22	SB04	1A1498	1.5.2017	4.5.2017	1	3	1	4	6.16	7.58	10.1	17.57	3.94	9.99	6.05	TRUE	0.4091	0	satisfactory	21	NA	NA	less	loose	face to face	satisfactory	present	0	0	1	0	0	NA	1
5	Addis Ababa	1F106	22	SB05	1A1499	1.5.2017	4.5.2017	1	2	1	4	6.87	5.46	15.28	31.27	8.41	25.81	17.4	TRUE	0.4091	1	satisfactory	21	NA	NA	less	loose	face to face	satisfactory	present	0	0	1	0	0	NA	1
6	Addis Ababa	1F106	22	SB06	1A1500	1.5.2017	4.5.2017	1	3	1	1	7.13	8.93	7.6	9.27	0.47	0.34	-0.13	FALSE	0.4091	0	satisfactory	21	NA	NA	less	loose	face to face	satisfactory	present	0	0	1	0	0	NA	1
7	Addis Ababa	1F106	22	SB07	1A1501	1.5.2017	4.5.2017	1	3	1	3	6.64	8.38	7.66	10.84	1.02	2.46	1.44	FALSE	0.4091	1	satisfactory	21	NA	NA	less	loose	face to face	satisfactory	present	0	0	1	0	0	NA	1
8	Addis Ababa	1F106	22	SB08	1A1502	1.5.2017	4.5.2017	1	1	1	NA	6.14	6.01	6.61	6.32	0.47	0.31	-0.16	FALSE	0.4091	0	satisfactory	21	NA	NA	less	loose	face to face	satisfactory	present	0	0	1	0	0	0	1
9	Addis Ababa	1F106	22	SB09	1A1503	1.5.2017	4.5.2017	1	12	1	12	4.76	5.21	7.23	17.55	2.47	12.34	9.87	TRUE	0.4091	1	satisfactory	21	NA	NA	less	loose	face to face	satisfactory	present	0	0	1	0	0	NA	1
10	Addis Ababa	1F106	22	SB10	1A1504	1.5.2017	4.5.2017	1	2	1	NA	6.53	9.11	6.65	9.11	0.12	0	-0.12	FALSE	0.4091	0	satisfactory	21	NA	NA	less	loose	face to face	satisfactory	present	0	0	1	0	0	NA	1
11	Addis Ababa	1F106	22	SB11	1A1505	1.5.2017	4.5.2017	1	3	1	10	4.16	4.23	5.87	13.94	1.71	9.71	8	TRUE	0.4091	1	satisfactory	21	NA	NA	less	loose	face to face	satisfactory	present	0	0	1	0	0	NA	1
12	Addis Ababa	1F106	22	SB12	1A1506	1.5.2017	4.5.2017	1	3	1	12	5.77	6.18	6.09	18.19	0.32	12.01	11.69	TRUE	0.4091	0	satisfactory	21	NA	NA	less	loose	face to face	satisfactory	present	0	0	1	0	0	NA	1
13	Addis Ababa	1F106	22	SB13	1A1507	1.5.2017	4.5.2017	1	8	1	8	4.47	4.68	6.32	16.93	1.85	12.25	10.4	TRUE	0.4091	1	satisfactory	21	NA	NA	less	loose	face to face	satisfactory	present	0	0	1	0	0	NA	1
14	Addis Ababa	1F106	22	SB14	1A1508	1.5.2017	4.5.2017	0	1.16	1	NA	5.81	5.85	6.85	6.51	1.04	0.66	-0.38	FALSE	0.4091	0	satisfactory	21	NA	NA	less	loose	face to face	satisfactory	present	0	0	1	0	0	NA	1
15	Addis Ababa	1F106	22	SB15	1A1509	1.5.2017	4.5.2017	1	1.41	1	NA	6.12	7.67	9.27	18.57	3.15	10.9	7.75	TRUE	0.4091	0	satisfactory	21	NA	NA	less	loose	face to face	satisfactory	present	0	0	1	0	0	NA	1
16	Addis Ababa	1F106	22	1219	1A1510	1.5.2017	4.5.2017	1	0.75	1	NA	5.94	7.67	6.61	7.67	0.67	0	-0.67	FALSE	0.4091	1	satisfactory	21	NA	NA	less	loose	face to face	satisfactory	present	0	0	1	0	0	0	1
17	Addis Ababa	1F106	22	1220	1A1511	1.5.2017	4.5.2017	1	1	1	NA	3.22	3.13	3.71	3.86	0.49	0.73	0.24	FALSE	0.4091	1	satisfactory	21	NA	NA	less	loose	face to face	satisfactory	present	0	0	1	0	0	0	1
18	Addis Ababa	1F106	22	1218	1A1512	1.5.2017	4.5.2017	1	1	1	NA	3.54	3.37	3.69	3.82	0.15	0.45	0.3	FALSE	0.4091	1	satisfactory	21	NA	NA	less	loose	face to face	satisfactory	present	0	0	1	0	0	0	1
19	Addis Ababa	1F106	22	SB16	1A1513	1.5.2017	4.5.2017	1	1.5	1	NA	4.96	4.28	9.28	9.22	4.32	4.94	0.62	FALSE	0.4091	1	satisfactory	21	NA	NA	less	loose	face to face	satisfactory	present	0	0	1	0	0	NA	1
20	Addis Ababa	1F106	22	SB17	1A1514	1.5.2017	4.5.2017	1	2	1	NA	5.49	5.34	14.33	6.11	8.84	0.77	-8.07	FALSE	0.4091	1	satisfactory	21	NA	NA	less	loose	face to face	satisfactory	present	0	0	1	0	0	NA	1
21	Addis Ababa	1F106	22	SB18	1A1515	1.5.2017	4.5.2017	1	1.5	1	NA	4.68	5.19	8.2	8.71	3.52	3.52	0	FALSE	0.4091	1	satisfactory	21	NA	NA	less	loose	face to face	satisfactory	present	0	0	1	0	0	NA	1
22	Addis Ababa	1F106	22	SB19	1A1516	1.5.2017	4.5.2017	1	2	1	NA	6.23	6.04	7.29	7.58	1.06	1.54	0.48	FALSE	0.4091	1	satisfactory	21	NA	NA	less	loose	face to face	satisfactory	present	0	0	1	0	0	NA	1
1	Addis Ababa	1F107	6	8995	1A1517	2.5.2017	5.5.2017	1	3	1	4	6.84	6.97	9.17	20.3	2.33	13.33	11	TRUE	1	1	satisfactory	30	NA	1	less	NA	NA	satisfactory	NA	0	NA	1	0	0	NA	1
2	Addis Ababa	1F107	6	8999	1A1518	2.5.2017	5.5.2017	1	6	1	5	5.67	5.43	10.02	15.38	4.35	9.95	5.6	TRUE	1	1	satisfactory	30	NA	1	less	NA	NA	satisfactory	NA	0	NA	1	0	0	NA	1
3	Addis Ababa	1F107	6	8997	1A1519	2.5.2017	5.5.2017	1	3	1	6	3.53	3.61	5.39	25.07	1.86	21.46	19.6	TRUE	1	1	satisfactory	30	NA	1	less	NA	NA	satisfactory	NA	0	NA	1	0	0	NA	1
4	Addis Ababa	1F107	6	8998	1A1520	2.5.2017	5.5.2017	1	4	1	5	4.81	5.91	8.68	17.75	3.87	11.84	7.97	TRUE	1	1	satisfactory	30	NA	1	less	NA	NA	satisfactory	NA	0	NA	1	0	0	NA	1
1	Addis Ababa	1F108	8	1960	1A1521	2.5.2017	5.5.2017	1	4	1	9	4.7	4.65	6.52	11.02	1.82	6.37	4.55	TRUE	0.5	0	poor	18	NA	1	less	loose	one row	unhygienic	present	1	0	1	0	1	NA	0
2	Addis Ababa	1F108	8	1961	1A1522	2.5.2017	5.5.2017	1	5	1	9	5.33	5.62	10.46	12.94	5.13	7.32	2.19	FALSE	0.5	0	poor	18	NA	1	less	loose	one row	unhygienic	present	1	0	1	0	1	NA	0
3	Addis Ababa	1F108	8	1962	1A1523	2.5.2017	5.5.2017	1	3	1	7	5.73	7.22	8.91	13.59	3.18	6.37	3.19	FALSE	0.5	0	poor	18	NA	1	less	loose	one row	unhygienic	present	1	0	1	0	1	NA	0
4	Addis Ababa	1F108	8	1967	1A1524	2.5.2017	5.5.2017	1	2	1	NA	6.69	6.91	7.19	12.25	0.5	5.34	4.84	TRUE	0.5	0	poor	18	NA	1	less	loose	one row	unhygienic	present	1	0	1	0	1	NA	0
5	Addis Ababa	1F108	8	1964	1A1525	2.5.2017	5.5.2017	1	2	1	NA	4.45	5.2	8.76	18.46	4.31	13.26	8.95	TRUE	0.5	1	poor	18	NA	1	less	loose	one row	unhygienic	present	1	0	1	0	1	NA	0
6	Addis Ababa	1F108	8	1963	1A1526	2.5.2017	5.5.2017	1	3	1	NA	6.98	6.1	18.02	18.42	11.04	12.32	1.28	FALSE	0.5	0	poor	18	NA	1	less	loose	one row	unhygienic	present	1	0	1	0	1	NA	0
7	Addis Ababa	1F108	8	MT01	1A1527	2.5.2017	5.5.2017	1	1	1	NA	3.68	3.38	8.1	18.21	4.42	14.83	10.41	TRUE	0.5	0	poor	18	NA	1	less	loose	one row	unhygienic	present	1	0	1	0	1	0	0
8	Addis Ababa	1F108	8	MT02	1A1528	2.5.2017	5.5.2017	0	1	1	NA	4.66	4.93	5.3	6.15	0.64	1.22	0.58	FALSE	0.5	0	poor	18	NA	1	less	loose	one row	unhygienic	present	1	0	1	0	1	0	0
1	Addis Ababa	1F109	9	EW01	1A1529	2.5.2017	5.5.2017	1	6	1	6	5.09	5.27	8.44	13.66	3.35	8.39	5.04	TRUE	0.3333	0	poor	20	NA	1	less	loose	NA	NA	absent	1	0	1	0	1	NA	0
2	Addis Ababa	1F109	9	EW02	1A1530	2.5.2017	5.5.2017	1	4	1	1.5	6.85	6.56	12.27	16.15	5.42	9.59	4.17	TRUE	0.3333	0	poor	20	NA	1	less	loose	NA	NA	absent	1	0	1	0	1	NA	0
3	Addis Ababa	1F109	9	EW03	1A1531	2.5.2017	5.5.2017	1	1	1	NA	4.15	4.51	4.55	4.58	0.4	0.07	-0.33	FALSE	0.3333	0	poor	20	NA	1	less	loose	NA	NA	absent	1	0	1	0	1	0	0
4	Addis Ababa	1F109	9	EW04	1A1532	2.5.2017	5.5.2017	1	2	1	NA	6.04	6.51	7.1	6.56	1.06	0.05	-1.01	FALSE	0.3333	0	poor	20	NA	1	less	loose	NA	NA	absent	1	0	1	0	1	NA	0
5	Addis Ababa	1F109	9	EW05	1A1533	2.5.2017	5.5.2017	1	3.5	1	NA	6.74	6.65	9.37	10.79	2.63	4.14	1.51	FALSE	0.3333	0	poor	20	NA	1	less	loose	NA	NA	absent	1	0	1	0	1	NA	0
6	Addis Ababa	1F109	9	EW06	1A1534	2.5.2017	5.5.2017	1	2	1	NA	6.46	4.86	8.84	5.84	2.38	0.98	-1.4	FALSE	0.3333	0	poor	20	NA	1	less	loose	NA	NA	absent	1	0	1	0	1	NA	0
1	Addis Ababa	1F110	9	1914	1A1535	3.5.2017	6.5.2017	1	7	1	2	3.38	3.67	4.92	5.5	1.54	1.83	0.29	FALSE	0	0	NA	22	NA	1	less	loose	face to face	unhygienic	absent	0	0	1	0	0	NA	1
2	Addis Ababa	1F110	9	1914	1A1536	3.5.2017	6.5.2017	1	3	1	2	7.222	7.8	7.59	7.88	0.368	0.08	-0.288	FALSE	0	0	NA	22	NA	1	less	loose	face to face	unhygienic	absent	0	0	1	0	0	NA	1
3	Addis Ababa	1F110	9	1914	1A1537	3.5.2017	6.5.2017	1	6	1	3	4.66	7.82	5.2	7.82	0.54	0	-0.54	FALSE	0	0	NA	22	NA	1	less	loose	face to face	unhygienic	absent	0	0	1	0	0	NA	1
4	Addis Ababa	1F110	9	1914	1A1538	3.5.2017	6.5.2017	1	4	1	4	5.43	5.45	6.21	6.48	0.78	1.03	0.25	FALSE	0	0	NA	22	NA	1	less	loose	face to face	unhygienic	absent	0	0	1	0	0	NA	1
5	Addis Ababa	1F110	9	1914	1A1539	3.5.2017	6.5.2017	1	4	1	6	5.31	6.4	5.77	6.46	0.46	0.06	-0.4	FALSE	0	0	NA	22	NA	1	less	loose	face to face	unhygienic	absent	0	0	1	0	0	NA	1
6	Addis Ababa	1F110	9	1914	1A1540	3.5.2017	6.5.2017	1	1.08	1	NA	5.74	5.94	5.75	6.79	0.01	0.85	0.84	FALSE	0	0	NA	22	NA	1	less	loose	face to face	unhygienic	absent	0	0	1	0	0	NA	1
7	Addis Ababa	1F110	9	1914	1A1541	3.5.2017	6.5.2017	1	0.66	1	NA	3.41	4.37	4.08	4.96	0.67	0.59	-0.08	FALSE	0	0	NA	22	NA	1	less	loose	face to face	unhygienic	absent	0	0	1	0	0	0	1
8	Addis Ababa	1F110	9	1914	1A1542	3.5.2017	6.5.2017	1	0.5	1	NA	3.81	3.89	5.32	5.05	1.51	1.16	-0.35	FALSE	0	0	NA	22	NA	1	less	loose	face to face	unhygienic	absent	0	0	1	0	0	0	1
1	Addis Ababa	1F111	15	THM01	1A1543	3.5.2017	6.5.2017	1	5	1	12	4.68	4.99	8.02	12.12	3.34	7.13	3.79	FALSE	0.5833	0	satisfactory	52	NA	NA	less	loose	tail to tail	satisfactory	present	0	0	1	0	0	NA	0
2	Addis Ababa	1F111	15	THM02	1A1544	3.5.2017	6.5.2017	1	6	1	12	3.84	4.17	10.26	22.48	6.42	18.31	11.89	TRUE	0.5833	0	satisfactory	52	NA	NA	less	loose	tail to tail	satisfactory	present	0	0	1	0	0	NA	0
3	Addis Ababa	1F111	15	THM03	1A1545	3.5.2017	6.5.2017	1	4	1	5	4.61	4.65	6.59	9.51	1.98	4.86	2.88	FALSE	0.5833	0	satisfactory	52	NA	NA	less	loose	tail to tail	satisfactory	present	0	0	1	0	0	NA	0
4	Addis Ababa	1F111	15	THM04	1A1546	3.5.2017	6.5.2017	1	8	1	7	5.64	5.45	11.87	11.88	6.23	6.43	0.2	FALSE	0.5833	0	satisfactory	52	NA	NA	less	loose	tail to tail	satisfactory	present	0	0	1	0	0	NA	0
5	Addis Ababa	1F111	15	THM05	1A1547	3.5.2017	6.5.2017	1	9	1	4	4.97	4.95	6.93	12.28	1.96	7.33	5.37	TRUE	0.5833	0	satisfactory	52	NA	NA	less	loose	tail to tail	satisfactory	present	0	0	1	0	0	NA	0
6	Addis Ababa	1F111	15	THM06	1A1548	3.5.2017	6.5.2017	1	1.5	1	NA	4.45	4.32	6.55	12.79	2.1	8.47	6.37	TRUE	0.5833	0	satisfactory	52	NA	NA	less	loose	tail to tail	satisfactory	present	0	0	1	0	0	NA	0
7	Addis Ababa	1F111	15	THM07	1A1549	3.5.2017	6.5.2017	1	5	1	5	5.21	5.12	9.27	24.43	4.06	19.31	15.25	TRUE	0.5833	0	satisfactory	52	NA	NA	less	loose	tail to tail	satisfactory	present	0	0	1	0	0	NA	0
8	Addis Ababa	1F111	15	THM08	1A1550	3.5.2017	6.5.2017	1	4	1	6	5.76	4.46	8.83	13.61	3.07	9.15	6.08	TRUE	0.5833	0	satisfactory	52	NA	NA	less	loose	tail to tail	satisfactory	present	0	0	1	0	0	NA	0
9	Addis Ababa	1F111	15	THM09	1A1551	3.5.2017	6.5.2017	1	5	1	6	6.61	6.59	11.44	12.98	4.83	6.39	1.56	FALSE	0.5833	0	satisfactory	52	NA	NA	less	loose	tail to tail	satisfactory	present	0	0	1	0	0	NA	0
10	Addis Ababa	1F111	15	THM10	1A1552	3.5.2017	6.5.2017	1	1.58	1	NA	6.63	7.01	10.51	16.03	3.88	9.02	5.14	TRUE	0.5833	0	satisfactory	52	NA	NA	less	loose	tail to tail	satisfactory	present	0	0	1	0	0	NA	0
11	Addis Ababa	1F111	15	THM11	1A1553	3.5.2017	6.5.2017	1	0.58	1	NA	3.96	3.84	15.03	14.3	11.07	10.46	-0.61	FALSE	0.5833	0	satisfactory	52	NA	NA	less	loose	tail to tail	satisfactory	present	0	0	1	0	0	0	0
12	Addis Ababa	1F111	15	THM12	1A1554	3.5.2017	6.5.2017	1	2	1	NA	6.9	6.71	16.77	23.01	9.87	16.3	6.43	TRUE	0.5833	0	satisfactory	52	NA	NA	less	loose	tail to tail	satisfactory	present	0	0	1	0	0	NA	0
1	Addis Ababa	1F112	7	2241	1A1555	8.5.2017	11.5.2017	1	7	1	6	4.43	5.81	4.71	5.81	0.28	0	-0.28	FALSE	0	1	satisfactory	17	NA	0	less	loose	one row	satisfactory	present	0	NA	1	0	0	NA	0
2	Addis Ababa	1F112	7	2243	1A1556	8.5.2017	11.5.2017	1	6	1	7	4.52	4.88	4.53	4.98	0.01	0.1	0.09	FALSE	0	0	satisfactory	17	NA	0	less	loose	one row	satisfactory	present	0	NA	1	0	0	NA	0
3	Addis Ababa	1F112	7	2244	1A1557	8.5.2017	11.5.2017	1	8	1	12	5.2	4.76	5.42	5.28	0.22	0.52	0.3	FALSE	0	0	satisfactory	17	NA	0	less	loose	one row	satisfactory	present	0	NA	1	0	0	NA	0
4	Addis Ababa	1F112	7	2245	1A1558	8.5.2017	11.5.2017	1	3	1	7	5.31	6.24	5.32	6.24	0.01	0	-0.01	FALSE	0	0	satisfactory	17	NA	0	less	loose	one row	satisfactory	present	0	NA	1	0	0	NA	0
5	Addis Ababa	1F112	7	2247	1A1559	8.5.2017	11.5.2017	1	0.93	1	NA	2.68	4.18	4.53	4.43	1.85	0.25	-1.6	FALSE	0	0	satisfactory	17	NA	0	less	loose	one row	satisfactory	present	0	NA	1	0	0	0	0
6	Addis Ababa	1F112	7	2242	1A1560	8.5.2017	11.5.2017	1	2	1	6	2.67	2.88	4.08	3.72	1.41	0.84	-0.57	FALSE	0	0	satisfactory	17	NA	0	less	loose	one row	satisfactory	present	0	NA	1	0	0	NA	0
7	Addis Ababa	1F112	7	BA01	1A1561	8.5.2017	11.5.2017	0	1	1	NA	5.54	5.03	7.76	6.1	2.22	1.07	-1.15	FALSE	0	0	satisfactory	17	NA	0	less	loose	one row	satisfactory	present	0	NA	1	0	0	0	0
1	Addis Ababa	1F113	9	TW01	1A1562	8.5.2017	11.5.2017	1	4	1	4	6.18	6.01	8.73	8.32	2.55	2.31	-0.24	FALSE	0.1429	0	poor	10	NA	NA	less	loose	one row	satisfactory	present	0	0	1	0	0	NA	0
2	Addis Ababa	1F113	9	TW02	1A1563	8.5.2017	11.5.2017	1	3	1	11	7.16	7.96	7.46	7.96	0.3	0	-0.3	FALSE	0.1429	0	poor	10	NA	NA	less	loose	one row	satisfactory	present	0	0	1	0	0	NA	0
3	Addis Ababa	1F113	9	TW03	1A1564	8.5.2017	11.5.2017	1	4	1	12	6.03	6.23	9.55	14.67	3.52	8.44	4.92	TRUE	0.1429	0	poor	10	NA	NA	less	loose	one row	satisfactory	present	0	0	1	0	0	NA	0
4	Addis Ababa	1F113	9	TW04	1A1565	8.5.2017	11.5.2017	1	5	1	4	4.65	5.27	10.2	5.27	5.55	0	-5.55	FALSE	0.1429	0	poor	10	NA	NA	less	loose	one row	satisfactory	present	0	0	1	0	0	NA	0
5	Addis Ababa	1F113	9	TW05	1A1566	8.5.2017	11.5.2017	1	0.53	1	NA	4.43	4.81	4.68	5.71	0.25	0.9	0.65	FALSE	0.1429	0	poor	10	NA	NA	less	loose	one row	satisfactory	present	0	0	1	0	0	0	0
6	Addis Ababa	1F113	9	TW06	1A1567	8.5.2017	11.5.2017	1	2.5	1	NA	6.61	8.47	7.73	9.4	1.12	0.93	-0.19	FALSE	0.1429	0	poor	10	NA	NA	less	loose	one row	satisfactory	present	0	0	1	0	0	NA	0
7	Addis Ababa	1F113	9	TW07	1A1568	8.5.2017	11.5.2017	1	1.75	1	4	4.33	5.24	6.12	8.53	1.79	3.29	1.5	FALSE	0.1429	0	poor	10	NA	NA	less	loose	one row	satisfactory	present	0	0	1	0	0	NA	0
1	Addis Ababa	1F114	9	AI 01	1A1569	8.5.2017	11.5.2017	1	5	1	7	5.54	6.67	7.02	11.99	1.48	5.32	3.84	FALSE	0.3333	0	poor	23	NA	1	less	loose	tail to tail	satisfactory	present	0	0	1	0	0	NA	1
2	Addis Ababa	1F114	9	AI02	1A1570	8.5.2017	11.5.2017	1	3	1	7	5.9	7.13	8.41	12.6	2.51	5.47	2.96	FALSE	0.3333	0	poor	23	NA	1	less	loose	tail to tail	satisfactory	present	0	0	1	0	0	NA	1
3	Addis Ababa	1F114	9	AI03	1A1571	8.5.2017	11.5.2017	1	4	1	2	2.89	4.03	5.57	6.32	2.68	2.29	-0.39	FALSE	0.3333	0	poor	23	NA	1	less	loose	tail to tail	satisfactory	present	0	0	1	0	0	NA	1
4	Addis Ababa	1F114	9	AI04	1A1572	8.5.2017	11.5.2017	1	6	1	3	5.89	6.01	8.78	13.25	2.89	7.24	4.35	TRUE	0.3333	0	poor	23	NA	1	less	loose	tail to tail	satisfactory	present	0	0	1	0	0	NA	1
5	Addis Ababa	1F114	9	AI05	1A1573	8.5.2017	11.5.2017	1	1.66	1	NA	3.62	4.2	5.75	13.09	2.13	8.89	6.76	TRUE	0.3333	0	poor	23	NA	1	less	loose	tail to tail	satisfactory	present	0	0	1	0	0	NA	1
6	Addis Ababa	1F114	9	AI06	1A1574	8.5.2017	11.5.2017	1	2.5	1	NA	5.58	7.82	8.42	13.46	2.84	5.64	2.8	FALSE	0.3333	0	poor	23	NA	1	less	loose	tail to tail	satisfactory	present	0	0	1	0	0	NA	1
1	Addis Ababa	1F115	42	GAR01	1A1575	8.5.2017	11.5.2017	1	5	1	4	5.21	6.72	6.38	12.53	1.17	5.81	4.64	TRUE	0.5926	0	satisfactory	13	NA	NA	less	loose	face to face	satisfactory	present	0	0	1	0	0	NA	0
2	Addis Ababa	1F115	42	GAR02	1A1576	8.5.2017	11.5.2017	1	6	1	5	3.44	3.66	5.78	6.12	2.34	2.46	0.12	FALSE	0.5926	0	satisfactory	13	NA	NA	less	loose	face to face	satisfactory	present	0	0	1	0	0	NA	0
3	Addis Ababa	1F115	42	GAR03	1A1577	8.5.2017	11.5.2017	1	3	1	NA	6.29	6.6	8.22	19.14	1.93	12.54	10.61	TRUE	0.5926	0	satisfactory	13	NA	NA	less	loose	face to face	satisfactory	present	0	0	1	0	0	NA	0
4	Addis Ababa	1F115	42	GAR04	1A1578	8.5.2017	11.5.2017	1	4	1	4	4.91	5	6.08	13.06	1.17	8.06	6.89	TRUE	0.5926	0	satisfactory	13	NA	NA	less	loose	face to face	satisfactory	present	0	0	1	0	0	NA	0
5	Addis Ababa	1F115	42	GAR05	1A1579	8.5.2017	11.5.2017	1	6	1	5	4.1	3.46	4.87	8.91	0.77	5.45	4.68	TRUE	0.5926	0	satisfactory	13	NA	NA	less	loose	face to face	satisfactory	present	0	0	1	0	0	NA	0
6	Addis Ababa	1F115	42	GAR06	1A1580	8.5.2017	11.5.2017	1	7	1	6	4.06	4.91	5.1	9.49	1.04	4.58	3.54	FALSE	0.5926	0	satisfactory	13	NA	NA	less	loose	face to face	satisfactory	present	0	0	1	0	0	NA	0
7	Addis Ababa	1F115	42	GAR07	1A1581	8.5.2017	11.5.2017	1	8	1	4	4.46	4.1	5.1	11.43	0.64	7.33	6.69	TRUE	0.5926	0	satisfactory	13	NA	NA	less	loose	face to face	satisfactory	present	0	0	1	0	0	NA	0
8	Addis Ababa	1F115	42	GAR08	1A1582	8.5.2017	11.5.2017	1	7	1	4	5.5	5.77	5.8	9.38	0.3	3.61	3.31	FALSE	0.5926	0	satisfactory	13	NA	NA	less	loose	face to face	satisfactory	present	0	0	1	0	0	NA	0
9	Addis Ababa	1F115	42	GAR09	1A1583	8.5.2017	11.5.2017	1	7	1	4	4.27	5.23	5.58	12.03	1.31	6.8	5.49	TRUE	0.5926	0	satisfactory	13	NA	NA	less	loose	face to face	satisfactory	present	0	0	1	0	0	NA	0
10	Addis Ababa	1F115	42	GAR10	1A1584	8.5.2017	11.5.2017	1	6	1	3	4.38	5.67	4.64	5.67	0.26	0	-0.26	FALSE	0.5926	0	satisfactory	13	NA	NA	less	loose	face to face	satisfactory	present	0	0	1	0	0	NA	0
11	Addis Ababa	1F115	42	GAR11	1A1585	8.5.2017	11.5.2017	1	1.5	1	NA	4.35	6.13	6.22	13.69	1.87	7.56	5.69	TRUE	0.5926	0	satisfactory	13	NA	NA	less	loose	face to face	satisfactory	present	0	0	1	0	0	NA	0
12	Addis Ababa	1F115	42	GAR12	1A1586	8.5.2017	11.5.2017	1	1.5	1	NA	3.07	4.01	5.37	17.39	2.3	13.38	11.08	TRUE	0.5926	0	satisfactory	13	NA	NA	less	loose	face to face	satisfactory	present	0	0	1	0	0	NA	0
13	Addis Ababa	1F115	42	GAR13	1A1587	8.5.2017	11.5.2017	1	2	1	NA	5.3	6.27	6.28	15.11	0.98	8.84	7.86	TRUE	0.5926	0	satisfactory	13	NA	NA	less	loose	face to face	satisfactory	present	0	0	1	0	0	NA	0
14	Addis Ababa	1F115	42	GAR14	1A1588	8.5.2017	11.5.2017	1	3	1	4	4.19	5.89	4.23	14.25	0.04	8.36	8.32	TRUE	0.5926	0	satisfactory	13	NA	NA	less	loose	face to face	satisfactory	present	0	0	1	0	0	NA	0
15	Addis Ababa	1F115	42	GAR15	1A1589	8.5.2017	11.5.2017	1	2	1	NA	4.28	4.86	4.73	8.33	0.45	3.47	3.02	FALSE	0.5926	0	satisfactory	13	NA	NA	less	loose	face to face	satisfactory	present	0	0	1	0	0	NA	0
16	Addis Ababa	1F115	42	GAR16	1A1590	8.5.2017	11.5.2017	1	3	1	2	6.02	6.46	7.57	13.37	1.55	6.91	5.36	TRUE	0.5926	0	satisfactory	13	NA	NA	less	loose	face to face	satisfactory	present	0	0	1	0	0	NA	0
17	Addis Ababa	1F115	42	GAR17	1A1591	8.5.2017	11.5.2017	1	4	1	4	3.45	3.65	3.45	9.15	0	5.5	5.5	TRUE	0.5926	0	satisfactory	13	NA	NA	less	loose	face to face	satisfactory	present	0	0	1	0	0	NA	0
18	Addis Ababa	1F115	42	GAR18	1A1592	8.5.2017	11.5.2017	1	4	1	4	4.55	4.46	6.72	9.32	2.17	4.86	2.69	FALSE	0.5926	0	satisfactory	13	NA	NA	less	loose	face to face	satisfactory	present	0	0	1	0	0	NA	0
19	Addis Ababa	1F115	42	GAR19	1A1593	8.5.2017	11.5.2017	1	5	1	2	3.64	5.15	5.45	8.38	1.81	3.23	1.42	FALSE	0.5926	0	satisfactory	13	NA	NA	less	loose	face to face	satisfactory	present	0	0	1	0	0	NA	0
20	Addis Ababa	1F115	42	GAR20	1A1594	8.5.2017	11.5.2017	1	4	1	3	4.58	5.3	5.51	8.98	0.93	3.68	2.75	FALSE	0.5926	0	satisfactory	13	NA	NA	less	loose	face to face	satisfactory	present	0	0	1	0	0	NA	0
21	Addis Ababa	1F115	42	GAR21	1A1595	8.5.2017	11.5.2017	1	1.5	1	NA	4.59	4.71	5.43	5.14	0.84	0.43	-0.41	FALSE	0.5926	0	satisfactory	13	NA	NA	less	loose	face to face	satisfactory	present	0	0	1	0	0	NA	0
22	Addis Ababa	1F115	42	GAR22	1A1596	8.5.2017	11.5.2017	1	1.5	1	NA	3.52	4.48	7.62	21.04	4.1	16.56	12.46	TRUE	0.5926	0	satisfactory	13	NA	NA	less	loose	face to face	satisfactory	present	0	0	1	0	0	NA	0
23	Addis Ababa	1F115	42	GAR23	1A1597	8.5.2017	11.5.2017	1	2.5	1	NA	6.66	7.24	8.47	20.45	1.81	13.21	11.4	TRUE	0.5926	0	satisfactory	13	NA	NA	less	loose	face to face	satisfactory	present	0	0	1	0	0	NA	0
24	Addis Ababa	1F115	42	GAR24	1A1598	8.5.2017	11.5.2017	1	1	1	NA	5.27	6.82	8.74	26.92	3.47	20.1	16.63	TRUE	0.5926	0	satisfactory	13	NA	NA	less	loose	face to face	satisfactory	present	0	0	1	0	0	0	0
25	Addis Ababa	1F115	42	GAR25	1A1599	8.5.2017	11.5.2017	1	5	1	5	5.63	4.17	7.14	6.47	1.51	2.3	0.79	FALSE	0.5926	0	satisfactory	13	NA	NA	less	loose	face to face	satisfactory	present	0	0	1	0	0	NA	0
26	Addis Ababa	1F115	42	GAR26	1A1600	8.5.2017	11.5.2017	1	5	1	4	3.52	3.7	5.7	11.99	2.18	8.29	6.11	TRUE	0.5926	0	satisfactory	13	NA	NA	less	loose	face to face	satisfactory	present	0	0	1	0	0	NA	0
27	Addis Ababa	1F115	42	GAR27	1A1601	8.5.2017	11.5.2017	1	3	1	4	4.63	5.67	5.7	10.34	1.07	4.67	3.6	FALSE	0.5926	0	satisfactory	13	NA	NA	less	loose	face to face	satisfactory	present	0	0	1	0	0	NA	0
1	Addis Ababa	1F116	9	MA01	1A1602	9.5.2017	12.5.2017	1	2	1	NA	6.85	8.36	6.85	8.43	0	0.07	0.07	FALSE	0	1	poor	16	NA	1	less	NA	tail to tail	satisfactory	present	0	NA	1	0	0	NA	0
2	Addis Ababa	1F116	9	MA02	1A1603	9.5.2017	12.5.2017	1	5	1	3	4.45	5.43	6.27	6.92	1.82	1.49	-0.33	FALSE	0	1	poor	16	NA	1	less	NA	tail to tail	satisfactory	present	0	NA	1	0	0	NA	0
3	Addis Ababa	1F116	9	MA03	1A1604	9.5.2017	12.5.2017	1	4	1	4	3.83	4.5	4.25	7.11	0.42	2.61	2.19	FALSE	0	1	poor	16	NA	1	less	NA	tail to tail	satisfactory	present	0	NA	1	0	0	NA	0
4	Addis Ababa	1F116	9	MA04	1A1605	9.5.2017	12.5.2017	1	4	1	2	5.87	5.63	5.97	5.81	0.1	0.18	0.08	FALSE	0	1	poor	16	NA	1	less	NA	tail to tail	satisfactory	present	0	NA	1	0	0	NA	0
5	Addis Ababa	1F116	9	MA05	1A1606	9.5.2017	12.5.2017	1	4	1	5	5.71	8.56	6.36	8.97	0.65	0.41	-0.24	FALSE	0	1	poor	16	NA	1	less	NA	tail to tail	satisfactory	present	0	NA	1	0	0	NA	0
6	Addis Ababa	1F116	9	MA06	1A1607	9.5.2017	12.5.2017	1	5	1	NA	4.42	4.77	9.5	6.98	5.08	2.21	-2.87	FALSE	0	1	poor	16	NA	1	less	NA	tail to tail	satisfactory	present	0	NA	1	0	0	NA	0
1	Addis Ababa	1F117	9	1713	1A1608	9.5.2017	12.5.2017	1	2	1	NA	6.31	7.38	10.93	19.03	4.62	11.65	7.03	TRUE	0.1429	0	satisfactory	22	NA	1	less	loose	tail to tail	satisfactory	present	1	1	1	0	1	NA	1
2	Addis Ababa	1F117	9	1710	1A1609	9.5.2017	12.5.2017	1	5	1	12	5.05	6.31	11.72	8.11	6.67	1.8	-4.87	FALSE	0.1429	0	satisfactory	22	NA	1	less	loose	tail to tail	satisfactory	present	1	1	1	0	1	NA	1
3	Addis Ababa	1F117	9	1709	1A1610	9.5.2017	12.5.2017	1	4	1	12	5.04	6.14	12.33	10.25	7.29	4.11	-3.18	FALSE	0.1429	0	satisfactory	22	NA	1	less	loose	tail to tail	satisfactory	present	1	1	1	0	1	NA	1
4	Addis Ababa	1F117	9	1706	1A1611	9.5.2017	12.5.2017	1	6	1	8	4.33	4.25	12.06	10.37	7.73	6.12	-1.61	FALSE	0.1429	0	satisfactory	22	NA	1	less	loose	tail to tail	satisfactory	present	1	1	1	0	1	NA	1
5	Addis Ababa	1F117	9	AML01	1A1612	9.5.2017	12.5.2017	1	5	1	6	4.55	4.35	7.66	7.13	3.11	2.78	-0.33	FALSE	0.1429	0	satisfactory	22	NA	1	less	loose	tail to tail	satisfactory	present	1	1	1	0	1	NA	1
6	Addis Ababa	1F117	9	1714	1A1613	9.5.2017	12.5.2017	1	1	1	NA	3.86	4.22	4.92	5.98	1.06	1.76	0.7	FALSE	0.1429	0	satisfactory	22	NA	1	less	loose	tail to tail	satisfactory	present	1	1	1	0	1	0	1
7	Addis Ababa	1F117	9	1717	1A1614	9.5.2017	12.5.2017	1	1	1	NA	3.34	4.21	4.21	4.69	0.87	0.48	-0.39	FALSE	0.1429	0	satisfactory	22	NA	1	less	loose	tail to tail	satisfactory	present	1	1	1	0	1	0	1
1	Addis Ababa	1F118	35	TB01	1A1615	10.5.2017	13.5.2017	1	6	1	12	3.44	3.09	5.45	5.74	2.01	2.65	0.64	FALSE	0.1333	0	satisfactory	24	NA	NA	less	loose	NA	satisfactory	present	0	0	1	0	0	NA	0
2	Addis Ababa	1F118	35	TB02	1A1616	10.5.2017	13.5.2017	1	4	1	12	4.69	5.41	4.73	6.28	0.04	0.87	0.83	FALSE	0.1333	0	satisfactory	24	NA	NA	less	loose	NA	satisfactory	present	0	0	1	0	0	NA	0
3	Addis Ababa	1F118	35	TB03	1A1617	10.5.2017	13.5.2017	1	5	1	9	4.33	5.29	4.71	8.54	0.38	3.25	2.87	FALSE	0.1333	0	satisfactory	24	NA	NA	less	loose	NA	satisfactory	present	0	0	1	0	0	NA	0
4	Addis Ababa	1F118	35	TB04	1A1618	10.5.2017	13.5.2017	1	4	1	NA	4.15	4.88	6.31	10.45	2.16	5.57	3.41	FALSE	0.1333	1	satisfactory	24	NA	NA	less	loose	NA	satisfactory	present	0	0	1	0	0	NA	0
5	Addis Ababa	1F118	35	TB05	1A1619	10.5.2017	13.5.2017	1	3.5	1	10	5.78	6.17	5.87	6.31	0.09	0.14	0.05	FALSE	0.1333	1	satisfactory	24	NA	NA	less	loose	NA	satisfactory	present	0	0	1	0	0	NA	0
6	Addis Ababa	1F118	35	TB06	1A1620	10.5.2017	13.5.2017	1	3	1	12	4.58	4.41	5.68	13.03	1.1	8.62	7.52	TRUE	0.1333	0	satisfactory	24	NA	NA	less	loose	NA	satisfactory	present	0	0	1	0	0	NA	0
7	Addis Ababa	1F118	35	TB07	1A1621	10.5.2017	13.5.2017	1	3	1	10	5	5.55	5.14	5.62	0.14	0.07	-0.07	FALSE	0.1333	1	satisfactory	24	NA	NA	less	loose	NA	satisfactory	present	0	0	1	0	0	NA	0
8	Addis Ababa	1F118	35	TB08	1A1622	10.5.2017	13.5.2017	1	4	1	5	5.54	5.79	8.75	12.3	3.21	6.51	3.3	FALSE	0.1333	1	satisfactory	24	NA	NA	less	loose	NA	satisfactory	present	0	0	1	0	0	NA	0
9	Addis Ababa	1F118	35	TB09	1A1623	10.5.2017	13.5.2017	1	3	1	10	6.2	5.52	7.35	6.3	1.15	0.78	-0.37	FALSE	0.1333	1	satisfactory	24	NA	NA	less	loose	NA	satisfactory	present	0	0	1	0	0	NA	0
10	Addis Ababa	1F118	35	TB10	1A1624	10.5.2017	13.5.2017	1	4	1	8	4.55	7.5	5.02	7.51	0.47	0.01	-0.46	FALSE	0.1333	1	satisfactory	24	NA	NA	less	loose	NA	satisfactory	present	0	0	1	0	0	NA	0
11	Addis Ababa	1F118	35	TB11	1A1625	10.5.2017	13.5.2017	1	5	1	12	5.3	6.7	5.74	6.8	0.44	0.1	-0.34	FALSE	0.1333	1	satisfactory	24	NA	NA	less	loose	NA	satisfactory	present	0	0	1	0	0	NA	0
12	Addis Ababa	1F118	35	TB12	1A1626	10.5.2017	13.5.2017	1	6	1	12	3.16	4.4	6.73	9.79	3.57	5.39	1.82	FALSE	0.1333	0	satisfactory	24	NA	NA	less	loose	NA	satisfactory	present	0	0	1	0	0	NA	0
13	Addis Ababa	1F118	35	TB13	1A1627	10.5.2017	13.5.2017	1	4	1	7	4.14	3.99	5.43	4.56	1.29	0.57	-0.72	FALSE	0.1333	1	satisfactory	24	NA	NA	less	loose	NA	satisfactory	present	0	0	1	0	0	NA	0
14	Addis Ababa	1F118	35	TB14	1A1628	10.5.2017	13.5.2017	1	5	1	3	6.71	6.67	7.11	7.09	0.4	0.42	0.02	FALSE	0.1333	1	satisfactory	24	NA	NA	less	loose	NA	satisfactory	present	0	0	1	0	0	NA	0
15	Addis Ababa	1F118	35	TB15	1A1629	10.5.2017	13.5.2017	1	3	1	6	4.53	3.55	4.94	5.25	0.41	1.7	1.29	FALSE	0.1333	1	satisfactory	24	NA	NA	less	loose	NA	satisfactory	present	0	0	1	0	0	NA	0
16	Addis Ababa	1F118	35	TB16	1A1630	10.5.2017	13.5.2017	1	4	1	5	4.01	5.18	5.56	9.68	1.55	4.5	2.95	FALSE	0.1333	0	satisfactory	24	NA	NA	less	loose	NA	satisfactory	present	0	0	1	0	0	NA	0
17	Addis Ababa	1F118	35	TB17	1A1631	10.5.2017	13.5.2017	1	5	1	8	4.18	4.82	5.01	8.76	0.83	3.94	3.11	FALSE	0.1333	0	satisfactory	24	NA	NA	less	loose	NA	satisfactory	present	0	0	1	0	0	NA	0
18	Addis Ababa	1F118	35	TB18	1A1632	10.5.2017	13.5.2017	1	4	1	5	5.95	7.07	10.92	24.12	4.97	17.05	12.08	TRUE	0.1333	1	satisfactory	24	NA	NA	less	loose	NA	satisfactory	present	0	0	1	0	0	NA	0
19	Addis Ababa	1F118	35	TB19	1A1633	10.5.2017	13.5.2017	1	3	1	1	5.72	6.55	6.42	11.23	0.7	4.68	3.98	FALSE	0.1333	0	satisfactory	24	NA	NA	less	loose	NA	satisfactory	present	0	0	1	0	0	NA	0
20	Addis Ababa	1F118	35	TB20	1A1634	10.5.2017	13.5.2017	0	6	1	NA	5.26	5.52	5.5	5.55	0.24	0.03	-0.21	FALSE	0.1333	1	satisfactory	24	NA	NA	less	loose	NA	satisfactory	present	0	0	1	0	0	NA	0
21	Addis Ababa	1F118	35	TB21	1A1635	10.5.2017	13.5.2017	1	1	1	NA	7.61	9.81	8.53	19.94	0.92	10.13	9.21	TRUE	0.1333	1	satisfactory	24	NA	NA	less	loose	NA	satisfactory	present	0	0	1	0	0	0	0
22	Addis Ababa	1F118	35	TB22	1A1636	10.5.2017	13.5.2017	1	2.33	1	NA	6.82	6.71	14.31	18.62	7.49	11.91	4.42	TRUE	0.1333	0	satisfactory	24	NA	NA	less	loose	NA	satisfactory	present	0	0	1	0	0	NA	0
23	Addis Ababa	1F118	35	TB23	1A1637	10.5.2017	13.5.2017	1	2	1	NA	6.62	7.09	6.72	7.15	0.1	0.06	-0.04	FALSE	0.1333	0	satisfactory	24	NA	NA	less	loose	NA	satisfactory	present	0	0	1	0	0	NA	0
24	Addis Ababa	1F118	35	TB24	1A1638	10.5.2017	13.5.2017	1	2	1	NA	6.7	7.36	6.95	7.55	0.25	0.19	-0.06	FALSE	0.1333	0	satisfactory	24	NA	NA	less	loose	NA	satisfactory	present	0	0	1	0	0	NA	0
25	Addis Ababa	1F118	35	TB25	1A1639	10.5.2017	13.5.2017	1	1.5	1	NA	5.82	6.1	5.92	6.65	0.1	0.55	0.45	FALSE	0.1333	0	satisfactory	24	NA	NA	less	loose	NA	satisfactory	present	0	0	1	0	0	NA	0
26	Addis Ababa	1F118	35	TB26	1A1640	10.5.2017	13.5.2017	1	1	1	NA	4.93	3.57	4.98	3.59	0.05	0.02	-0.03	FALSE	0.1333	0	satisfactory	24	NA	NA	less	loose	NA	satisfactory	present	0	0	1	0	0	0	0
27	Addis Ababa	1F118	35	TB27	1A1641	10.5.2017	13.5.2017	1	1	1	NA	5.11	5.03	5.88	5.96	0.77	0.93	0.16	FALSE	0.1333	0	satisfactory	24	NA	NA	less	loose	NA	satisfactory	present	0	0	1	0	0	0	0
28	Addis Ababa	1F118	35	TB28	1A1642	10.5.2017	13.5.2017	1	2	1	NA	5.6	6.34	5.64	6.4	0.04	0.06	0.02	FALSE	0.1333	0	satisfactory	24	NA	NA	less	loose	NA	satisfactory	present	0	0	1	0	0	NA	0
29	Addis Ababa	1F118	35	TB29	1A1643	10.5.2017	13.5.2017	1	4	1	NA	5.11	5.93	5.15	5.95	0.04	0.02	-0.02	FALSE	0.1333	1	satisfactory	24	NA	NA	less	loose	NA	satisfactory	present	0	0	1	0	0	NA	0
30	Addis Ababa	1F118	35	TB30	1A1644	10.5.2017	13.5.2017	1	0.58	1	NA	2.85	3.34	4.69	3.67	1.84	0.33	-1.51	FALSE	0.1333	0	satisfactory	24	NA	NA	less	loose	NA	satisfactory	present	0	0	1	0	0	0	0
1	Addis Ababa	1F119	11	TD01	1A1645	16.5.2017	19.5.2017	1	5	1	12	5.13	5.35	6.45	15.63	1.32	10.28	8.96	TRUE	0.4	0	NA	23	NA	1	less	NA	NA	NA	NA	1	0	1	0	1	NA	NA
2	Addis Ababa	1F119	11	TD02	1A1646	16.5.2017	19.5.2017	1	4	1	5	2.8	3.27	3.75	6.65	0.95	3.38	2.43	FALSE	0.4	0	NA	23	NA	1	less	NA	NA	NA	NA	1	0	1	0	1	NA	NA
3	Addis Ababa	1F119	11	TD03	1A1647	16.5.2017	19.5.2017	1	5	1	8	3.43	4.1	4.39	4.47	0.96	0.37	-0.59	FALSE	0.4	0	NA	23	NA	1	less	NA	NA	NA	NA	1	0	1	0	1	NA	NA
4	Addis Ababa	1F119	11	TD04	1A1648	16.5.2017	19.5.2017	1	4	1	8	5	3.8	5.04	4.72	0.04	0.92	0.88	FALSE	0.4	0	NA	23	NA	1	less	NA	NA	NA	NA	1	0	1	0	1	NA	NA
5	Addis Ababa	1F119	11	TD05	1A1649	16.5.2017	19.5.2017	1	6	1	10	4.75	4.51	9.16	17.06	4.41	12.55	8.14	TRUE	0.4	0	NA	23	NA	1	less	NA	NA	NA	NA	1	0	1	0	1	NA	NA
6	Addis Ababa	1F119	11	TDO6	1A1650	16.5.2017	19.5.2017	1	7	1	5	6.35	6.41	6.44	6.83	0.09	0.42	0.33	FALSE	0.4	0	NA	23	NA	1	less	NA	NA	NA	NA	1	0	1	0	1	NA	NA
7	Addis Ababa	1F119	11	TD07	1A1651	16.5.2017	19.5.2017	1	5	1	11	3.74	5.91	6.86	15.29	3.12	9.38	6.26	TRUE	0.4	0	NA	23	NA	1	less	NA	NA	NA	NA	1	0	1	0	1	NA	NA
8	Addis Ababa	1F119	11	TD08	1A1652	16.5.2017	19.5.2017	1	2	1	NA	6.63	6.59	7.14	16.56	0.51	9.97	9.46	TRUE	0.4	0	NA	23	NA	1	less	NA	NA	NA	NA	1	0	1	0	1	NA	NA
9	Addis Ababa	1F119	11	TD09	1A1653	16.5.2017	19.5.2017	1	0.58	1	NA	3.25	3	4.05	4.56	0.8	1.56	0.76	FALSE	0.4	0	NA	23	NA	1	less	NA	NA	NA	NA	1	0	1	0	1	0	NA
10	Addis Ababa	1F119	11	TD10	1A1654	16.5.2017	19.5.2017	1	0.66	1	NA	2.03	2.36	2.83	3.11	0.8	0.75	-0.05	FALSE	0.4	0	NA	23	NA	1	less	NA	NA	NA	NA	1	0	1	0	1	0	NA
1	Addis Ababa	1F120	7	AH01	1A1655	16.5.2017	19.5.2017	1	7	1	10	4.77	6.02	5.98	10.21	1.21	4.19	2.98	FALSE	0.1429	0	poor	38	NA	1	less	loose	NA	satisfactory	present	1	NA	1	0	1	NA	NA
2	Addis Ababa	1F120	7	AH02	1A1656	16.5.2017	19.5.2017	1	6	1	4	4.84	5.47	6.31	9.61	1.47	4.14	2.67	FALSE	0.1429	0	poor	38	NA	1	less	loose	NA	satisfactory	present	1	NA	1	0	1	NA	NA
3	Addis Ababa	1F120	7	AH03	1A1657	16.5.2017	19.5.2017	1	4	1	3	5.92	7.5	5.95	7.62	0.03	0.12	0.09	FALSE	0.1429	0	poor	38	NA	1	less	loose	NA	satisfactory	present	1	NA	1	0	1	NA	NA
4	Addis Ababa	1F120	7	AH04	1A1658	16.5.2017	19.5.2017	1	5	1	6	5.97	7.43	6.66	7.6	0.69	0.17	-0.52	FALSE	0.1429	0	poor	38	NA	1	less	loose	NA	satisfactory	present	1	NA	1	0	1	NA	NA
5	Addis Ababa	1F120	7	AH05	1A1659	16.5.2017	19.5.2017	1	10	1	7	5.2	5.45	5.68	10.2	0.48	4.75	4.27	TRUE	0.1429	0	poor	38	NA	1	less	loose	NA	satisfactory	present	1	NA	1	0	1	NA	NA
6	Addis Ababa	1F120	7	AH06	1A1660	16.5.2017	19.5.2017	1	0.85	1	NA	3.7	3.44	3.94	3.86	0.24	0.42	0.18	FALSE	0.1429	0	poor	38	NA	1	less	loose	NA	satisfactory	present	1	NA	1	0	1	0	NA
7	Addis Ababa	1F120	7	AH08	1A1661	16.5.2017	19.5.2017	1	0.66	1	NA	6.29	4.32	6.57	5.92	0.28	1.6	1.32	FALSE	0.1429	0	poor	38	NA	1	less	loose	NA	satisfactory	present	1	NA	1	0	1	0	NA
1	Addis Ababa	1F121	15	GM 01	1A1662	16.5.2017	19.5.2017	1	8	1	12	4.08	5.03	4.31	6.21	0.23	1.18	0.95	FALSE	0	0	NA	15	NA	1	less	NA	one row	NA	NA	0	NA	1	0	0	NA	NA
2	Addis Ababa	1F121	15	GM02	1A1663	16.5.2017	19.5.2017	1	5	1	10	1.82	3.86	2.68	4.72	0.86	0.86	0	FALSE	0	0	NA	15	NA	1	less	NA	one row	NA	NA	0	NA	1	0	0	NA	NA
3	Addis Ababa	1F121	15	GM03	1A1664	16.5.2017	19.5.2017	1	5	1	12	5.25	5.28	5.35	5.78	0.1	0.5	0.4	FALSE	0	0	NA	15	NA	1	less	NA	one row	NA	NA	0	NA	1	0	0	NA	NA
4	Addis Ababa	1F121	15	GM04	1A1665	16.5.2017	19.5.2017	1	3	1	NA	6.2	6.24	6.47	6.46	0.27	0.22	-0.05	FALSE	0	0	NA	15	NA	1	less	NA	one row	NA	NA	0	NA	1	0	0	NA	NA
5	Addis Ababa	1F121	15	GM05	1A1666	16.5.2017	19.5.2017	1	10	1	6	3.35	3.15	5.3	4.55	1.95	1.4	-0.55	FALSE	0	0	NA	15	NA	1	less	NA	one row	NA	NA	0	NA	1	0	0	NA	NA
6	Addis Ababa	1F121	15	GM06	1A1667	16.5.2017	19.5.2017	1	3	1	NA	5.25	6.64	5.25	6.82	0	0.18	0.18	FALSE	0	0	NA	15	NA	1	less	NA	one row	NA	NA	0	NA	1	0	0	NA	NA
7	Addis Ababa	1F121	15	GM07	1A1668	16.5.2017	19.5.2017	1	3	1	NA	5.18	7.04	7.35	7.54	2.17	0.5	-1.67	FALSE	0	0	NA	15	NA	1	less	NA	one row	NA	NA	0	NA	1	0	0	NA	NA
8	Addis Ababa	1F121	15	GM08	1A1669	16.5.2017	19.5.2017	0	1	1	NA	2.45	2.87	3.22	2.89	0.77	0.02	-0.75	FALSE	0	0	NA	15	NA	1	less	NA	one row	NA	NA	0	NA	1	0	0	0	NA
9	Addis Ababa	1F121	15	GM09	1A1670	16.5.2017	19.5.2017	0	1	1	NA	2.55	2.51	2.85	3.24	0.3	0.73	0.43	FALSE	0	0	NA	15	NA	1	less	NA	one row	NA	NA	0	NA	1	0	0	0	NA
10	Addis Ababa	1F121	15	GM10	1A1671	16.5.2017	19.5.2017	1	2	1	NA	6.57	7.77	9.58	11.81	3.01	4.04	1.03	FALSE	0	0	NA	15	NA	1	less	NA	one row	NA	NA	0	NA	1	0	0	NA	NA
11	Addis Ababa	1F121	15	GM11	1A1672	16.5.2017	19.5.2017	1	1.33	1	NA	6.72	5.98	7.25	6.87	0.53	0.89	0.36	FALSE	0	0	NA	15	NA	1	less	NA	one row	NA	NA	0	NA	1	0	0	NA	NA
12	Addis Ababa	1F121	15	GM12	1A1673	16.5.2017	19.5.2017	1	1.08	1	NA	2.99	3.05	4.08	3.77	1.09	0.72	-0.37	FALSE	0	0	NA	15	NA	1	less	NA	one row	NA	NA	0	NA	1	0	0	NA	NA
1	Addis Ababa	1F122	7	MS 01	1A1674	16.5.2017	19.5.2017	1	5	1	8	4.33	4.33	4.5	4.51	0.17	0.18	0.01	FALSE	0	0	satisfactory	52	NA	0	less	NA	NA	satisfactory	present	0	0	1	0	0	NA	NA
2	Addis Ababa	1F122	7	MS 02	1A1675	16.5.2017	19.5.2017	1	4	1	6	5.17	7.79	6.63	7.85	1.46	0.06	-1.4	FALSE	0	0	satisfactory	52	NA	0	less	NA	NA	satisfactory	present	0	0	1	0	0	NA	NA
3	Addis Ababa	1F122	7	MS 03	1A1676	16.5.2017	19.5.2017	1	4	1	7	4.04	3.76	4.11	4.19	0.07	0.43	0.36	FALSE	0	0	satisfactory	52	NA	0	less	NA	NA	satisfactory	present	0	0	1	0	0	NA	NA
4	Addis Ababa	1F122	7	MS 04	1A1677	16.5.2017	19.5.2017	1	6	1	12	5.51	6.72	6.44	8.16	0.93	1.44	0.51	FALSE	0	0	satisfactory	52	NA	0	less	NA	NA	satisfactory	present	0	0	1	0	0	NA	NA
5	Addis Ababa	1F122	7	MS 05	1A1678	16.5.2017	19.5.2017	1	5	1	12	5.15	6.02	6.65	7.16	1.5	1.14	-0.36	FALSE	0	0	satisfactory	52	NA	0	less	NA	NA	satisfactory	present	0	0	1	0	0	NA	NA
6	Addis Ababa	1F122	7	MS 06	1A1679	16.5.2017	19.5.2017	1	8	1	NA	3.57	4.13	3.58	4.13	0.01	0	-0.01	FALSE	0	0	satisfactory	52	NA	0	less	NA	NA	satisfactory	present	0	0	1	0	0	NA	NA
1	Addis Ababa	1F123	5	SAR 01	1A1680	16.5.2017	19.5.2017	1	7	1	12	5	6.97	6.64	7.79	1.64	0.82	-0.82	FALSE	0	0	satisfactory	16	NA	1	less	free movement	NA	satisfactory	present	0	NA	1	0	0	NA	0
2	Addis Ababa	1F123	5	SAR 02	1A1681	16.5.2017	19.5.2017	1	6	1	8	4.85	5.17	5.17	8.14	0.32	2.97	2.65	FALSE	0	0	satisfactory	16	NA	1	less	free movement	NA	satisfactory	present	0	NA	1	0	0	NA	0
3	Addis Ababa	1F123	5	SAR 03	1A1682	16.5.2017	19.5.2017	1	5	1	6	3.43	3.26	3.43	4.42	0	1.16	1.16	FALSE	0	0	satisfactory	16	NA	1	less	free movement	NA	satisfactory	present	0	NA	1	0	0	NA	0
4	Addis Ababa	1F123	5	SAR 04	1A1683	16.5.2017	19.5.2017	1	2	1	NA	4.38	4.77	4.77	5.23	0.39	0.46	0.07	FALSE	0	0	satisfactory	16	NA	1	less	free movement	NA	satisfactory	present	0	NA	1	0	0	NA	0
5	Addis Ababa	1F123	5	SAR 05	1A1684	16.5.2017	19.5.2017	1	6	1	6	4.31	4.25	4.32	7.3	0.01	3.05	3.04	FALSE	0	0	satisfactory	16	NA	1	less	free movement	NA	satisfactory	present	0	NA	1	0	0	NA	0
1	Addis Ababa	1F124	7	GY01	1A1685	20.5.2017	23.5.2017	1	5	1	4	3.42	3.48	5.5	6.01	2.08	2.53	0.45	FALSE	0	0	poor	12	NA	1	less	loose	one row	satisfactory	present	0	0	1	0	0	NA	0
2	Addis Ababa	1F124	7	GY02	1A1686	20.5.2017	23.5.2017	1	9	1	8	3.36	4.12	3.63	4.17	0.27	0.05	-0.22	FALSE	0	0	poor	12	NA	1	less	loose	one row	satisfactory	present	0	0	1	0	0	NA	0
3	Addis Ababa	1F124	7	GY03	1A1687	20.5.2017	23.5.2017	1	2	1	NA	5.65	7.82	6.06	7.85	0.41	0.03	-0.38	FALSE	0	0	poor	12	NA	1	less	loose	one row	satisfactory	present	0	0	1	0	0	NA	0
4	Addis Ababa	1F124	7	GY04	1A1688	20.5.2017	23.5.2017	1	1.5	1	4	4.39	5.09	5.12	5.13	0.73	0.04	-0.69	FALSE	0	0	poor	12	NA	1	less	loose	one row	satisfactory	present	0	0	1	0	0	NA	0
5	Addis Ababa	1F124	7	GY05	1A1689	20.5.2017	23.5.2017	1	1.25	1	NA	4.74	5.58	4.88	5.91	0.14	0.33	0.19	FALSE	0	0	poor	12	NA	1	less	loose	one row	satisfactory	present	0	0	1	0	0	NA	0
6	Addis Ababa	1F124	7	GY06	1A1690	20.5.2017	23.5.2017	1	0.83	1	NA	3.05	2.57	3.41	3.7	0.36	1.13	0.77	FALSE	0	0	poor	12	NA	1	less	loose	one row	satisfactory	present	0	0	1	0	0	0	0
1	Addis Ababa	1F125	9	GRM01	1A1691	20.5.2017	23.5.2017	1	3	1	11	4.75	4.79	4.81	4.91	0.06	0.12	0.06	FALSE	0.125	1	NA	13	NA	1	less	loose	one row	unhygienic	present	0	NA	1	0	0	NA	0
2	Addis Ababa	1F125	9	GRM02	1A1692	20.5.2017	23.5.2017	1	0.95	1	NA	3.45	3.82	3.96	4.14	0.51	0.32	-0.19	FALSE	0.125	0	NA	13	NA	1	less	loose	one row	unhygienic	present	0	NA	1	0	0	0	0
3	Addis Ababa	1F125	9	GRM03	1A1693	20.5.2017	23.5.2017	1	6	1	4	4.29	5.32	4.51	5.67	0.22	0.35	0.13	FALSE	0.125	0	NA	13	NA	1	less	loose	one row	unhygienic	present	0	NA	1	0	0	NA	0
4	Addis Ababa	1F125	9	GRM04	1A1694	20.5.2017	23.5.2017	1	5	1	9	4.25	3.97	8.78	22.25	4.53	18.28	13.75	TRUE	0.125	0	NA	13	NA	1	less	loose	one row	unhygienic	present	0	NA	1	0	0	NA	0
5	Addis Ababa	1F125	9	GRM05	1A1695	20.5.2017	23.5.2017	1	2	1	NA	7.2	5.96	7.22	6.16	0.02	0.2	0.18	FALSE	0.125	0	NA	13	NA	1	less	loose	one row	unhygienic	present	0	NA	1	0	0	NA	0
6	Addis Ababa	1F125	9	GRM06	1A1696	20.5.2017	23.5.2017	1	2	1	NA	4.75	6.92	5.8	6.97	1.05	0.05	-1	FALSE	0.125	0	NA	13	NA	1	less	loose	one row	unhygienic	present	0	NA	1	0	0	NA	0
7	Addis Ababa	1F125	9	GRM07	1A1697	20.5.2017	23.5.2017	1	8	1	12	3.64	4.36	3.89	4.49	0.25	0.13	-0.12	FALSE	0.125	0	NA	13	NA	1	less	loose	one row	unhygienic	present	0	NA	1	0	0	NA	0
8	Addis Ababa	1F125	9	GRM08	1A1698	20.5.2017	23.5.2017	1	0.58	1	NA	2.31	2.36	3.34	3.29	1.03	0.93	-0.1	FALSE	0.125	0	NA	13	NA	1	less	loose	one row	unhygienic	present	0	NA	1	0	0	0	0
1	Addis Ababa	1F126	30	MOK01	1A1699	20.5.2017	23.5.2017	1	6	1	2	5.79	6.47	7.54	15.91	1.75	9.44	7.69	TRUE	0.037	1	satisfactory	31	NA	0	less	loose	NA	unhygienic	absent	0	0	1	0	0	NA	1
2	Addis Ababa	1F126	30	MOK02	1A1700	20.5.2017	23.5.2017	1	5	1	3	5.31	5.37	7.76	7.41	2.45	2.04	-0.41	FALSE	0.037	1	satisfactory	31	NA	0	less	loose	NA	unhygienic	absent	0	0	1	0	0	NA	1
3	Addis Ababa	1F126	30	MOK03	1A1701	20.5.2017	23.5.2017	1	3	1	2	6.85	6.48	7.26	7.41	0.41	0.93	0.52	FALSE	0.037	0	satisfactory	31	NA	0	less	loose	NA	unhygienic	absent	0	0	1	0	0	NA	1
4	Addis Ababa	1F126	30	MOK04	1A1702	20.5.2017	23.5.2017	1	8	1	12	4.66	6	5.29	6	0.63	0	-0.63	FALSE	0.037	0	satisfactory	31	NA	0	less	loose	NA	unhygienic	absent	0	0	1	0	0	NA	1
5	Addis Ababa	1F126	30	MOK05	1A1703	20.5.2017	23.5.2017	1	4	1	1.5	4.52	5.28	8.29	8.73	3.77	3.45	-0.32	FALSE	0.037	0	satisfactory	31	NA	0	less	loose	NA	unhygienic	absent	0	0	1	0	0	NA	1
6	Addis Ababa	1F126	30	MOK06	1A1704	20.5.2017	23.5.2017	1	4	1	1.5	5.04	5.1	6.46	5.89	1.42	0.79	-0.63	FALSE	0.037	0	satisfactory	31	NA	0	less	loose	NA	unhygienic	absent	0	0	1	0	0	NA	1
7	Addis Ababa	1F126	30	MOK07	1A1705	20.5.2017	23.5.2017	1	1.33	1	NA	6.6	7.55	7.32	7.85	0.72	0.3	-0.42	FALSE	0.037	0	satisfactory	31	NA	0	less	loose	NA	unhygienic	absent	0	0	1	0	0	NA	1
8	Addis Ababa	1F126	30	MOK08	1A1706	20.5.2017	23.5.2017	1	1.33	1	NA	6.49	6.13	6.86	6.57	0.37	0.44	0.07	FALSE	0.037	0	satisfactory	31	NA	0	less	loose	NA	unhygienic	absent	0	0	1	0	0	NA	1
9	Addis Ababa	1F126	30	MOK09	1A1707	20.5.2017	23.5.2017	1	0.58	1	NA	4.46	3.51	4.46	4.55	0	1.04	1.04	FALSE	0.037	0	satisfactory	31	NA	0	less	loose	NA	unhygienic	absent	0	0	1	0	0	0	1
10	Addis Ababa	1F126	30	MOK10	1A1708	20.5.2017	23.5.2017	1	6	1	12	4.74	6.19	5.61	6.59	0.87	0.4	-0.47	FALSE	0.037	0	satisfactory	31	NA	0	less	loose	NA	unhygienic	absent	0	0	1	0	0	NA	1
11	Addis Ababa	1F126	30	MOK11	1A1709	20.5.2017	23.5.2017	1	2	1	NA	3.38	4.74	6.49	5.56	3.11	0.82	-2.29	FALSE	0.037	0	satisfactory	31	NA	0	less	loose	NA	unhygienic	absent	0	0	1	0	0	NA	1
12	Addis Ababa	1F126	30	MOK12	1A1710	20.5.2017	23.5.2017	1	2	1	NA	4.84	5.12	6.09	7.41	1.25	2.29	1.04	FALSE	0.037	0	satisfactory	31	NA	0	less	loose	NA	unhygienic	absent	0	0	1	0	0	NA	1
13	Addis Ababa	1F126	30	MOK13	1A1711	20.5.2017	23.5.2017	1	5	1	4	5.21	5.16	6.55	6.15	1.34	0.99	-0.35	FALSE	0.037	0	satisfactory	31	NA	0	less	loose	NA	unhygienic	absent	0	0	1	0	0	NA	1
14	Addis Ababa	1F126	30	MOK14	1A1712	20.5.2017	23.5.2017	1	3	1	6	4.79	5.83	9.45	9.86	4.66	4.03	-0.63	FALSE	0.037	0	satisfactory	31	NA	0	less	loose	NA	unhygienic	absent	0	0	1	0	0	NA	1
15	Addis Ababa	1F126	30	MOK15	1A1713	20.5.2017	23.5.2017	1	3.5	1	8	5.53	6.04	12.69	12.84	7.16	6.8	-0.36	FALSE	0.037	0	satisfactory	31	NA	0	less	loose	NA	unhygienic	absent	0	0	1	0	0	NA	1
16	Addis Ababa	1F126	30	MOK16	1A1714	20.5.2017	23.5.2017	1	3	1	5	3.36	3.31	4.72	4.11	1.36	0.8	-0.56	FALSE	0.037	0	satisfactory	31	NA	0	less	loose	NA	unhygienic	absent	0	0	1	0	0	NA	1
17	Addis Ababa	1F126	30	MOK17	1A1715	20.5.2017	23.5.2017	1	5	1	5	4.44	4.55	6.19	5.7	1.75	1.15	-0.6	FALSE	0.037	0	satisfactory	31	NA	0	less	loose	NA	unhygienic	absent	0	0	1	0	0	NA	1
18	Addis Ababa	1F126	30	MOK18	1A1716	20.5.2017	23.5.2017	1	4	1	2	5.79	5.75	11.85	10.52	6.06	4.77	-1.29	FALSE	0.037	0	satisfactory	31	NA	0	less	loose	NA	unhygienic	absent	0	0	1	0	0	NA	1
19	Addis Ababa	1F126	30	MOK19	1A1717	20.5.2017	23.5.2017	1	3	1	5	5.61	5.62	6.63	6.55	1.02	0.93	-0.09	FALSE	0.037	0	satisfactory	31	NA	0	less	loose	NA	unhygienic	absent	0	0	1	0	0	NA	1
20	Addis Ababa	1F126	30	MOK20	1A1718	20.5.2017	23.5.2017	1	4	1	2	4.77	5.31	6.06	6.43	1.29	1.12	-0.17	FALSE	0.037	0	satisfactory	31	NA	0	less	loose	NA	unhygienic	absent	0	0	1	0	0	NA	1
21	Addis Ababa	1F126	30	MOK21	1A1719	20.5.2017	23.5.2017	1	5	1	8	5.36	5.64	6.03	6.12	0.67	0.48	-0.19	FALSE	0.037	0	satisfactory	31	NA	0	less	loose	NA	unhygienic	absent	0	0	1	0	0	NA	1
22	Addis Ababa	1F126	30	MOK22	1A1720	20.5.2017	23.5.2017	1	6	1	9	3.36	3.74	4.32	4.46	0.96	0.72	-0.24	FALSE	0.037	0	satisfactory	31	NA	0	less	loose	NA	unhygienic	absent	0	0	1	0	0	NA	1
23	Addis Ababa	1F126	30	MOK23	1A1721	20.5.2017	23.5.2017	1	5	1	9	5.73	6.51	11.15	12.46	5.42	5.95	0.53	FALSE	0.037	0	satisfactory	31	NA	0	less	loose	NA	unhygienic	absent	0	0	1	0	0	NA	1
24	Addis Ababa	1F126	30	MOK24	1A1722	20.5.2017	23.5.2017	1	10	1	2	4.87	6.63	6.09	7.75	1.22	1.12	-0.1	FALSE	0.037	1	satisfactory	31	NA	0	less	loose	NA	unhygienic	absent	0	0	1	0	0	NA	1
25	Addis Ababa	1F126	30	MOK25	1A1723	20.5.2017	23.5.2017	1	2.5	1	2	4.56	4.44	5.78	6.75	1.22	2.31	1.09	FALSE	0.037	0	satisfactory	31	NA	0	less	loose	NA	unhygienic	absent	0	0	1	0	0	NA	1
26	Addis Ababa	1F126	30	MOK26	1A1724	20.5.2017	23.5.2017	1	6	1	3	6.57	6.89	10.98	10.66	4.41	3.77	-0.64	FALSE	0.037	1	satisfactory	31	NA	0	less	loose	NA	unhygienic	absent	0	0	1	0	0	NA	1
27	Addis Ababa	1F126	30	MOK27	1A1725	20.5.2017	23.5.2017	1	5	1	3	3.95	4.37	8.45	9.64	4.5	5.27	0.77	FALSE	0.037	1	satisfactory	31	NA	0	less	loose	NA	unhygienic	absent	0	0	1	0	0	NA	1
1	Addis Ababa	1F127	5	HN01	1A1726	22.5.2017	25.5.2017	1	3.5	1	6	4.08	3.69	6.11	7.44	2.03	3.75	1.72	FALSE	0.2	0	satisfactory	13	NA	NA	less	loose	one row	unhygienic	present	1	0	1	0	1	NA	0
2	Addis Ababa	1F127	5	HN02	1A1727	22.5.2017	25.5.2017	1	4.5	1	7	5.28	4.87	7.38	10.8	2.1	5.93	3.83	FALSE	0.2	0	satisfactory	13	NA	NA	less	loose	one row	unhygienic	present	1	0	1	0	1	NA	0
3	Addis Ababa	1F127	5	HN03	1A1728	22.5.2017	25.5.2017	1	2.5	1	NA	2.39	2.26	3.16	6.73	0.77	4.47	3.7	FALSE	0.2	0	satisfactory	13	NA	NA	less	loose	one row	unhygienic	present	1	0	1	0	1	NA	0
4	Addis Ababa	1F127	5	HN04	1A1729	22.5.2017	25.5.2017	1	2	1	NA	3.2	3.19	5.18	15.64	1.98	12.45	10.47	TRUE	0.2	0	satisfactory	13	NA	NA	less	loose	one row	unhygienic	present	1	0	1	0	1	NA	0
5	Addis Ababa	1F127	5	HN05	1A1730	22.5.2017	25.5.2017	1	3	1	NA	5	5.5	5.93	8.69	0.93	3.19	2.26	FALSE	0.2	0	satisfactory	13	NA	NA	less	loose	one row	unhygienic	present	1	0	1	0	1	NA	0
1	Addis Ababa	1F128	10	DL01	1A1731	22.5.2017	25.5.2017	1	2	1	NA	4.14	3.82	5.57	4.27	1.43	0.45	-0.98	FALSE	0	0	poor	21	NA	0	less	loose	one row	unhygienic	present	1	NA	1	0	1	NA	0
2	Addis Ababa	1F128	10	DL02	1A1732	22.5.2017	25.5.2017	1	1.25	1	NA	4.13	4.37	5.54	4.81	1.41	0.44	-0.97	FALSE	0	0	poor	21	NA	0	less	loose	one row	unhygienic	present	1	NA	1	0	1	NA	0
3	Addis Ababa	1F128	10	DL03	1A1733	22.5.2017	25.5.2017	1	1.83	1	NA	2.73	2.86	3.22	3.44	0.49	0.58	0.09	FALSE	0	0	poor	21	NA	0	less	loose	one row	unhygienic	present	1	NA	1	0	1	NA	0
4	Addis Ababa	1F128	10	DL04	1A1734	22.5.2017	25.5.2017	1	8	1	10	4.56	4.12	4.69	4.76	0.13	0.64	0.51	FALSE	0	0	poor	21	NA	0	less	loose	one row	unhygienic	present	1	NA	1	0	1	NA	0
5	Addis Ababa	1F128	10	DL05	1A1735	22.5.2017	25.5.2017	1	7	1	3	2.63	2.96	3.54	3.21	0.91	0.25	-0.66	FALSE	0	0	poor	21	NA	0	less	loose	one row	unhygienic	present	1	NA	1	0	1	NA	0
6	Addis Ababa	1F128	10	DL06	1A1736	22.5.2017	25.5.2017	1	5	1	2	4.17	4.87	4.43	4.89	0.26	0.02	-0.24	FALSE	0	0	poor	21	NA	0	less	loose	one row	unhygienic	present	1	NA	1	0	1	NA	0
7	Addis Ababa	1F128	10	DL07	1A1737	22.5.2017	25.5.2017	1	5	1	3	4.52	5.79	4.6	5.88	0.08	0.09	0.01	FALSE	0	0	poor	21	NA	0	less	loose	one row	unhygienic	present	1	NA	1	0	1	NA	0
8	Addis Ababa	1F128	10	DL08	1A1738	22.5.2017	25.5.2017	1	0.83	1	NA	2.17	2.05	3.05	3.29	0.88	1.24	0.36	FALSE	0	0	poor	21	NA	0	less	loose	one row	unhygienic	present	1	NA	1	0	1	0	0
9	Addis Ababa	1F128	10	DL09	1A1739	22.5.2017	25.5.2017	1	1.16	1	NA	4.03	4.19	4.35	5.08	0.32	0.89	0.57	FALSE	0	0	poor	21	NA	0	less	loose	one row	unhygienic	present	1	NA	1	0	1	NA	0
10	Addis Ababa	1F128	10	DL10	1A1740	22.5.2017	25.5.2017	1	1.25	1	NA	3.69	4.12	4.28	4.9	0.59	0.78	0.19	FALSE	0	0	poor	21	NA	0	less	loose	one row	unhygienic	present	1	NA	1	0	1	NA	0
1	Addis Ababa	1F129	5	ZN0101	1A1741	22.5.2017	25.5.2017	1	6	1	6	3.58	4.12	7.16	11.3	3.58	7.18	3.6	FALSE	0	0	satisfactory	15	NA	0	less	loose	one row	satisfactory	present	0	0	1	0	0	NA	0
2	Addis Ababa	1F129	5	ZN0102	1A1742	22.5.2017	25.5.2017	1	5	1	7	4.02	5.15	5.16	6.49	1.14	1.34	0.2	FALSE	0	0	satisfactory	15	NA	0	less	loose	NA	satisfactory	present	0	0	1	0	0	NA	0
3	Addis Ababa	1F129	5	ZN0103	1A1743	22.5.2017	25.5.2017	1	6	1	4	3.15	4.34	6.35	6.7	3.2	2.36	-0.84	FALSE	0	0	satisfactory	15	NA	0	less	loose	NA	satisfactory	present	0	0	1	0	0	NA	0
4	Addis Ababa	1F129	5	ZN0104	1A1744	22.5.2017	25.5.2017	1	7	1	6	4.7	5.38	5.34	6.4	0.64	1.02	0.38	FALSE	0	0	satisfactory	15	NA	0	less	loose	NA	satisfactory	present	0	0	1	0	0	NA	0
5	Addis Ababa	1F129	5	ZN0105	1A1745	22.5.2017	25.5.2017	1	0.58	1	NA	2.52	2.58	2.89	2.62	0.37	0.04	-0.33	FALSE	0	0	satisfactory	15	NA	0	less	loose	NA	satisfactory	present	0	0	1	0	0	0	0
1	Addis Ababa	1F130	5	AD01	1A1746	22.5.2017	25.5.2017	1	7	1	7	2.83	3.65	3.41	4.14	0.58	0.49	-0.09	FALSE	0	1	satisfactory	23	NA	NA	less	loose	NA	satisfactory	present	0	0	1	0	0	NA	0
2	Addis Ababa	1F130	5	AD02	1A1747	22.5.2017	25.5.2017	1	6	1	6	4.62	3.79	5.54	4.67	0.92	0.88	-0.04	FALSE	0	0	satisfactory	23	NA	NA	less	loose	NA	satisfactory	present	0	0	1	0	0	NA	0
3	Addis Ababa	1F130	5	AD03	1A1748	22.5.2017	25.5.2017	1	4	1	10	2.86	4.57	4.05	4.79	1.19	0.22	-0.97	FALSE	0	0	satisfactory	23	NA	NA	less	loose	NA	satisfactory	present	0	0	1	0	0	NA	0
4	Addis Ababa	1F130	5	AD04	1A1749	22.5.2017	25.5.2017	1	5	1	10	3.55	3.84	3.77	4.78	0.22	0.94	0.72	FALSE	0	0	satisfactory	23	NA	NA	less	loose	NA	satisfactory	present	0	0	1	0	0	NA	0
1	Addis Ababa	1F131	8	ZAR01	1A1750	22.5.2017	25.5.2017	1	1	1	NA	4.72	5.35	4.84	5.35	0.12	0	-0.12	FALSE	0.2	1	verygood	26	NA	NA	less	loose	NA	satisfactory	present	0	0	1	0	0	0	1
2	Addis Ababa	1F131	8	ZAR02	1A1751	22.5.2017	25.5.2017	1	3	1	5	4.95	5.29	4.96	5.72	0.01	0.43	0.42	FALSE	0.2	0	verygood	26	NA	NA	less	loose	NA	satisfactory	present	0	0	1	0	0	NA	1
3	Addis Ababa	1F131	8	ZAR03	1A1752	22.5.2017	25.5.2017	1	5	1	12	4.81	5.91	7.47	6.45	2.66	0.54	-2.12	FALSE	0.2	0	verygood	26	NA	NA	less	loose	NA	satisfactory	present	0	0	1	0	0	NA	1
4	Addis Ababa	1F131	8	ZAR04	1A1753	22.5.2017	25.5.2017	1	5	1	2	3.95	5.55	5.17	5.74	1.22	0.19	-1.03	FALSE	0.2	0	verygood	26	NA	NA	less	loose	NA	satisfactory	present	0	0	1	0	0	NA	1
5	Addis Ababa	1F131	8	ZAR05	1A1754	22.5.2017	25.5.2017	1	6	1	2	4.26	5.51	6.34	13.79	2.08	8.28	6.2	TRUE	0.2	0	verygood	26	NA	NA	less	loose	NA	satisfactory	present	0	0	1	0	0	NA	1
1	Addis Ababa	1F155	7	M001	1A1755	20.4.2017	23.4.2017	1	2.67	1	NA	10.6	8.68	13.25	19.65	2.65	10.97	8.32	TRUE	0.7143	0	poor	16	NA	1	less	loose	one row	satisfactory	present	1	1	1	0	1	NA	0
2	Addis Ababa	1F155	7	M002	1A1756	20.4.2017	23.4.2017	1	3	1	6	7.67	7.7	10	16.2	2.33	8.5	6.17	TRUE	0.7143	0	poor	16	NA	1	less	loose	one row	satisfactory	present	1	1	1	0	1	NA	0
3	Addis Ababa	1F155	7	M003	1A1757	20.4.2017	23.4.2017	1	4	1	5	5.17	5.75	9.24	20.16	4.07	14.41	10.34	TRUE	0.7143	1	poor	16	NA	1	less	loose	one row	satisfactory	present	1	1	1	0	1	NA	0
4	Addis Ababa	1F155	7	M004	1A1758	20.4.2017	23.4.2017	1	5	1	2	6.35	5.32	6.97	6.7	0.62	1.38	0.76	FALSE	0.7143	1	poor	16	NA	1	less	loose	one row	satisfactory	present	1	1	1	0	1	NA	0
5	Addis Ababa	1F155	7	M005	1A1759	20.4.2017	23.4.2017	1	5	1	4	7.31	6	10.87	18.76	3.56	12.76	9.2	TRUE	0.7143	0	poor	16	NA	1	less	loose	one row	satisfactory	present	1	1	1	0	1	NA	0
6	Addis Ababa	1F155	7	M006	1A1760	20.4.2017	23.4.2017	0	0.67	1	NA	3.82	3.64	7.12	9.34	3.3	5.7	2.4	FALSE	0.7143	0	poor	16	NA	1	less	loose	one row	satisfactory	present	1	1	1	0	1	0	0
7	Addis Ababa	1F155	7	M007	1A1761	20.4.2017	23.4.2017	0	2.5	1	NA	7.74	9.26	9.74	19.74	2	10.48	8.48	TRUE	0.7143	0	poor	16	NA	1	less	loose	one row	satisfactory	present	1	1	1	0	1	NA	0
1	Addis Ababa	1F156	14	2564	1A1762	20.4.2017	23.4.2017	1	1.25	1	NA	6.33	6.57	12.63	35	6.3	28.43	22.13	TRUE	0.8	1	poor	20	NA	1	less	loose	one row	satisfactory	present	0	0	1	0	0	NA	0
2	Addis Ababa	1F156	14	2562	1A1763	20.4.2017	23.4.2017	1	1.33	1	NA	6.1	5.34	10.96	23.17	4.86	17.83	12.97	TRUE	0.8	1	poor	20	NA	1	less	loose	one row	satisfactory	present	0	0	1	0	0	NA	0
3	Addis Ababa	1F156	14	2842	1A1764	20.4.2017	23.4.2017	1	4	1	4	4.26	4.71	7.15	13.37	2.89	8.66	5.77	TRUE	0.8	0	poor	20	NA	1	less	loose	one row	satisfactory	present	0	0	1	0	0	NA	0
4	Addis Ababa	1F156	14	2845	1A1765	20.4.2017	23.4.2017	1	3.42	1	4	4.9	5.34	5.49	6.25	0.59	0.91	0.32	FALSE	0.8	0	poor	20	NA	1	less	loose	one row	satisfactory	present	0	0	1	0	0	NA	0
5	Addis Ababa	1F156	14	2847	1A1766	20.4.2017	23.4.2017	1	3.42	1	3	5.82	4.95	5.9	14.51	0.08	9.56	9.48	TRUE	0.8	0	poor	20	NA	1	less	loose	one row	satisfactory	present	0	0	1	0	0	NA	0
6	Addis Ababa	1F156	14	2850	1A1767	20.4.2017	23.4.2017	1	3	1	4	5.56	5.83	7.24	9.27	1.68	3.44	1.76	FALSE	0.8	0	poor	20	NA	1	less	loose	one row	satisfactory	present	0	0	1	0	0	NA	0
7	Addis Ababa	1F156	14	2862	1A1768	20.4.2017	23.4.2017	1	0.42	1	NA	4.08	3.91	7.9	12	3.82	8.09	4.27	TRUE	0.8	0	poor	20	NA	1	less	loose	one row	satisfactory	present	0	0	1	0	0	0	0
8	Addis Ababa	1F156	14	A-01	1A1769	20.4.2017	23.4.2017	0	1.5	1	NA	9.78	7.85	9.78	12.67	0	4.82	4.82	TRUE	0.8	1	poor	20	NA	1	less	loose	one row	satisfactory	present	0	0	1	0	0	NA	0
9	Addis Ababa	1F156	14	2854	1A1770	20.4.2017	23.4.2017	1	1.33	1	NA	9.92	7.6	9.92	19.94	0	12.34	12.34	TRUE	0.8	0	poor	20	NA	1	less	loose	one row	satisfactory	present	0	0	1	0	0	NA	0
10	Addis Ababa	1F156	14	2855	1A1771	20.4.2017	23.4.2017	1	1.17	1	NA	5.41	5.64	12.65	18.77	7.24	13.13	5.89	TRUE	0.8	0	poor	20	NA	1	less	loose	one row	satisfactory	present	0	0	1	0	0	NA	0
1	Addis Ababa	1F157	14	2530	1A1772	20.4.2017	23.4.2017	1	3	1	3	5.71	5.55	6.67	6.3	0.96	0.75	-0.21	FALSE	0.0714	0	satisfactory	20	NA	1	less	loose	one row	satisfactory	present	NA	1	NA	NA	NA	NA	1
2	Addis Ababa	1F157	14	2531	1A1773	20.4.2017	23.4.2017	1	1.5	1	NA	7.7	7.78	7.9	8.7	0.2	0.92	0.72	FALSE	0.0714	0	satisfactory	NA	NA	NA	less	loose	one row	satisfactory	present	NA	1	NA	NA	NA	NA	1
3	Addis Ababa	1F157	14	2529	1A1774	20.4.2017	23.4.2017	1	7	1	8	6.26	5.21	12.78	11.1	6.52	5.89	-0.63	FALSE	0.0714	0	satisfactory	NA	NA	NA	less	loose	one row	satisfactory	present	NA	1	NA	NA	NA	NA	1
4	Addis Ababa	1F157	14	2427	1A1775	20.4.2017	23.4.2017	1	6	1	4	5.46	4.8	5.94	5	0.48	0.2	-0.28	FALSE	0.0714	0	satisfactory	NA	NA	NA	less	loose	one row	satisfactory	present	NA	1	NA	NA	NA	NA	1
5	Addis Ababa	1F157	14	2528	1A1776	20.4.2017	23.4.2017	1	7	1	5	5.41	4.82	6	5.42	0.59	0.6	0.01	FALSE	0.0714	0	satisfactory	NA	NA	NA	less	loose	one row	satisfactory	present	NA	1	NA	NA	NA	NA	1
6	Addis Ababa	1F157	14	2526	1A1777	20.4.2017	23.4.2017	1	7	1	3	5.09	5.07	9.86	16.9	4.77	11.83	7.06	TRUE	0.0714	0	satisfactory	NA	NA	NA	less	loose	one row	satisfactory	present	NA	1	NA	NA	NA	NA	1
7	Addis Ababa	1F157	14	2532	1A1778	20.4.2017	23.4.2017	1	2	1	NA	6.6	5.99	7.4	6.22	0.8	0.23	-0.57	FALSE	0.0714	0	satisfactory	NA	NA	NA	less	loose	one row	satisfactory	present	NA	1	NA	NA	NA	NA	1
8	Addis Ababa	1F157	14	2533	1A1779	20.4.2017	23.4.2017	1	2	1	NA	4.95	4.8	9.02	4.8	4.07	0	-4.07	FALSE	0.0714	0	satisfactory	NA	NA	NA	less	loose	one row	satisfactory	present	NA	1	NA	NA	NA	NA	1
9	Addis Ababa	1F157	14	2535	1A1780	20.4.2017	23.4.2017	1	2	1	NA	3.42	3.34	4.12	3.96	0.7	0.62	-0.08	FALSE	0.0714	0	satisfactory	NA	NA	NA	less	loose	one row	satisfactory	present	NA	1	NA	NA	NA	NA	1
10	Addis Ababa	1F157	14	2537	1A1781	20.4.2017	23.4.2017	1	1	1	NA	3.09	2.62	3.4	3.39	0.31	0.77	0.46	FALSE	0.0714	0	satisfactory	NA	NA	NA	less	loose	one row	satisfactory	present	NA	1	NA	NA	NA	NA	1
11	Addis Ababa	1F157	14	2534	1A1782	20.4.2017	23.4.2017	1	2	1	NA	4.36	3.71	4.68	3.94	0.32	0.23	-0.09	FALSE	0.0714	0	satisfactory	NA	NA	NA	less	loose	one row	satisfactory	present	NA	1	NA	NA	NA	NA	1
12	Addis Ababa	1F157	14	2536	1A1783	20.4.2017	23.4.2017	1	1	1	NA	4.05	4.03	4.6	4.95	0.55	0.92	0.37	FALSE	0.0714	0	satisfactory	NA	NA	NA	less	loose	one row	satisfactory	present	NA	1	NA	NA	NA	NA	1
13	Addis Ababa	1F157	14	2538	1A1784	20.4.2017	23.4.2017	1	0.8	1	NA	3.02	3.14	3.17	3.44	0.15	0.3	0.15	FALSE	0.0714	0	satisfactory	NA	NA	NA	less	loose	one row	satisfactory	present	NA	1	NA	NA	NA	NA	1
14	Addis Ababa	1F157	14	2539	1A1785	20.4.2017	23.4.2017	1	0.4	1	NA	3.01	2.8	3.15	3.5	0.14	0.7	0.56	FALSE	0.0714	0	satisfactory	NA	NA	NA	less	loose	one row	satisfactory	present	NA	1	NA	NA	NA	NA	1
1	Addis Ababa	1F158	13	2607	1A1786	20.4.2017	23.4.2017	1	4	1	12	5.41	6.3	5.57	7.3	0.16	1	0.84	FALSE	0.0833	1	poor	23	NA	1	less	loose	tail to tail	unhygienic	absent	1	0	1	0	1	NA	0
2	Addis Ababa	1F158	13	2617	1A1787	20.4.2017	23.4.2017	1	0.91	1	NA	6.14	4.85	14.29	12.69	8.15	7.84	-0.31	FALSE	0.0833	0	poor	23	NA	1	less	loose	tail to tail	unhygienic	absent	1	0	1	0	1	0	0
3	Addis Ababa	1F158	13	2613	1A1788	20.4.2017	23.4.2017	1	1.6	1	NA	7.36	6.26	9	8.64	1.64	2.38	0.74	FALSE	0.0833	0	poor	23	NA	1	less	loose	tail to tail	unhygienic	absent	1	0	1	0	1	NA	0
4	Addis Ababa	1F158	13	12611	1A1789	20.4.2017	23.4.2017	1	2	1	NA	6.55	6.37	10.08	7.23	3.53	0.86	-2.67	FALSE	0.0833	0	poor	23	NA	1	less	loose	tail to tail	unhygienic	absent	1	0	1	0	1	NA	0
5	Addis Ababa	1F158	13	2605	1A1790	20.4.2017	23.4.2017	1	4.6	1	12	4.44	5.72	4.87	5.94	0.43	0.22	-0.21	FALSE	0.0833	0	poor	23	NA	1	less	loose	tail to tail	unhygienic	absent	1	0	1	0	1	NA	0
6	Addis Ababa	1F158	13	2604	1A1791	20.4.2017	23.4.2017	1	5	1	14	6.06	6.43	15.3	24.85	9.24	18.42	9.18	TRUE	0.0833	0	poor	23	NA	1	less	loose	tail to tail	unhygienic	absent	1	0	1	0	1	NA	0
7	Addis Ababa	1F158	13	2606	1A1792	20.4.2017	23.4.2017	1	5	1	15	5.13	6.15	6.12	7.43	0.99	1.28	0.29	FALSE	0.0833	0	poor	23	NA	1	less	loose	tail to tail	unhygienic	absent	1	0	1	0	1	NA	0
8	Addis Ababa	1F158	13	2610	1A1793	20.4.2017	23.4.2017	1	4	1	12	7.83	7.66	8.12	8.94	0.29	1.28	0.99	FALSE	0.0833	0	poor	23	NA	1	less	loose	tail to tail	unhygienic	absent	1	0	1	0	1	NA	0
9	Addis Ababa	1F158	13	2616	1A1794	20.4.2017	23.4.2017	0	1.3	1	NA	8.06	10.1	12.5	10.96	4.44	0.86	-3.58	FALSE	0.0833	0	poor	23	NA	1	less	loose	tail to tail	unhygienic	absent	1	0	1	0	1	NA	0
10	Addis Ababa	1F158	13	2612	1A1795	20.4.2017	23.4.2017	1	1.6	1	NA	6.13	7.35	7.05	7.35	0.92	0	-0.92	FALSE	0.0833	0	poor	23	NA	1	less	loose	tail to tail	unhygienic	absent	1	0	1	0	1	NA	0
11	Addis Ababa	1F158	13	2603	1A1796	20.4.2017	23.4.2017	1	4	1	NA	5.84	6.31	8.3	9.33	2.46	3.02	0.56	FALSE	0.0833	0	poor	23	NA	1	less	loose	tail to tail	unhygienic	absent	1	0	1	0	1	NA	0
12	Addis Ababa	1F158	13	2614	1A1797	20.4.2017	23.4.2017	1	1.3	1	NA	5.32	6.91	7	8.14	1.68	1.23	-0.45	FALSE	0.0833	0	poor	23	NA	1	less	loose	tail to tail	unhygienic	absent	1	0	1	0	1	NA	0
1	Addis Ababa	1F159	14	2703	1A1798	21.4.2017	24.4.2017	1	1.8	1	NA	7.58	5.29	8.97	27.95	1.39	22.66	21.27	TRUE	0.4288	0	poor	23	NA	0	less	loose	tail to tail	unhygienic	absent	0	0	1	0	0	NA	0
2	Addis Ababa	1F159	14	2694	1A1799	21.4.2017	24.4.2017	1	4	1	NA	4.85	4.53	7.45	12.12	2.6	7.59	4.99	TRUE	0.4288	0	poor	23	NA	0	less	loose	tail to tail	unhygienic	absent	0	0	1	0	0	NA	0
3	Addis Ababa	1F159	14	2705	1A1800	21.4.2017	24.4.2017	1	1.5	1	NA	4.61	4.54	5.49	5.75	0.88	1.21	0.33	FALSE	0.4288	1	poor	23	NA	0	less	loose	tail to tail	unhygienic	absent	0	0	1	0	0	NA	0
4	Addis Ababa	1F159	14	2697	1A1801	21.4.2017	24.4.2017	1	2	0	7	5.26	5.54	8.31	14.98	3.05	9.44	6.39	TRUE	0.4288	0	poor	23	NA	0	less	loose	tail to tail	unhygienic	absent	0	0	1	0	0	NA	0
5	Addis Ababa	1F159	14	2698	1A1802	21.4.2017	24.4.2017	1	4	1	6	4.81	6.18	9.8	14.02	4.99	7.84	2.85	FALSE	0.4288	0	poor	23	NA	0	less	loose	tail to tail	unhygienic	absent	0	0	1	0	0	NA	0
6	Addis Ababa	1F159	14	2701	1A1803	21.4.2017	24.4.2017	1	3	1	5	5.05	4.5	9.22	15.88	4.17	11.38	7.21	TRUE	0.4288	0	poor	23	NA	0	less	loose	tail to tail	unhygienic	absent	0	0	1	0	0	NA	0
7	Addis Ababa	1F159	14	2696	1A1804	21.4.2017	24.4.2017	1	4.6	1	7	4.55	5.58	6.17	15.92	1.62	10.34	8.72	TRUE	0.4288	0	poor	23	NA	0	less	loose	tail to tail	unhygienic	absent	0	0	1	0	0	NA	0
8	Addis Ababa	1F159	14	2707	1A1805	21.4.2017	24.4.2017	1	0.42	1	NA	4.31	2.54	5.43	3.45	1.12	0.91	-0.21	FALSE	0.4288	0	poor	23	NA	0	less	loose	tail to tail	unhygienic	absent	0	0	1	0	0	0	0
9	Addis Ababa	1F159	14	M01	1A1806	21.4.2017	24.4.2017	1	0.58	1	NA	2.62	2.3	3.01	2.96	0.39	0.66	0.27	FALSE	0.4288	0	poor	23	NA	0	less	loose	tail to tail	unhygienic	absent	0	0	1	0	0	0	0
10	Addis Ababa	1F159	14	M02	1A1807	21.4.2017	24.4.2017	0	1	1	NA	3.23	3.14	3.75	3.55	0.52	0.41	-0.11	FALSE	0.4288	0	poor	23	NA	0	less	loose	tail to tail	unhygienic	absent	0	0	1	0	0	0	0
11	Addis Ababa	1F159	14	M03	1A1808	21.4.2017	24.4.2017	1	0.5	1	NA	3.22	3.38	3.94	3.86	0.72	0.48	-0.24	FALSE	0.4288	0	poor	23	NA	0	less	loose	tail to tail	unhygienic	absent	0	0	1	0	0	0	0
12	Addis Ababa	1F159	14	M04	1A1809	21.4.2017	24.4.2017	0	3	1	NA	8.53	11.38	10.25	18.62	1.72	7.24	5.52	TRUE	0.4288	0	poor	23	NA	0	less	loose	tail to tail	unhygienic	absent	0	0	1	0	0	NA	0
13	Addis Ababa	1F159	14	2702	1A1810	21.4.2017	24.4.2017	1	2.5	1	7	4.28	4.5	8.43	9.33	4.15	4.83	0.68	FALSE	0.4288	0	poor	23	NA	0	less	loose	tail to tail	unhygienic	absent	0	0	1	0	0	NA	0
14	Addis Ababa	1F159	14	M05	1A1811	21.4.2017	24.4.2017	1	0.42	1	NA	4.5	3.43	5.01	3.95	0.51	0.52	0.01	FALSE	0.4288	0	poor	23	NA	0	less	loose	tail to tail	unhygienic	absent	0	0	1	0	0	0	0
1	Addis Ababa	1F160	25	8074	1A1812	21.4.2017	24.4.2017	1	0.25	1	NA	4.03	4.11	4.85	5	0.82	0.89	0.07	FALSE	0.8337	0	satisfactory	32	NA	0	less	loose	tail to tail	neat	absent	0	0	1	0	0	0	0
2	Addis Ababa	1F160	25	N01	1A1813	21.4.2017	24.4.2017	1	0.25	1	NA	4.8	3.82	7.65	32	2.85	28.18	25.33	TRUE	0.8337	0	satisfactory	32	NA	0	less	loose	tail to tail	neat	absent	0	0	1	0	0	0	0
3	Addis Ababa	1F160	25	8073	1A1814	21.4.2017	24.4.2017	1	0.25	1	NA	3.76	3.94	9.53	30.05	5.77	26.11	20.34	TRUE	0.8337	0	satisfactory	32	NA	0	less	loose	tail to tail	neat	absent	0	0	1	0	0	0	0
4	Addis Ababa	1F160	25	2729	1A1815	21.4.2017	24.4.2017	1	0.5	1	NA	6.08	6.74	7.01	7.75	0.93	1.01	0.08	FALSE	0.8337	0	satisfactory	32	NA	0	less	loose	tail to tail	neat	absent	0	0	1	0	0	0	0
5	Addis Ababa	1F160	25	2730	1A1816	21.4.2017	24.4.2017	1	0.42	1	NA	5.36	4.25	10.94	30.25	5.58	26	20.42	TRUE	0.8337	0	satisfactory	32	NA	0	less	loose	tail to tail	neat	absent	0	0	1	0	0	0	0
6	Addis Ababa	1F160	25	2721	1A1817	21.4.2017	24.4.2017	1	2.5	1	5	5.62	4.53	16.07	28.8	10.45	24.27	13.82	TRUE	0.8337	0	satisfactory	32	NA	0	less	loose	tail to tail	neat	absent	0	0	1	0	0	NA	0
7	Addis Ababa	1F160	25	2711	1A1818	21.4.2017	24.4.2017	1	4.5	1	3	4.46	5.28	6.64	21.5	2.18	16.22	14.04	TRUE	0.8337	0	satisfactory	32	NA	0	less	loose	tail to tail	neat	absent	0	0	1	0	0	NA	0
8	Addis Ababa	1F160	25	N02	1A1819	21.4.2017	24.4.2017	1	3	1	12	5.28	6.04	6.85	16.9	1.57	10.86	9.29	TRUE	0.8337	0	satisfactory	32	NA	0	less	loose	tail to tail	neat	absent	0	0	1	0	0	NA	0
9	Addis Ababa	1F160	25	2710	1A1820	21.4.2017	24.4.2017	1	5	1	13	4.93	6.26	5.75	15.6	0.82	9.34	8.52	TRUE	0.8337	1	satisfactory	32	NA	0	less	loose	tail to tail	neat	absent	0	0	1	0	0	NA	0
10	Addis Ababa	1F160	25	8180	1A1821	21.4.2017	24.4.2017	1	NA	1	2	5.16	5.5	9.6	17.95	4.44	12.45	8.01	TRUE	0.8337	1	satisfactory	32	NA	0	less	loose	tail to tail	neat	absent	0	0	1	0	0	NA	0
11	Addis Ababa	1F160	25	2397	1A1822	21.4.2017	24.4.2017	1	NA	1	3	4.26	4.56	8.75	11.75	4.49	7.19	2.7	FALSE	0.8337	1	satisfactory	32	NA	0	less	loose	tail to tail	neat	absent	0	0	1	0	0	NA	0
12	Addis Ababa	1F160	25	2713	1A1823	21.4.2017	24.4.2017	1	6	1	3	6.43	5.84	6.95	22.02	0.52	16.18	15.66	TRUE	0.8337	0	satisfactory	32	NA	0	less	loose	tail to tail	neat	absent	0	0	1	0	0	NA	0
13	Addis Ababa	1F160	25	2715	1A1824	21.4.2017	24.4.2017	1	5	1	6	6.06	6.54	10.02	15.79	3.96	9.25	5.29	TRUE	0.8337	0	satisfactory	32	NA	0	less	loose	tail to tail	neat	absent	0	0	1	0	0	NA	0
14	Addis Ababa	1F160	25	8191	1A1825	21.4.2017	24.4.2017	1	1	1	NA	3.25	4.17	5.23	18.82	1.98	14.65	12.67	TRUE	0.8337	0	satisfactory	32	NA	0	less	loose	tail to tail	neat	absent	0	0	1	0	0	0	0
15	Addis Ababa	1F160	25	8190	1A1826	21.4.2017	24.4.2017	1	1	1	NA	6.73	5.76	15.7	27.02	8.97	21.26	12.29	TRUE	0.8337	0	satisfactory	32	NA	0	less	loose	tail to tail	neat	absent	0	0	1	0	0	0	0
16	Addis Ababa	1F160	25	2725	1A1827	21.4.2017	24.4.2017	1	1.5	1	NA	6.32	5.13	11.57	24.56	5.25	19.43	14.18	TRUE	0.8337	0	satisfactory	32	NA	0	less	loose	tail to tail	neat	absent	0	0	1	0	0	NA	0
17	Addis Ababa	1F160	25	2724	1A1828	21.4.2017	24.4.2017	1	1.5	1	NA	5.64	5.34	10.77	22	5.13	16.66	11.53	TRUE	0.8337	0	satisfactory	32	NA	0	less	loose	tail to tail	neat	absent	0	0	1	0	0	NA	0
18	Addis Ababa	1F160	25	8188	1A1829	21.4.2017	24.4.2017	1	2.4	1	NA	4.54	4.6	10.23	14.6	5.69	10	4.31	TRUE	0.8337	0	satisfactory	32	NA	0	less	loose	tail to tail	neat	absent	0	0	1	0	0	NA	0
19	Addis Ababa	1F160	25	8187	1A1830	21.4.2017	24.4.2017	1	2.4	1	NA	5.57	5.9	11.48	13.09	5.91	7.19	1.28	FALSE	0.8337	0	satisfactory	32	NA	0	less	loose	tail to tail	neat	absent	0	0	1	0	0	NA	0
20	Addis Ababa	1F160	25	8189	1A1831	21.4.2017	24.4.2017	1	1.5	1	NA	6	5.55	8.61	15	2.61	9.45	6.84	TRUE	0.8337	0	satisfactory	32	NA	0	less	loose	tail to tail	neat	absent	0	0	1	0	0	NA	0
21	Addis Ababa	1F160	25	2726	1A1832	21.4.2017	24.4.2017	1	1.5	1	NA	6.75	6.32	11.25	20.99	4.5	14.67	10.17	TRUE	0.8337	0	satisfactory	32	NA	0	less	loose	tail to tail	neat	absent	0	0	1	0	0	NA	0
22	Addis Ababa	1F160	25	2709	1A1833	21.4.2017	24.4.2017	1	5	1	2	5.6	5.56	8.79	26.1	3.19	20.54	17.35	TRUE	0.8337	0	satisfactory	32	NA	0	less	loose	tail to tail	neat	absent	0	0	1	0	0	NA	0
23	Addis Ababa	1F160	25	2714	1A1834	21.4.2017	24.4.2017	1	NA	1	7	5.81	5.3	10.18	23.2	4.37	17.9	13.53	TRUE	0.8337	0	satisfactory	32	NA	0	less	loose	tail to tail	neat	absent	0	0	1	0	0	NA	0
24	Addis Ababa	1F160	25	2707	1A1835	21.4.2017	24.4.2017	1	NA	1	13	4.8	4.77	7.93	17.2	3.13	12.43	9.3	TRUE	0.8337	0	satisfactory	32	NA	0	less	loose	tail to tail	neat	absent	0	0	1	0	0	NA	0
1	Addis Ababa	1F161	23	2634	1A1836	21.4.2017	24.4.2017	1	1.5	1	NA	6.19	5.03	6.8	14	0.61	8.97	8.36	TRUE	0.6667	0	satisfactory	19	NA	1	high	loose	tail to tail	satisfactory	present	0	0	1	0	0	NA	0
2	Addis Ababa	1F161	23	2623	1A1837	21.4.2017	24.4.2017	1	6	1	6	4.36	4.93	6.59	11.31	2.23	6.38	4.15	TRUE	0.6667	1	satisfactory	19	NA	1	high	loose	tail to tail	satisfactory	present	0	0	1	0	0	NA	0
3	Addis Ababa	1F161	23	2626	1A1838	21.4.2017	24.4.2017	1	5	1	2	5.04	5.2	8.11	19.76	3.07	14.56	11.49	TRUE	0.6667	0	satisfactory	19	NA	1	high	loose	tail to tail	satisfactory	present	0	0	1	0	0	NA	0
4	Addis Ababa	1F161	23	2622	1A1839	21.4.2017	24.4.2017	1	5	1	2	6.56	7.38	9.51	16.15	2.95	8.77	5.82	TRUE	0.6667	1	satisfactory	19	NA	1	high	loose	tail to tail	satisfactory	present	0	0	1	0	0	NA	0
5	Addis Ababa	1F161	23	2621	1A1840	21.4.2017	24.4.2017	1	7	1	6	4.12	4.61	5.64	21.68	1.52	17.07	15.55	TRUE	0.6667	1	satisfactory	19	NA	1	high	loose	tail to tail	satisfactory	present	0	0	1	0	0	NA	0
6	Addis Ababa	1F161	23	2625	1A1841	21.4.2017	24.4.2017	1	5.5	1	NA	6.6	6.83	9.02	16.43	2.42	9.6	7.18	TRUE	0.6667	1	satisfactory	19	NA	1	high	loose	tail to tail	satisfactory	present	0	0	1	0	0	NA	0
7	Addis Ababa	1F161	23	2631	1A1842	21.4.2017	24.4.2017	1	1.7	1	NA	5.7	4.89	6.47	5.12	0.77	0.23	-0.54	FALSE	0.6667	0	satisfactory	19	NA	1	high	loose	tail to tail	satisfactory	present	0	0	1	0	0	NA	0
8	Addis Ababa	1F161	23	2636	1A1843	21.4.2017	24.4.2017	1	0.83	1	NA	5.03	5.04	6.06	6.64	1.03	1.6	0.57	FALSE	0.6667	0	satisfactory	19	NA	1	high	loose	tail to tail	satisfactory	present	0	0	1	0	0	0	0
9	Addis Ababa	1F161	23	2630	1A1844	21.4.2017	24.4.2017	1	2	1	NA	5.6	5.11	6	6.14	0.4	1.03	0.63	FALSE	0.6667	0	satisfactory	19	NA	1	high	loose	tail to tail	satisfactory	present	0	0	1	0	0	NA	0
10	Addis Ababa	1F161	23	2629	1A1845	21.4.2017	24.4.2017	1	2.2	1	NA	5.87	5.35	6.75	16.24	0.88	10.89	10.01	TRUE	0.6667	0	satisfactory	19	NA	1	high	loose	tail to tail	satisfactory	present	0	0	1	0	0	NA	0
11	Addis Ababa	1F161	23	Shaso	1A1846	21.4.2017	24.4.2017	1	4	1	NA	6.1	7.15	9.85	18.84	3.75	11.69	7.94	TRUE	0.6667	0	satisfactory	19	NA	1	high	loose	tail to tail	satisfactory	present	0	0	1	0	0	NA	0
12	Addis Ababa	1F161	23	2635	1A1847	21.4.2017	24.4.2017	1	0.3	1	NA	3.29	3.67	4.41	4.85	1.12	1.18	0.06	FALSE	0.6667	0	satisfactory	19	NA	1	high	loose	tail to tail	satisfactory	present	0	0	1	0	0	0	0
13	Addis Ababa	1F161	23	2628	1A1848	21.4.2017	24.4.2017	1	3.5	1	NA	3.95	4.3	6.5	14.44	2.55	10.14	7.59	TRUE	0.6667	0	satisfactory	19	NA	1	high	loose	tail to tail	satisfactory	present	0	0	1	0	0	NA	0
14	Addis Ababa	1F161	23	F02	1A1849	21.4.2017	24.4.2017	1	5	1	13	4.59	5.7	5.67	13.7	1.08	8	6.92	TRUE	0.6667	1	satisfactory	19	NA	1	high	loose	tail to tail	satisfactory	present	0	0	1	0	0	NA	0
15	Addis Ababa	1F161	23	F03	1A1850	21.4.2017	24.4.2017	1	NA	1	1	7.5	7.9	9.95	18.2	2.45	10.3	7.85	TRUE	0.6667	1	satisfactory	19	NA	1	high	loose	tail to tail	satisfactory	present	0	0	1	0	0	NA	0
16	Addis Ababa	1F161	23	F04	1A1851	21.4.2017	24.4.2017	1	3	1	12	6.8	7.96	12.6	21.4	5.8	13.44	7.64	TRUE	0.6667	1	satisfactory	19	NA	1	high	loose	tail to tail	satisfactory	present	0	0	1	0	0	NA	0
17	Addis Ababa	1F161	23	F05	1A1852	21.4.2017	24.4.2017	1	3	1	12	6	6.34	7.99	8.67	1.99	2.33	0.34	FALSE	0.6667	1	satisfactory	19	NA	1	high	loose	tail to tail	satisfactory	present	0	0	1	0	0	NA	0
18	Addis Ababa	1F161	23	2637	1A1853	21.4.2017	24.4.2017	1	0.25	1	NA	3.65	3.36	4.45	4.65	0.8	1.29	0.49	FALSE	0.6667	0	satisfactory	19	NA	1	high	loose	tail to tail	satisfactory	present	0	0	1	0	0	0	0
1	Addis Ababa	1F162	108	1930	1A1854	22.4.2017	25.4.2017	1	3	1	NA	5.49	4.54	7	4.83	1.51	0.29	-1.22	FALSE	0.63	0	verygood	23	NA	1	NA	NA	tail to tail	neat	present	0	1	1	0	0	NA	1
2	Addis Ababa	1F162	108	1759	1A1855	22.4.2017	25.4.2017	1	4	1	9	7.66	5.57	12.98	21	5.32	15.43	10.11	TRUE	0.63	0	verygood	23	NA	1	NA	NA	tail to tail	neat	present	0	1	1	0	0	NA	1
3	Addis Ababa	1F162	108	1929	1A1856	22.4.2017	25.4.2017	1	6.5	1	6	6.44	7.34	13.57	22.36	7.13	15.02	7.89	TRUE	0.63	0	verygood	23	NA	1	NA	NA	tail to tail	neat	present	0	1	1	0	0	NA	1
4	Addis Ababa	1F162	108	7555	1A1857	22.4.2017	25.4.2017	1	3	1	NA	5.21	4.7	7.1	6.33	1.89	1.63	-0.26	FALSE	0.63	0	verygood	23	NA	1	NA	NA	tail to tail	neat	present	0	1	1	0	0	NA	1
5	Addis Ababa	1F162	108	7661	1A1858	22.4.2017	25.4.2017	1	4	1	NA	5.44	5.37	16.33	77.13	10.89	71.76	60.87	TRUE	0.63	1	verygood	23	NA	1	NA	NA	tail to tail	neat	present	0	1	1	0	0	NA	1
6	Addis Ababa	1F162	108	7669	1A1859	22.4.2017	25.4.2017	1	4	1	NA	4.73	4.34	5.67	5.38	0.94	1.04	0.1	FALSE	0.63	1	verygood	23	NA	1	NA	NA	tail to tail	neat	present	0	1	1	0	0	NA	1
7	Addis Ababa	1F162	108	7711	1A1860	22.4.2017	25.4.2017	1	4.5	1	NA	4.52	3.99	5.42	4.2	0.9	0.21	-0.69	FALSE	0.63	1	verygood	23	NA	1	NA	NA	tail to tail	neat	present	0	1	1	0	0	NA	1
8	Addis Ababa	1F162	108	7599	1A1861	22.4.2017	25.4.2017	1	8	1	NA	4.17	4.77	7.46	6.1	3.29	1.33	-1.96	FALSE	0.63	1	verygood	23	NA	1	NA	NA	tail to tail	neat	present	0	1	1	0	0	NA	1
9	Addis Ababa	1F162	108	1935	1A1862	22.4.2017	25.4.2017	1	6	1	12	4.04	3.57	5.72	25.6	1.68	22.03	20.35	TRUE	0.63	0	verygood	23	NA	1	NA	NA	tail to tail	neat	present	0	1	1	0	0	NA	1
10	Addis Ababa	1F162	108	1776	1A1863	22.4.2017	25.4.2017	1	5	1	7	4.08	4.6	8.11	12.22	4.03	7.62	3.59	FALSE	0.63	0	verygood	23	NA	1	NA	NA	tail to tail	neat	present	0	1	1	0	0	NA	1
11	Addis Ababa	1F162	108	7573	1A1864	22.4.2017	25.4.2017	1	5	1	NA	4.69	4.8	5.35	5.68	0.66	0.88	0.22	FALSE	0.63	1	verygood	23	NA	1	NA	NA	tail to tail	neat	present	0	1	1	0	0	NA	1
12	Addis Ababa	1F162	108	1779	1A1865	22.4.2017	25.4.2017	1	7	1	8	6.73	6.82	9.74	11.58	3.01	4.76	1.75	FALSE	0.63	0	verygood	23	NA	1	NA	NA	tail to tail	neat	present	0	1	1	0	0	NA	1
13	Addis Ababa	1F162	108	7696	1A1866	22.4.2017	25.4.2017	1	4	1	0.5	4.87	4.12	6.88	4.81	2.01	0.69	-1.32	FALSE	0.63	1	verygood	23	NA	1	NA	NA	tail to tail	neat	present	0	1	1	0	0	NA	1
14	Addis Ababa	1F162	108	6784	1A1867	22.4.2017	25.4.2017	0	4	1	NA	7.16	6.81	8.21	7.12	1.05	0.31	-0.74	FALSE	0.63	1	verygood	23	NA	1	NA	NA	tail to tail	neat	present	0	1	1	0	0	NA	1
15	Addis Ababa	1F162	108	1751	1A1868	22.4.2017	25.4.2017	1	6	1	9	6.06	5.35	10.5	27.6	4.44	22.25	17.81	TRUE	0.63	0	verygood	23	NA	1	NA	NA	tail to tail	neat	present	0	1	1	0	0	NA	1
16	Addis Ababa	1F162	108	1341	1A1869	22.4.2017	25.4.2017	1	4	1	NA	7.78	6.79	9.13	13	1.35	6.21	4.86	TRUE	0.63	0	verygood	23	NA	1	NA	NA	tail to tail	neat	present	0	1	1	0	0	NA	1
17	Addis Ababa	1F162	108	6703	1A1870	22.4.2017	25.4.2017	1	3	1	3	4.48	5.31	8.58	39.96	4.1	34.65	30.55	TRUE	0.63	1	verygood	23	NA	1	NA	NA	tail to tail	neat	present	0	1	1	0	0	NA	1
18	Addis Ababa	1F162	108	1936	1A1871	22.4.2017	25.4.2017	1	8	1	NA	6.61	6.32	11.94	19.09	5.33	12.77	7.44	TRUE	0.63	1	verygood	23	NA	1	NA	NA	tail to tail	neat	present	0	1	1	0	0	NA	1
19	Addis Ababa	1F162	108	1976	1A1872	22.4.2017	25.4.2017	1	7	1	6	6.55	5.4	12.29	20.37	5.74	14.97	9.23	TRUE	0.63	0	verygood	23	NA	1	NA	NA	tail to tail	neat	present	0	1	1	0	0	NA	1
20	Addis Ababa	1F162	108	7557	1A1873	22.4.2017	25.4.2017	1	4.5	1	NA	5.56	5.4	6.12	6	0.56	0.6	0.04	FALSE	0.63	0	verygood	23	NA	1	NA	NA	tail to tail	neat	present	0	1	1	0	0	NA	1
21	Addis Ababa	1F162	108	1315	1A1874	22.4.2017	25.4.2017	1	4	1	3	5.21	5.41	8	16.06	2.79	10.65	7.86	TRUE	0.63	0	verygood	23	NA	1	NA	NA	tail to tail	neat	present	0	1	1	0	0	NA	1
22	Addis Ababa	1F162	108	1356	1A1875	22.4.2017	25.4.2017	1	3	1	6	5.78	5.98	7.69	12.8	1.91	6.82	4.91	TRUE	0.63	0	verygood	23	NA	1	NA	NA	tail to tail	neat	present	0	1	1	0	0	NA	1
23	Addis Ababa	1F162	108	1355	1A1876	22.4.2017	25.4.2017	1	4	1	2	5.15	6.61	6.68	10.78	1.53	4.17	2.64	FALSE	0.63	0	verygood	23	NA	1	NA	NA	tail to tail	neat	present	0	1	1	0	0	NA	1
24	Addis Ababa	1F162	108	3993	1A1877	22.4.2017	25.4.2017	1	4	1	7	7.06	7.19	10.93	27	3.87	19.81	15.94	TRUE	0.63	0	verygood	23	NA	1	NA	NA	tail to tail	neat	present	0	1	1	0	0	NA	1
25	Addis Ababa	1F162	108	1932	1A1878	22.4.2017	25.4.2017	1	7	1	6	8.99	8.13	14.29	17.83	5.3	9.7	4.4	TRUE	0.63	0	verygood	23	NA	1	NA	NA	tail to tail	neat	present	0	1	1	0	0	NA	1
26	Addis Ababa	1F162	108	1308	1A1879	22.4.2017	25.4.2017	1	3	1	11	6.45	5.76	7.84	14.89	1.39	9.13	7.74	TRUE	0.63	0	verygood	23	NA	1	NA	NA	tail to tail	neat	present	0	1	1	0	0	NA	1
27	Addis Ababa	1F162	108	3997	1A1880	22.4.2017	25.4.2017	1	8	1	NA	7.85	6.63	9.61	11.53	1.76	4.9	3.14	FALSE	0.63	0	verygood	23	NA	1	NA	NA	tail to tail	neat	present	0	1	1	0	0	NA	1
28	Addis Ababa	1F162	108	1293	1A1881	22.4.2017	25.4.2017	1	5	1	NA	6.15	4.58	9.15	13	3	8.42	5.42	TRUE	0.63	0	verygood	23	NA	1	NA	NA	tail to tail	neat	present	0	1	1	0	0	NA	1
29	Addis Ababa	1F162	108	1775	1A1882	22.4.2017	25.4.2017	1	4	1	12	5.68	5.26	6.87	6.24	1.19	0.98	-0.21	FALSE	0.63	0	verygood	23	NA	1	NA	NA	tail to tail	neat	present	0	1	1	0	0	NA	1
30	Addis Ababa	1F162	108	3986	1A1883	22.4.2017	25.4.2017	1	5	1	9	6.45	5.8	6.5	23.5	0.05	17.7	17.65	TRUE	0.63	0	verygood	23	NA	1	NA	NA	tail to tail	neat	present	0	1	1	0	0	NA	1
31	Addis Ababa	1F162	108	1761	1A1884	22.4.2017	25.4.2017	1	5	1	NA	7.2	5.68	16.3	21.04	9.1	15.36	6.26	TRUE	0.63	0	verygood	23	NA	1	NA	NA	tail to tail	neat	present	0	1	1	0	0	NA	1
32	Addis Ababa	1F162	108	1325	1A1885	22.4.2017	25.4.2017	1	5	1	NA	5.45	5.95	14	19.06	8.55	13.11	4.56	TRUE	0.63	0	verygood	23	NA	1	NA	NA	tail to tail	neat	present	0	1	1	0	0	NA	1
33	Addis Ababa	1F162	108	1757	1A1886	22.4.2017	25.4.2017	1	6	1	2	5.47	5.28	6.08	11.6	0.61	6.32	5.71	TRUE	0.63	0	verygood	23	NA	1	NA	NA	tail to tail	neat	present	0	1	1	0	0	NA	1
34	Addis Ababa	1F162	108	1306	1A1887	22.4.2017	25.4.2017	1	3	1	1	6.5	6.09	9.94	21.4	3.44	15.31	11.87	TRUE	0.63	0	verygood	23	NA	1	NA	NA	tail to tail	neat	present	0	1	1	0	0	NA	1
35	Addis Ababa	1F162	108	3001	1A1888	22.4.2017	25.4.2017	0	3	1	NA	7.77	7.99	8.94	9.21	1.17	1.22	0.05	FALSE	0.63	1	verygood	23	NA	1	NA	NA	tail to tail	neat	present	0	1	1	0	0	NA	1
36	Addis Ababa	1F162	108	1310	1A1889	22.4.2017	25.4.2017	1	6	1	1	6.75	7.64	8.21	13.93	1.46	6.29	4.83	TRUE	0.63	0	verygood	23	NA	1	NA	NA	tail to tail	neat	present	0	1	1	0	0	NA	1
37	Addis Ababa	1F162	108	3996	1A1890	22.4.2017	25.4.2017	1	1	1	NA	9.12	9.42	13.68	32	4.56	22.58	18.02	TRUE	0.63	0	verygood	23	NA	1	NA	NA	tail to tail	neat	present	0	1	1	0	0	0	1
38	Addis Ababa	1F162	108	3994	1A1891	22.4.2017	25.4.2017	1	1	1	NA	5.9	6.44	8.4	22	2.5	15.56	13.06	TRUE	0.63	1	verygood	23	NA	1	NA	NA	tail to tail	neat	present	0	1	1	0	0	0	1
39	Addis Ababa	1F162	108	3002	1A1892	22.4.2017	25.4.2017	1	1	1	NA	6.36	7.79	7.64	8.82	1.28	1.03	-0.25	FALSE	0.63	0	verygood	23	NA	1	NA	NA	tail to tail	neat	present	0	1	1	0	0	0	1
40	Addis Ababa	1F162	108	3998	1A1893	22.4.2017	25.4.2017	1	1	1	NA	5.66	5.67	6.77	32	1.11	26.33	25.22	TRUE	0.63	0	verygood	23	NA	1	NA	NA	tail to tail	neat	present	0	1	1	0	0	0	1
41	Addis Ababa	1F162	108	3988	1A1894	22.4.2017	25.4.2017	1	6	1	1	6.69	7.81	8.21	19.4	1.52	11.59	10.07	TRUE	0.63	0	verygood	23	NA	1	NA	NA	tail to tail	neat	present	0	1	1	0	0	NA	1
42	Addis Ababa	1F162	108	1335	1A1895	22.4.2017	25.4.2017	1	5	1	NA	8.25	7.31	9.2	13.32	0.95	6.01	5.06	TRUE	0.63	0	verygood	23	NA	1	NA	NA	tail to tail	neat	present	0	1	1	0	0	NA	1
43	Addis Ababa	1F162	108	1977	1A1896	22.4.2017	25.4.2017	1	5	1	NA	9.38	8.27	10.84	14.5	1.46	6.23	4.77	TRUE	0.63	0	verygood	23	NA	1	NA	NA	tail to tail	neat	present	0	1	1	0	0	NA	1
44	Addis Ababa	1F162	108	3987	1A1897	22.4.2017	25.4.2017	1	6	1	9	7.72	7.91	8.72	8.99	1	1.08	0.08	FALSE	0.63	0	verygood	23	NA	1	NA	NA	tail to tail	neat	present	0	1	1	0	0	NA	1
45	Addis Ababa	1F162	108	1754	1A1898	22.4.2017	25.4.2017	1	6	1	NA	5.31	4.92	8.03	16.04	2.72	11.12	8.4	TRUE	0.63	0	verygood	23	NA	1	NA	NA	tail to tail	neat	present	0	1	1	0	0	NA	1
46	Addis Ababa	1F162	108	1931	1A1899	22.4.2017	25.4.2017	1	7.5	1	6	6.99	6.19	7.32	7	0.33	0.81	0.48	FALSE	0.63	0	verygood	23	NA	1	NA	NA	tail to tail	neat	present	0	1	1	0	0	NA	1
47	Addis Ababa	1F162	108	7723	1A1900	22.4.2017	25.4.2017	1	6	1	NA	5.25	4.22	6.72	5.64	1.47	1.42	-0.05	FALSE	0.63	1	verygood	23	NA	1	NA	NA	tail to tail	neat	present	0	1	1	0	0	NA	1
48	Addis Ababa	1F162	108	7665	1A1901	22.4.2017	25.4.2017	1	4	1	NA	6.6	5.09	8.56	12.84	1.96	7.75	5.79	TRUE	0.63	1	verygood	23	NA	1	NA	NA	tail to tail	neat	present	0	1	1	0	0	NA	1
49	Addis Ababa	1F162	108	3991	1A1902	22.4.2017	25.4.2017	1	5	1	1	5.97	5.71	6.4	14.12	0.43	8.41	7.98	TRUE	0.63	0	verygood	23	NA	1	NA	NA	tail to tail	neat	present	0	1	1	0	0	NA	1
50	Addis Ababa	1F162	108	7514	1A1903	22.4.2017	25.4.2017	1	7	1	NA	4.68	3.98	6.4	14.24	1.72	10.26	8.54	TRUE	0.63	1	verygood	23	NA	1	NA	NA	tail to tail	neat	present	0	1	1	0	0	NA	1
51	Addis Ababa	1F162	108	7603	1A1904	22.4.2017	25.4.2017	1	5	1	3	5.35	4.58	7.05	6.14	1.7	1.56	-0.14	FALSE	0.63	1	verygood	23	NA	1	NA	NA	tail to tail	neat	present	0	1	1	0	0	NA	1
52	Addis Ababa	1F162	108	7705	1A1905	22.4.2017	25.4.2017	1	5	1	8	6.26	6	7.05	9.7	0.79	3.7	2.91	FALSE	0.63	1	verygood	23	NA	1	NA	NA	tail to tail	neat	present	0	1	1	0	0	NA	1
53	Addis Ababa	1F162	108	1758	1A1906	22.4.2017	25.4.2017	1	4	1	NA	7.1	8.19	9.9	21.6	2.8	13.41	10.61	TRUE	0.63	0	verygood	23	NA	1	NA	NA	tail to tail	neat	present	0	1	1	0	0	NA	1
54	Addis Ababa	1F162	108	1933	1A1907	22.4.2017	25.4.2017	1	3	1	0.25	5.42	5.97	5.84	6.34	0.42	0.37	-0.05	FALSE	0.63	0	verygood	23	NA	1	NA	NA	tail to tail	neat	present	0	1	1	0	0	NA	1
55	Addis Ababa	1F162	108	1978	1A1908	22.4.2017	25.4.2017	1	2	1	NA	6.76	7.65	7.74	16.13	0.98	8.48	7.5	TRUE	0.63	0	verygood	23	NA	1	NA	NA	tail to tail	neat	present	0	1	1	0	0	NA	1
56	Addis Ababa	1F162	108	1986	1A1909	22.4.2017	25.4.2017	1	4	1	NA	6.71	6.92	7.74	7.32	1.03	0.4	-0.63	FALSE	0.63	1	verygood	23	NA	1	NA	NA	tail to tail	neat	present	0	1	1	0	0	NA	1
57	Addis Ababa	1F162	108	3990	1A1910	22.4.2017	25.4.2017	1	2	1	NA	5.08	4.7	9.4	32.4	4.32	27.7	23.38	TRUE	0.63	1	verygood	23	NA	1	NA	NA	tail to tail	neat	present	0	1	1	0	0	NA	1
58	Addis Ababa	1F162	108	1259	1A1911	22.4.2017	25.4.2017	1	3	1	12	6.03	5.87	9.77	19.66	3.74	13.79	10.05	TRUE	0.63	0	verygood	23	NA	1	NA	NA	tail to tail	neat	present	0	1	1	0	0	NA	1
59	Addis Ababa	1F162	108	1224	1A1912	22.4.2017	25.4.2017	1	3	1	12	5.86	6.05	10.98	17.82	5.12	11.77	6.65	TRUE	0.63	0	verygood	23	NA	1	NA	NA	tail to tail	neat	present	0	1	1	0	0	NA	1
60	Addis Ababa	1F162	108	1339	1A1913	22.4.2017	25.4.2017	1	3	1	8	5.16	5.05	9.31	31.1	4.15	26.05	21.9	TRUE	0.63	0	verygood	23	NA	1	NA	NA	tail to tail	neat	present	0	1	1	0	0	NA	1
61	Addis Ababa	1F162	108	1225	1A1914	22.4.2017	25.4.2017	1	4	1	12	6.02	5.13	9.09	14.36	3.07	9.23	6.16	TRUE	0.63	0	verygood	23	NA	1	NA	NA	tail to tail	neat	present	0	1	1	0	0	NA	1
62	Addis Ababa	1F162	108	1277	1A1915	22.4.2017	25.4.2017	1	7	1	6	4.76	5.6	7.62	16.51	2.86	10.91	8.05	TRUE	0.63	0	verygood	23	NA	1	NA	NA	tail to tail	neat	present	0	1	1	0	0	NA	1
63	Addis Ababa	1F162	108	1267	1A1916	24.4.2017	27.4.2017	1	3	1	5	5.76	6.6	8.87	20.7	3.11	14.1	10.99	TRUE	0.63	0	verygood	23	NA	1	NA	NA	tail to tail	neat	present	0	1	1	0	0	NA	1
64	Addis Ababa	1F162	108	1238	1A1917	24.4.2017	27.4.2017	1	6.5	1	NA	6.85	7.37	8.24	31.87	1.39	24.5	23.11	TRUE	0.63	0	verygood	23	NA	1	NA	NA	tail to tail	neat	present	0	1	1	0	0	NA	1
65	Addis Ababa	1F162	108	1286	1A1918	24.4.2017	27.4.2017	1	2	1	8	6.4	5.12	6.5	15.5	0.1	10.38	10.28	TRUE	0.63	0	verygood	23	NA	1	NA	NA	tail to tail	neat	present	0	1	1	0	0	NA	1
66	Addis Ababa	1F162	108	1248	1A1919	24.4.2017	27.4.2017	1	5	1	8	5.63	5.18	11	14.86	5.37	9.68	4.31	TRUE	0.63	0	verygood	23	NA	1	NA	NA	tail to tail	neat	present	0	1	1	0	0	NA	1
67	Addis Ababa	1F162	108	1249	1A1920	24.4.2017	27.4.2017	1	3	1	9	4.77	5.11	6.6	16.33	1.83	11.22	9.39	TRUE	0.63	0	verygood	23	NA	1	NA	NA	tail to tail	neat	present	0	1	1	0	0	NA	1
68	Addis Ababa	1F162	108	1245	1A1921	24.4.2017	27.4.2017	1	3	1	9	6.74	7.22	11.3	20.6	4.56	13.38	8.82	TRUE	0.63	0	verygood	23	NA	1	NA	NA	tail to tail	neat	present	0	1	1	0	0	NA	1
69	Addis Ababa	1F162	108	1252	1A1922	24.4.2017	27.4.2017	1	7	1	NA	5.66	5.37	8.35	15.44	2.69	10.07	7.38	TRUE	0.63	0	verygood	23	NA	1	NA	NA	tail to tail	neat	present	0	1	1	0	0	NA	1
70	Addis Ababa	1F162	108	B003	1A1923	24.4.2017	27.4.2017	1	6.5	1	NA	4.91	6.6	8.2	16.06	3.29	9.46	6.17	TRUE	0.63	1	verygood	23	NA	1	NA	NA	tail to tail	neat	present	0	1	1	0	0	NA	1
71	Addis Ababa	1F162	108	3992	1A1924	24.4.2017	27.4.2017	1	4.5	1	NA	5.42	6.03	6.81	11.4	1.39	5.37	3.98	FALSE	0.63	0	verygood	23	NA	1	NA	NA	tail to tail	neat	present	0	1	1	0	0	NA	1
72	Addis Ababa	1F162	108	1254	1A1925	24.4.2017	27.4.2017	1	7	1	NA	5.4	5.36	8.77	21.14	3.37	15.78	12.41	TRUE	0.63	0	verygood	23	NA	1	NA	NA	tail to tail	neat	present	0	1	1	0	0	NA	1
73	Addis Ababa	1F162	108	1272	1A1926	24.4.2017	27.4.2017	1	7	1	NA	5.17	5.11	10.43	16.79	5.26	11.68	6.42	TRUE	0.63	0	verygood	23	NA	1	NA	NA	tail to tail	neat	present	0	1	1	0	0	NA	1
74	Addis Ababa	1F162	108	1226	1A1927	24.4.2017	27.4.2017	1	4	1	NA	6.71	6.12	12	25.5	5.29	19.38	14.09	TRUE	0.63	0	verygood	23	NA	1	NA	NA	tail to tail	neat	present	0	1	1	0	0	NA	1
75	Addis Ababa	1F162	108	1264	1A1928	24.4.2017	27.4.2017	1	3	1	NA	7.82	7.42	10.45	16.8	2.63	9.38	6.75	TRUE	0.63	0	verygood	23	NA	1	NA	NA	tail to tail	neat	present	0	1	1	0	0	NA	1
76	Addis Ababa	1F162	108	1242	1A1929	24.4.2017	27.4.2017	1	2	1	NA	8.58	8.26	14	33	5.42	24.74	19.32	TRUE	0.63	0	verygood	23	NA	1	NA	NA	tail to tail	neat	present	0	1	1	0	0	NA	1
77	Addis Ababa	1F162	108	1282	1A1930	24.4.2017	27.4.2017	1	2	1	NA	6	6.84	7.52	12.66	1.52	5.82	4.3	TRUE	0.63	0	verygood	23	NA	1	NA	NA	tail to tail	neat	present	0	1	1	0	0	NA	1
78	Addis Ababa	1F162	108	1940	1A1931	24.4.2017	27.4.2017	1	3	1	NA	7.32	8.01	8.02	21.2	0.7	13.19	12.49	TRUE	0.63	0	verygood	23	NA	1	NA	NA	tail to tail	neat	present	0	1	1	0	0	NA	1
79	Addis Ababa	1F162	108	4311	1A1932	24.4.2017	27.4.2017	1	5	1	NA	4.23	4.26	6.78	14.58	2.55	10.32	7.77	TRUE	0.63	0	verygood	23	NA	1	NA	NA	tail to tail	neat	present	0	1	1	0	0	NA	1
80	Addis Ababa	1F162	108	4397	1A1933	24.4.2017	27.4.2017	1	0.5	1	NA	3.62	2.92	10.42	27	6.8	24.08	17.28	TRUE	0.63	0	verygood	23	NA	1	NA	NA	tail to tail	neat	present	0	1	1	0	0	0	1
81	Addis Ababa	1F162	108	4399	1A1934	24.4.2017	27.4.2017	1	7	1	NA	5.77	3.71	10.29	7.38	4.52	3.67	-0.85	FALSE	0.63	0	verygood	23	NA	1	NA	NA	tail to tail	neat	present	0	1	1	0	0	NA	1
82	Addis Ababa	1F162	108	B07	1A1935	24.4.2017	27.4.2017	0	6	1	NA	4.8	4.71	5.49	5.39	0.69	0.68	-0.01	FALSE	0.63	0	verygood	23	NA	1	NA	NA	tail to tail	neat	present	0	1	1	0	0	NA	1
83	Addis Ababa	1F162	108	8061	1A1936	24.4.2017	27.4.2017	1	7	1	NA	5.73	4.74	5.98	7.01	0.25	2.27	2.02	FALSE	0.63	0	verygood	23	NA	1	NA	NA	tail to tail	neat	present	0	1	1	0	0	NA	1
84	Addis Ababa	1F162	108	B04	1A1937	24.4.2017	27.4.2017	0	7	1	NA	5.96	5.21	10.07	24.46	4.11	19.25	15.14	TRUE	0.63	0	verygood	23	NA	1	NA	NA	tail to tail	neat	present	0	1	1	0	0	NA	1
85	Addis Ababa	1F162	108	B06	1A1938	24.4.2017	27.4.2017	1	2	1	NA	4.33	4.13	7.2	25.44	2.87	21.31	18.44	TRUE	0.63	0	verygood	23	NA	1	NA	NA	tail to tail	neat	present	0	1	1	0	0	NA	1
86	Addis Ababa	1F162	108	B05	1A1939	24.4.2017	27.4.2017	0	5	1	NA	3.83	2.98	8.5	23.27	4.67	20.29	15.62	TRUE	0.63	0	verygood	23	NA	1	NA	NA	tail to tail	neat	present	0	1	1	0	0	NA	1
87	Addis Ababa	1F162	108	B08	1A1940	24.4.2017	27.4.2017	0	3	1	NA	4.16	3.41	5.4	10.6	1.24	7.19	5.95	TRUE	0.63	0	verygood	23	NA	1	NA	NA	tail to tail	neat	present	0	1	1	0	0	NA	1
88	Addis Ababa	1F162	108	4396	1A1941	24.4.2017	27.4.2017	1	3	1	NA	4.29	3.42	5.42	4.48	1.13	1.06	-0.07	FALSE	0.63	0	verygood	23	NA	1	NA	NA	tail to tail	neat	present	0	1	1	0	0	NA	1
89	Addis Ababa	1F162	108	B09	1A1942	24.4.2017	27.4.2017	0	4	1	NA	4.7	5.58	5.85	6.64	1.15	1.06	-0.09	FALSE	0.63	0	verygood	23	NA	1	NA	NA	tail to tail	neat	present	0	1	1	0	0	NA	1
90	Addis Ababa	1F162	108	1398	1A1943	24.4.2017	27.4.2017	1	3	1	NA	3.87	4	4.57	5.54	0.7	1.54	0.84	FALSE	0.63	0	verygood	23	NA	1	NA	NA	tail to tail	neat	present	0	1	1	0	0	NA	1
91	Addis Ababa	1F162	108	B10	1A1944	24.4.2017	27.4.2017	0	4	1	NA	7.24	6.03	7.24	20	0	13.97	13.97	TRUE	0.63	0	verygood	23	NA	1	NA	NA	tail to tail	neat	present	0	1	1	0	0	NA	1
92	Addis Ababa	1F162	108	4395	1A1945	24.4.2017	27.4.2017	1	4	1	NA	4.72	4.21	5.72	5.03	1	0.82	-0.18	FALSE	0.63	0	verygood	23	NA	1	NA	NA	tail to tail	neat	present	0	1	1	0	0	NA	1
93	Addis Ababa	1F162	108	B11	1A1946	24.4.2017	27.4.2017	0	3	1	NA	3.76	4.13	7.85	14.77	4.09	10.64	6.55	TRUE	0.63	0	verygood	23	NA	1	NA	NA	tail to tail	neat	present	0	1	1	0	0	NA	1
94	Addis Ababa	1F162	108	B12	1A1947	24.4.2017	27.4.2017	0	3	1	NA	4.73	4.48	4.8	10.14	0.07	5.66	5.59	TRUE	0.63	0	verygood	23	NA	1	NA	NA	tail to tail	neat	present	0	1	1	0	0	NA	1
95	Addis Ababa	1F162	108	B13	1A1948	24.4.2017	27.4.2017	0	3	0	NA	5.91	4.6	6.99	5.75	1.08	1.15	0.07	FALSE	0.63	0	verygood	23	NA	1	NA	NA	tail to tail	neat	present	0	1	1	0	0	NA	1
96	Addis Ababa	1F162	108	B14	1A1949	24.4.2017	27.4.2017	0	2.5	0	NA	2.79	3.09	3.49	4.08	0.7	0.99	0.29	FALSE	0.63	1	verygood	23	NA	1	NA	NA	tail to tail	neat	present	0	1	1	0	0	NA	1
97	Addis Ababa	1F162	108	B15	1A1950	24.4.2017	27.4.2017	0	2	0	NA	3.51	4.3	4.57	5.37	1.06	1.07	0.01	FALSE	0.63	1	verygood	23	NA	1	NA	NA	tail to tail	neat	present	0	1	1	0	0	NA	1
98	Addis Ababa	1F162	108	B16	1A1951	24.4.2017	27.4.2017	0	2	0	NA	4.16	3.7	5.02	4.85	0.86	1.15	0.29	FALSE	0.63	1	verygood	23	NA	1	NA	NA	tail to tail	neat	present	0	1	1	0	0	NA	1
99	Addis Ababa	1F162	108	B17	1A1952	24.4.2017	27.4.2017	1	2	0	NA	5.49	6.19	6.87	7.29	1.38	1.1	-0.28	FALSE	0.63	1	verygood	23	NA	1	NA	NA	tail to tail	neat	present	0	1	1	0	0	NA	1
100	Addis Ababa	1F162	108	B18	1A1953	24.4.2017	27.4.2017	0	2	0	NA	4.86	4.13	5.96	5.23	1.1	1.1	0	FALSE	0.63	1	verygood	23	NA	1	NA	NA	tail to tail	neat	present	0	1	1	0	0	NA	1
1	Addis Ababa	1F163	12	1106	1A1954	26.4.2017	29.4.2017	1	4	1	12	8.37	9.52	10.4	19.95	2.03	10.43	8.4	TRUE	0.6	1	verygood	9	NA	NA	less	cubicle	face to face	neat	absent	0	1	1	0	0	NA	0
2	Addis Ababa	1F163	12	1105	1A1955	26.4.2017	29.4.2017	1	5.5	1	NA	4.69	4.36	7.18	12.2	2.49	7.84	5.35	TRUE	0.6	1	verygood	9	NA	NA	less	cubicle	face to face	neat	absent	0	1	1	0	0	NA	0
3	Addis Ababa	1F163	12	1108	1A1956	26.4.2017	29.4.2017	1	4	1	12	5.7	5.34	8.9	13.99	3.2	8.65	5.45	TRUE	0.6	1	verygood	9	NA	NA	less	cubicle	face to face	neat	absent	0	1	1	0	0	NA	0
4	Addis Ababa	1F163	12	1109	1A1957	26.4.2017	29.4.2017	1	1	1	NA	4.51	3.72	5.51	4.77	1	1.05	0.05	FALSE	0.6	0	verygood	9	NA	NA	less	cubicle	face to face	neat	absent	0	1	1	0	0	0	0
5	Addis Ababa	1F163	12	1110	1A1958	26.4.2017	29.4.2017	1	1	1	NA	4.73	3.05	5.76	4.06	1.03	1.01	-0.02	FALSE	0.6	0	verygood	9	NA	NA	less	cubicle	face to face	neat	absent	0	1	1	0	0	0	0
6	Addis Ababa	1F163	12	1111	1A1959	26.4.2017	29.4.2017	1	0.58	1	NA	3.12	3.51	4.32	4.76	1.2	1.25	0.05	FALSE	0.6	0	verygood	9	NA	NA	less	cubicle	face to face	neat	absent	0	1	1	0	0	0	0
7	Addis Ababa	1F163	12	S001	1A1960	26.4.2017	29.4.2017	1	0.67	1	NA	3.69	3.29	6.31	9.63	2.62	6.34	3.72	FALSE	0.6	0	verygood	9	NA	NA	less	cubicle	face to face	neat	absent	0	1	1	0	0	0	0
8	Addis Ababa	1F163	12	1104	1A1961	26.4.2017	29.4.2017	1	5	1	8	5.87	5.86	8.24	7.72	2.37	1.86	-0.51	FALSE	0.6	1	verygood	9	NA	NA	less	cubicle	face to face	neat	absent	0	1	1	0	0	NA	0
9	Addis Ababa	1F163	12	1103	1A1962	26.4.2017	29.4.2017	1	5	1	12	4.97	4.37	6.07	7.37	1.1	3	1.9	FALSE	0.6	1	verygood	9	NA	NA	less	cubicle	face to face	neat	absent	0	1	1	0	0	NA	0
10	Addis Ababa	1F163	12	1102	1A1963	26.4.2017	29.4.2017	1	6.5	1	8	4.32	5.15	9.74	20.53	5.42	15.38	9.96	TRUE	0.6	1	verygood	9	NA	NA	less	cubicle	face to face	neat	absent	0	1	1	0	0	NA	0
11	Addis Ababa	1F163	12	1101	1A1964	26.4.2017	29.4.2017	1	8	1	8	4.61	3.63	13.22	28.37	8.61	24.74	16.13	TRUE	0.6	1	verygood	9	NA	NA	less	cubicle	face to face	neat	absent	0	1	1	0	0	NA	0
12	Addis Ababa	1F163	12	1107	1A1965	26.4.2017	29.4.2017	1	4	1	8	4.92	4.67	8.07	17.19	3.15	12.52	9.37	TRUE	0.6	1	verygood	9	NA	NA	less	cubicle	face to face	neat	absent	0	1	1	0	0	NA	0
1	Addis Ababa	1F164	7	1117	1A1966	26.4.2017	29.4.2017	1	3	1	12	5.61	5.87	6.63	6.51	1.02	0.64	-0.38	FALSE	0	1	satisfactory	NA	NA	NA	less	loose	face to face	satisfactory	absent	NA	0	NA	NA	NA	NA	0
2	Addis Ababa	1F164	7	1120	1A1967	26.4.2017	29.4.2017	1	1	1	NA	5.91	5.22	5.94	6.13	0.03	0.91	0.88	FALSE	0	0	satisfactory	NA	NA	NA	less	loose	face to face	satisfactory	absent	NA	0	NA	NA	NA	NA	0
3	Addis Ababa	1F164	7	1119	1A1968	26.4.2017	29.4.2017	1	3	1	12	6.18	5.64	7.19	6.64	1.01	1	-0.01	FALSE	0	1	satisfactory	NA	NA	NA	less	loose	face to face	satisfactory	absent	NA	0	NA	NA	NA	NA	0
4	Addis Ababa	1F164	7	1116	1A1969	26.4.2017	29.4.2017	1	6	1	12	7.33	6.83	7.99	7.24	0.66	0.41	-0.25	FALSE	0	1	satisfactory	NA	NA	NA	less	loose	face to face	satisfactory	absent	NA	0	NA	NA	NA	NA	0
5	Addis Ababa	1F164	7	1115	1A1970	26.4.2017	29.4.2017	1	5	1	12	5.04	5.16	6.45	6.93	1.41	1.77	0.36	FALSE	0	1	satisfactory	NA	NA	NA	less	loose	face to face	satisfactory	absent	NA	0	NA	NA	NA	NA	0
6	Addis Ababa	1F164	7	T001	1A1971	26.4.2017	29.4.2017	1	1	1	NA	5.41	5.19	6.25	6.43	0.84	1.24	0.4	FALSE	0	0	satisfactory	NA	NA	NA	less	loose	face to face	satisfactory	absent	NA	0	NA	NA	NA	NA	0
1	Addis Ababa	1F165	14	M001	1A1972	26.4.2017	29.4.2017	1	3	1	7	5.61	6.37	6.62	6.47	1.01	0.1	-0.91	FALSE	0.0769	1	satisfactory	9	NA	NA	less	loose	face to face	satisfactory	absent	0	0	1	0	0	NA	0
2	Addis Ababa	1F165	14	1131	1A1973	26.4.2017	29.4.2017	1	4.5	1	5	7.73	7.21	8.95	8.73	1.22	1.52	0.3	FALSE	0.0769	1	satisfactory	9	NA	NA	less	loose	face to face	satisfactory	absent	0	0	1	0	0	NA	0
3	Addis Ababa	1F165	14	1130	1A1974	26.4.2017	29.4.2017	1	3	1	6	6.71	5.97	7.56	6.35	0.85	0.38	-0.47	FALSE	0.0769	1	satisfactory	9	NA	NA	less	loose	face to face	satisfactory	absent	0	0	1	0	0	NA	0
4	Addis Ababa	1F165	14	M002	1A1975	26.4.2017	29.4.2017	1	5	1	5	6.56	5.14	7.45	6.41	0.89	1.27	0.38	FALSE	0.0769	1	satisfactory	9	NA	NA	less	loose	face to face	satisfactory	absent	0	0	1	0	0	NA	0
5	Addis Ababa	1F165	14	1128	1A1976	26.4.2017	29.4.2017	1	6	1	8	5.43	5.76	6.39	6.02	0.96	0.26	-0.7	FALSE	0.0769	1	satisfactory	9	NA	NA	less	loose	face to face	satisfactory	absent	0	0	1	0	0	NA	0
6	Addis Ababa	1F165	14	1135	1A1977	26.4.2017	29.4.2017	1	0.75	1	NA	3.88	3.42	4.45	4.46	0.57	1.04	0.47	FALSE	0.0769	0	satisfactory	9	NA	NA	less	loose	face to face	satisfactory	absent	0	0	1	0	0	0	0
7	Addis Ababa	1F165	14	1136	1A1978	26.4.2017	29.4.2017	1	0.5	1	NA	2.86	2.68	3.67	3.35	0.81	0.67	-0.14	FALSE	0.0769	0	satisfactory	9	NA	NA	less	loose	face to face	satisfactory	absent	0	0	1	0	0	0	0
8	Addis Ababa	1F165	14	1134	1A1979	26.4.2017	29.4.2017	1	0.83	1	NA	4.1	4	5.06	5	0.96	1	0.04	FALSE	0.0769	0	satisfactory	9	NA	NA	less	loose	face to face	satisfactory	absent	0	0	1	0	0	0	0
9	Addis Ababa	1F165	14	1127	1A1980	26.4.2017	29.4.2017	1	4	1	5	6.44	6.17	9.68	9.71	3.24	3.54	0.3	FALSE	0.0769	1	satisfactory	9	NA	NA	less	loose	face to face	satisfactory	absent	0	0	1	0	0	NA	0
10	Addis Ababa	1F165	14	1133	1A1981	26.4.2017	29.4.2017	1	5.5	1	8	5.92	5.48	7.68	8.19	1.76	2.71	0.95	FALSE	0.0769	1	satisfactory	9	NA	NA	less	loose	face to face	satisfactory	absent	0	0	1	0	0	NA	0
11	Addis Ababa	1F165	14	1749	1A1982	26.4.2017	29.4.2017	1	4	1	7	5.55	5.28	6.65	14.67	1.1	9.39	8.29	TRUE	0.0769	1	satisfactory	9	NA	NA	less	loose	face to face	satisfactory	absent	0	0	1	0	0	NA	0
12	Addis Ababa	1F165	14	M003	1A1983	26.4.2017	29.4.2017	1	5	1	9	5.05	4.14	6.45	5.95	1.4	1.81	0.41	FALSE	0.0769	1	satisfactory	9	NA	NA	less	loose	face to face	satisfactory	absent	0	0	1	0	0	NA	0
13	Addis Ababa	1F165	14	1125	1A1984	26.4.2017	29.4.2017	1	4	1	8	5.01	5.75	6.02	6.95	1.01	1.2	0.19	FALSE	0.0769	1	satisfactory	9	NA	NA	less	loose	face to face	satisfactory	absent	0	0	1	0	0	NA	0
1	Addis Ababa	1F166	50	2648	1A1985	28.4.2017	1.5.2017	1	7.5	1	0.25	6.13	5.64	6.57	5.92	0.44	0.28	-0.16	FALSE	0	1	poor	19	NA	NA	less	loose	NA	satisfactory	present	0	1	1	0	0	NA	1
2	Addis Ababa	1F166	50	2647	1A1986	28.4.2017	1.5.2017	1	8.58	1	8	5.27	6.39	6.23	7.79	0.96	1.4	0.44	FALSE	0	1	poor	19	NA	NA	less	loose	NA	satisfactory	present	0	1	1	0	0	NA	1
3	Addis Ababa	1F166	50	2669	1A1987	28.4.2017	1.5.2017	1	3.5	1	0.25	5.25	7.15	8.43	8.31	3.18	1.16	-2.02	FALSE	0	0	poor	19	NA	NA	less	loose	NA	satisfactory	present	0	1	1	0	0	NA	1
4	Addis Ababa	1F166	50	2667	1A1988	28.4.2017	1.5.2017	1	3.67	1	5	8.03	7.47	13.91	13.14	5.88	5.67	-0.21	FALSE	0	0	poor	19	NA	NA	less	loose	NA	satisfactory	present	0	1	1	0	0	NA	1
5	Addis Ababa	1F166	50	2652	1A1989	28.4.2017	1.5.2017	1	7	1	NA	5.32	5.72	6.99	6.72	1.67	1	-0.67	FALSE	0	1	poor	19	NA	NA	less	loose	NA	satisfactory	present	0	1	1	0	0	NA	1
6	Addis Ababa	1F166	50	2668	1A1990	28.4.2017	1.5.2017	1	6.58	1	7	5.53	5.89	8.64	8.65	3.11	2.76	-0.35	FALSE	0	0	poor	19	NA	NA	less	loose	NA	satisfactory	present	0	1	1	0	0	NA	1
7	Addis Ababa	1F166	50	2651	1A1991	28.4.2017	1.5.2017	1	6.5	1	8	5.53	6.67	6.94	7.63	1.41	0.96	-0.45	FALSE	0	1	poor	19	NA	NA	less	loose	NA	satisfactory	present	0	1	1	0	0	NA	1
8	Addis Ababa	1F166	50	2643	1A1992	28.4.2017	1.5.2017	1	10.5	1	2	4.86	5.67	6.61	6.93	1.75	1.26	-0.49	FALSE	0	1	poor	19	NA	NA	less	loose	NA	satisfactory	present	0	1	1	0	0	NA	1
9	Addis Ababa	1F166	50	2659	1A1993	28.4.2017	1.5.2017	1	9	1	3	7.07	7.21	11.55	9.57	4.48	2.36	-2.12	FALSE	0	0	poor	19	NA	NA	less	loose	NA	satisfactory	present	0	1	1	0	0	NA	1
10	Addis Ababa	1F166	50	2662	1A1994	28.4.2017	1.5.2017	1	6	1	5	4.04	4.67	7.48	7.95	3.44	3.28	-0.16	FALSE	0	0	poor	19	NA	NA	less	loose	NA	satisfactory	present	0	1	1	0	0	NA	1
11	Addis Ababa	1F166	50	2655	1A1995	28.4.2017	1.5.2017	1	6.5	1	3	4.42	4.68	5.48	5.17	1.06	0.49	-0.57	FALSE	0	1	poor	19	NA	NA	less	loose	NA	satisfactory	present	0	1	1	0	0	NA	1
12	Addis Ababa	1F166	50	2657	1A1996	28.4.2017	1.5.2017	1	8	1	4	4.36	4.01	7.8	7.04	3.44	3.03	-0.41	FALSE	0	1	poor	19	NA	NA	less	loose	NA	satisfactory	present	0	1	1	0	0	NA	1
13	Addis Ababa	1F166	50	2665	1A1997	28.4.2017	1.5.2017	1	6.58	1	4	6.38	5.69	12.65	13.34	6.27	7.65	1.38	FALSE	0	0	poor	19	NA	NA	less	loose	NA	satisfactory	present	0	1	1	0	0	NA	1
14	Addis Ababa	1F166	50	2649	1A1998	28.4.2017	1.5.2017	1	8	1	6	6.18	6.93	10.68	8.71	4.5	1.78	-2.72	FALSE	0	1	poor	19	NA	NA	less	loose	NA	satisfactory	present	0	1	1	0	0	NA	1
15	Addis Ababa	1F166	50	2670	1A1999	28.4.2017	1.5.2017	1	2.5	1	3	6.97	7.52	9.21	9.66	2.24	2.14	-0.1	FALSE	0	0	poor	19	NA	NA	less	loose	NA	satisfactory	present	0	1	1	0	0	NA	1
16	Addis Ababa	1F166	50	2653	1A2000	28.4.2017	1.5.2017	1	6.5	1	6	6.31	5.27	8.07	6.58	1.76	1.31	-0.45	FALSE	0	1	poor	19	NA	NA	less	loose	NA	satisfactory	present	0	1	1	0	0	NA	1
17	Addis Ababa	1F166	50	2645	1A2001	28.4.2017	1.5.2017	1	7.58	1	7	5.42	6.17	5.94	7.12	0.52	0.95	0.43	FALSE	0	1	poor	19	NA	NA	less	loose	NA	satisfactory	present	0	1	1	0	0	NA	1
18	Addis Ababa	1F166	50	2658	1A2002	28.4.2017	1.5.2017	1	8	1	7	4.66	5.01	7.11	7.12	2.45	2.11	-0.34	FALSE	0	1	poor	19	NA	NA	less	loose	NA	satisfactory	present	0	1	1	0	0	NA	1
[truncated: 3,676 more rows]
